# Supplementary material for: Identification of Colon Immune Cell Marker Genes Using Machine Learning Methods
Source: Life (Basel). 2023 Sep 7;13(9):1876. doi: 10.3390/life13091876 (PMC10532943; doi:10.3390/life13091876)
Supplement: Supplementary file 1 [file life-13-01876-s001.zip › Table S1.xlsx]

## Sheet: Sheet1
Rank	LASSO feature list	LightGBM feature list	MCFS feature list	mRMR feature list	RF feature list
1	KLRB1	CST3	HLA-DRA	RPS27	RPL28
2	RPS13	AIF1	JCHAIN	HLA-DRA	DERL3
3	MALAT1	LILRB4	CD74	JCHAIN	IGHA1
4	TMSB4X	FSCN1	HLA-DPB1	RPL30	CD37
5	RPL34	CCL5	CST3	RPS29	PFDN5
6	CD3D	IGHA1	HLA-DRB1	CD74	RPS27
7	NFKBIZ	RASSF4	TYROBP	TMSB4X	IL7R
8	RPL30	KLRB1	LYZ	RPS3	SRSF5
9	TCL1A	CSF2RA	HLA-DQA1	CD79A	MT-CO1
10	SOCS3	LYZ	HLA-DPA1	EEF1A1	CD79A
11	ICA1	C1QA	CPA3	RPS27A	IGHD
12	IFITM1	CLEC7A	IGHA1	RPS23	FUS
13	HSPA1A	IGKC	TPSAB1	B2M	RPS12
14	CEBPD	ANXA1	FCER1G	RPL32	RPLP2
15	DNAJB1	CD8A	CD79A	MS4A1	RPL32
16	NFKBIA	MERTK	TPSB2	RPL37	FXYD5
17	ID2	RPLP1	RPS27	PTMA	TPST2
18	TMSB10	PLD4	HPGDS	RPS12	HLA-DMB
19	S100A4	CD3D	MZB1	HLA-DPB1	RPL30
20	TRBC2	JCHAIN	MKI67	RPL11	HLA-DPB1
21	RPS6	ISG15	AIF1	IGHA1	SIL1
22	KLRF1	CD8B	MS4A2	RPS15A	ACTB
23	FRMD4B	MYCL	SSR4	BANK1	EEF1B2
24	BATF	DEPDC1B	MS4A6A	RPL39	CD8A
25	TSHZ2	TYROBP	C1QA	HLA-DPA1	CD3D
26	RPS4X	FCGRT	KLRD1	RPL28	EIF1
27	TPT1	NOC2L	IL1RL1	RPS25	ARPC1B
28	RTKN2	C1QB	CPVL	VPREB3	RPLP1
29	SELL	CPVL	C1QB	RPL22	CCL5
30	RPS19	LAMP3	CD3D	KLRB1	RPS13
31	CD3E	TCL1A	HLA-DRB5	RPS13	ANKRD28
32	BHLHE40	APOC1	MAFB	HLA-DRB1	HLA-DMA
33	CH25H	TIGIT	IGHD	RPL19	KLF6
34	SARAF	S100A9	C1QC	HLA-B	TRAC
35	RPL10A	HLA-DRA	GATA2	RPL13	RPL35
36	CD69	AURKA	NKG7	CCL5	RGS10
37	BTG1	NKG7	MS4A1	BTG1	HLA-DRB5
38	ANKRD28	C1orf54	IL7R	RPL34	ADAM28
39	AC133644.2	CD74	CCL5	CD37	TMSB10
40	SPOCK2	CLEC10A	LGALS2	RPL9	CD8B
41	ODF2L	LGALS2	IGHGP	HLA-A	KLRB1
42	LPAR6	GZMK	IDO1	RPS21	CD3G
43	DOK2	IL7R	TCL1A	RPS8	ANXA1
44	RGS1	SLAMF8	CD14	CD79B	RPS3A
45	RPL7	MS4A6A	HLA-DQB1	RPL18A	IGKC
46	SYTL3	IGHG3	RRM2	HLA-DQB1	B2M
47	SESN3	FCGR2A	CLEC10A	RPS3A	MT-ATP6
48	LDHA	ALS2	RPS29	TPT1	FCER1G
49	TRAC	IGHD	CD163	RPS19	TNFAIP3
50	SESN1	IGHG4	TYMS	HLA-DQA1	RPS29
51	S100A10	VMO1	KLRB1	RPL38	SELL
52	GFPT2	SOCS3	VCAN	RPL12	CD3E
53	CD3G	SMPD3	CLEC9A	TYROBP	CST7
54	PIM1	CFP	CD3E	RPS28	CD74
55	UBB	KLRD1	SPI1	RPL35A	CD52
56	TRBC1	FLT3	VPREB3	RPL36	VIM
57	PTGER2	MYL12A	HLA-DMA	FCER1G	UBE2J1
58	RPS29	TNFRSF18	CSTA	RPSA	RPS23
59	CCL20	FCER1G	S100A9	RPL21	IRF8
60	FBLN7	RPS27	BANK1	IRF8	IGHG3
61	SAMSN1	CDCA3	CSF2RA	RPL31	CYBA
62	RORA	CDC20	TGFBI	RPLP1	LAPTM5
63	TYROBP	SERPINF1	LAMP3	HLA-DMB	TPT1
64	TMEM173	AURKAIP1	FCN1	RPS6	TCL1A
65	PERP	ANKRD28	SMPD3	MALAT1	RPS15A
66	NBL1	SDF4	S100A8	RPL14	LGALS3
67	RPL31	IGHG2	RPL30	HLA-DMA	CD7
68	UGP2	CREB5	TMSB4X	RPL26	LAPTM4A
69	CORO1B	CENPF	CD68	RPS24	BANK1
70	RPL22	C5orf30	LINC00926	IGKC	MALAT1
71	TPSAB1	ABCA1	S100A12	RPS14	LRRFIP1
72	TOX2	RPL22	AURKB	LINC00926	JCHAIN
73	IL2	STMN1	C5AR1	IL7R	HLA-DRA
74	CTLA4	IL1B	ASPM	SPCS2	HLA-DQA1
75	HS3ST3B1	IFITM3	GTSE1	RPS15	EEF1A1
76	RPL35A	ICA1	LYVE1	2023-03-01	RPS25
77	PGAM1	CD79A	ANXA1	MZB1	POU2AF1
78	ITGA1	TNFRSF4	RPS27A	LY86	PCBP1
79	MYBL1	PRR11	CLEC7A	CD3D	COTL1
80	CSRNP1	HLA-DPB1	IGKC	TNFRSF13C	RPL39
81	GK-AS1	MALAT1	CD7	RPS7	RPL31
82	IL2RA	TPSAB1	TOP2A	RPL23A	IGHM
83	FNIP1	P2RY13	UBE2C	HLA-DRB5	CPA3
84	RHOC	HLA-DQA1	SERPINA1	ARHGAP24	CD96
85	TNFSF14	ZNF850	BTG1	RPL41	YBX3
86	MT-ND5	PTCRA	LST1	TCL1A	S100A6
87	ADTRP	EREG	PTCRA	SEC61B	PTPRC
88	LAIR2	NOSIP	KLRC2	RPS18	PRDX4
89	B3GALT2	IPO13	RPL32	CD8A	IGHG2
90	GATA3	PDK4	VSIG4	RPS10	HLA-DQB1
91	PRR29-AS1	KLRC2	CXCR4	TNFAIP3	CEBPD
92	CMC1	AXL	IGSF6	RPS2	CD69
93	IRF9	CDK1	CTSB	CD22	CD19
94	CD4	C1QC	MS4A7	CD3E	CCL20
95	LAPTM5	ALG14	KIT	FAU	RPS14
96	IL18R1	NPC2	HCK	CD19	IGHG4
97	PYHIN1	ZWINT	MPEG1	RPL13A	GAPDH
98	H3F3B	KLRF1	BIRC5	UBA52	CD79B
99	CRTC3	GTSE1	MRC1	CD83	AFF3
100	PDCD1	CBX2	PTMA	NKG7	TYROBP
101	OR11G2	JUP	FTH1	RPS16	TNFRSF4
102	EEF1A1	ECT2	LILRA4	SWAP70	SSR4
103	MED13	TMEM176B	IRF8	RPL10A	SRGN
104	NEIL1	FCGR3A	KIR2DL4	S100A4	RPL21
105	TTC39C	CD14	CSF1R	RPS4X	RGS1
106	IKZF2	IGHG1	RPL11	RORA	NKG7
107	PDE4D	IGHA2	DNASE1L3	BLK	MS4A1
108	CACYBP	CD68	CD79B	TRAC	IGHG1
109	CD7	TPSB2	KRT1	RPL10	ID2
110	RPL28	SELL	IL1B	BCL11A	CD2
111	TNFSF13B	MND1	FTL	ANXA1	VPREB3
112	PMAIP1	NRGN	KLRF1	RPL29	TIGIT
113	STAT3	CSTA	TNFRSF17	RPL27A	RPS6
114	SEC24B	RPS29	IGHM	RPL36A	RPS4Y1
115	LINC01281	CCL4	DERL3	ARHGDIB	RPS19
116	GRAMD1B	DNASE1L3	RPL28	RPL5	RPL36A
117	MT-ATP6	CD52	STAB1	FCER2	ORAI2
118	CYLD	CCND1	IL32	PABPC1	LGALS1
119	SRSF3	SERPINA1	TRAC	RPL18	IGHA2
120	INO80B	S100A8	RPS12	CD2	HDC
121	FOXP3	RPL11	C1orf54	DERL3	FCRLA
122	MCAM	RGS1	SERPINF1	DDX5	DUSP2
123	C12orf49	IL4I1	ZWINT	RPL27	CD27
124	CARD16	ID2	FCGR2A	TPSAB1	SPI1
125	PRDM1	DNAJB1	KLRC1	LEF1	SOCS3
126	FHAD1	LILRB2	RPS15A	RPL37A	RPS20
127	IFNGR1	CD1E	FPR1	MEF2C	RPL36
128	GNLY	STIL	GRN	CD8B	RPL27A
129	GBP2	SSU72	EEF1A1	RPL8	RPL17
130	PDCD2L	SAP30	MAOB	RPL3	RPL11
131	PIP4K2A	VSIG4	HLA-DMB	LAPTM5	RPL10
132	FKBP5	STX7	CLU	IL32	NOSIP
133	ERCC6	SSR4	CMC1	SEC11C	NFKBIA
134	HOXB2	FPR3	MS4A4A	FCRLA	LYAR
135	CLIC3	RIN2	ACTB	RPS9	LTC4S
136	TM4SF1	AREG	LILRA5	TPSB2	LMNA
137	SAMHD1	SLC8A1	SLC18A2	RNASE6	IL32
138	NPC1L1	SERPINF2	FCER1A	SARAF	HSPA1B
139	SORBS3	CXCR4	NPC2	CD3G	HLA-E
140	VCPKMT	KLF6	TRDC	RPS20	HLA-DRB1
141	RFTN1	HLA-DRB1	KCTD12	RPL24	HLA-C
142	SLF2	MS4A1	PLD4	RPL17	HLA-B
143	LGALS3	MZB1	CDK1	RPS5	HLA-A
144	DPP4	HLA-DRB5	TPX2	HNRNPA1	GMFG
145	MTMR10	CSF1R	RPL34	SMIM14	CXCR4
146	MTHFD2	CD3E	HNMT	LYN	TMEM154
147	SYTL2	B2M	RPL39	RPL15	TCF4
148	CSTF2T	HSPA1A	RPS3	RPL6	SEC11C
149	HRH2	RPS12	CLIC3	CST7	RPS24
150	TIFA	MRPL20	IGHG3	HVCN1	RPL37
151	CD2	FTH1	CD2	GIMAP4	RPL22
152	AC106053.1	CST7	SHTN1	LDHB	RPL18A
153	CCDC141	RNF130	RASSF4	EIF1	PIK3R1
154	AK5	RAPGEF4	CYBB	CD40LG	LEF1
155	TUBB	MS4A7	LILRB2	RPL4	KIT
156	MAGEH1	GLDC	LTC4S	TRAT1	JUNB
157	INE2	EEF1A1	VWA5A	ID2	IGLC2
158	FER	CD7	CD8B	CYBA	HSPA6
159	STAM	SMIM5	RNASE6	GIMAP7	HSP90AA1
160	MNAT1	PPM1J	PSAP	RPL35	GZMK
161	RASGEF1B	IGHM	TMEM176B	CPA3	GPR183
162	KIDINS220	FCN1	CD8A	RPL7	GLUL
163	PHF11	RPS23	RAB31	TIGIT	FAU
164	SLC1A5	RPL34	MNDA	KLRD1	ERGIC3
165	CREB3L3	RAD51AP1	GZMA	CD96	TRBC1
166	JAK1	MYOF	RPS23	GZMM	TPSB2
167	ARHGEF9	KRT20	RPL13	TMEM59	TMSB4X
168	MID1IP1	IDO1	CFP	NACA	SWAP70
169	PNMA5	GPR183	CENPF	AAK1	RPS8
170	PAQR8	CLEC9A	CD9	TMSB10	RPS21
171	BCL2A1	XCR1	GSN	CXCR4	RPS17
172	CPB2	HLA-DPA1	AQP9	LEPROTL1	RPS10
173	RPL36	UBC	MEF2C	HLA-C	RPL9
174	MAGEB3	TYMS	CCL4	PRKCH	RPL7
175	ADAM12	KIR2DL4	GZMB	RPL7A	RPL34
176	C12orf57	IGHGP	CCNA2	HLA-E	RPL13A
177	PNP	FCER1A	CDCA8	HPGDS	RPL13
178	USP53	CEBPD	GZMK	IFITM1	MYADM
179	GNG4	CCL20	XCL2	GZMK	MT-ND4L
180	CTCF	SRGN	SDC1	PFDN5	LTB
181	CDC37	TNFAIP2	NRP2	HCST	LDHB
182	GCHFR	TMEM176A	RPS25	CD6	JAML
183	TNFRSF1A	S100A4	FGL2	CD52	ICA1
184	BFSP1	RPL18A	RPL37	FKBP2	HSPB1
185	E2F6	HLA-B	HDC	ITK	HPGD
186	BNIP3L	FOSL1	RAB7B	RPLP2	HLA-DPA1
187	NPIPB4	CSF3R	RAB32	PRDX4	EAF2
188	TOMM7	CMC1	TK1	SELL	CTLA4
189	MFSD14A	RPL21	CCR10	FYN	CCL4
190	EDARADD	NFKBIA	LY86	MYL6	ARHGAP24
191	C1orf162	KLF2	IL13RA1	CD7	ACTG1
192	SDR42E1	JUNB	RPLP2	BCL11B	AAK1
193	LPIN1	HSP90AA1	MYBL2	CD24	XCL1
194	ADCY5	FOXP3	CTSG	SPOCK2	TNFRSF13B
195	SH3YL1	TMSB4X	CD300E	LCK	SAMSN1
196	CD200	ENO1	PLBD1	LAT	RPS3
197	FOXO1	ZC3H12C	CDKN3	KLF6	RPS28
198	VAV3	THBS1	IGHA2	TNFRSF17	RPS27A
199	DPYSL4	HSPB1	PKIB	TOMM7	RPS18
200	MS4A6A	TMSB10	STMN1	RPS11	RPL35A
201	ITGA7	SOX4	SLC8A1	S100A6	RPL29
202	GTPBP2	MT-CO1	RPS13	UBL5	PTPRCAP
203	ACTB	LMNA	CD37	STAT4	MS4A2
204	FUBP1	IL1A	RGS13	SPIB	JUND
205	URB1-AS1	MAFB	RPL19	SH2D2A	ITGA1
206	HPSE	HSPA1B	LILRB4	HERPUD1	IL4R
207	RAB11FIP1	LAPTM5	RPS21	KIT	IFITM2
208	TRAV36DV7	KIF15	IGHG2	TTC39C	HSPA8
209	SVIP	RPS8	CDCA5	PTPRC	HSP90AB1
210	CTSB	RPS6	NCF2	LAT2	GZMA
211	DHX58	RPLP2	FPR3	CD63	DNAJA1
212	ASMTL	PTGDS	RNASE1	CCR10	CFL1
213	ZNF816	MSR1	2023-03-01	SYTL3	CD40LG
214	SCD	GZMA	FCRL5	FKBP11	CCR7
215	MYL6	DIAPH3	RPS19	CEBPD	ALG5
216	SKP2	TXN	CEBPD	MYADM	TPSAB1
217	MFSD11	MS4A4A	CXCL16	TMEM258	SPCS2
218	STAT4	IGFBP7	SPC25	GIMAP1	RPS5
219	ZNF225	HLA-C	KIFC1	IGHD	RPS4X
220	SDC4	CD302	FCGRT	SAMSN1	RPS2
221	GNG2	CD163	TMEM176A	RPLP0	RPLP0
222	LMNB1	CD69	DAB2	EEF1B2	RPL41
223	SMPD1	LINC00582	SRGN	CD28	RPL38
224	TSPAN15	STAB1	SPIB	OXNAD1	RPL26
225	HLA-E	SH3BGRL3	FLT3	AFF3	RPL19
226	JKAMP	PLBD1	CCNB2	ALOX5AP	RORA
227	RHBDD2	DONSON	TNFRSF13B	FTH1	NELL2
228	FOXP1	CDC42	NUSAP1	HSP90B1	MT-ND4
229	ERI3	CCNL2	RPS3A	ICOS	MT-CO2
230	STAT5B	ARG2	CLEC4E	FAM129C	KLRF1
231	TPBG	RPS26	FCER2	PTGER4	KLF2
232	SLC25A32	RPS14	IL3RA	BLNK	IL4I1
233	PLEKHF1	RPL30	IGHG1	TRBC2	IGHGP
234	DAD1	RPL13A	SHCBP1	SRGN	GPR171
235	MTA2	LILRA5	CD302	TRBC1	FYN
236	PROM2	KIF7	S100A6	SDC1	FKBP11
237	RIPPLY2	HMGN2	CD36	NPM1	EEF1G
238	NAA16	HLA-DQB1	MARCKS	JUNB	DUSP1
239	COLGALT2	DSG2	HLA-A	CYBB	DNAJB1
240	LINC00667	SLC7A8	CXCL8	SOCS3	CTSD
241	DEF6	RPL32	GLUL	PDLIM1	CRIP1
242	KIR3DX1	PSAP	RPL9	RPL23	CMC1
243	MCTP2	LST1	HJURP	PTGER2	CD83
244	ARSK	LGALS1	CLIC2	CXCR5	CD63
245	SLC3A2	IGLC3	IGHG4	MS4A2	ARHGDIB
246	DUSP10	HSPA6	CD63	DRAM2	AC058791.1
247	RSL1D1	GZMB	PPP1R14A	SPI1	ZFP36
248	PAGE5	GRN	PTGS2	CAMK4	UBC
249	FAM19A2	FOS	DAPK1	BTF3	TSC22D3
250	ZNF91	EPCAM	RPL35A	MGAT4A	TMEM70
251	RNASEK	ECHDC3	SPAG4	TCF7	TCF7
252	CBX3	ANPEP	FCGR3A	CD5	SYTL3
253	EBP	THBD	AXL	BTK	SYNE2
254	UAP1L1	S100B	CSF3R	RALGPS2	STAT3
255	GOLGA7	RGS2	TNFRSF13C	IGHA2	SH3BGRL3
256	CLDN5	PARK7	CACNA2D3	PPDPF	S100A4
257	TUBA1C	MT-ATP8	TNFAIP2	GLUL	S100A11
258	ZNF518B	LILRA1	CD1E	HLA-DOB	RPSA
259	GPR65	DEPDC1	CD22	CCR7	RPL5
260	ZNF816-ZNF321P	CMKLR1	RPS8	S100A11	RPL3
261	MIF	CLEC2D	BCL11A	IGLC2	RPL23A
262	TTLL10-AS1	APOE	RPL21	PKIG	RPL15
263	B3GNT8	TBC1D4	CLEC4A	EVL	RGS2
264	SH2D2A	S100A6	S100A4	NFKBIA	RGCC
265	GALC	RPL28	POU2AF1	ITGB2	PPP1R15A
266	CSMD2	RGCC	BLK	ITM2B	PMAIP1
267	TNFRSF9	MKI67	THBS1	EDF1	PKHD1L1
268	ERN1	KIFC3	XCL1	COX7C	NCF4
269	CSF1	IRF7	RPS6	TCF4	MT-ND2
270	SPSB3	IGSF6	ID2	TMEM173	MT-ND1
271	APAF1	HPGDS	CD52	PDE4D	MT-CYB
272	CPM	HLA-A	ARHGAP24	CD4	MT-CO3
273	ERO1B	FTL	EPB41L3	MCL1	MT-ATP8
274	HIF1A	DTHD1	RPS28	GATA3	MANF
275	UQCRB	CPA3	LPCAT2	LYAR	LINC00926
276	CHCHD7	STX3	ADAM28	GPR171	LCP1
277	SERPINB9	RPS13	CD93	GPR183	LAT2
278	SLC27A3	RAB31	CD19	TNFRSF13B	KLRD1
279	ITPRIPL1	MT1G	P2RY13	ARPC3	ITGB2
280	DDX21	MT-CO2	NRP1	SAMHD1	ISG20
281	TBX19	IKZF2	S100B	CD9	IL1RL1
282	RFC3	DUSP2	RPL36	OAZ1	IGLC3
283	ANKRD55	CCR7	RNF130	CD40	HSPA1A
284	EI24	VPREB3	SPC24	PRF1	HPGDS
285	KRT73-AS1	SFXN1	B2M	TC2N	HMGB1
286	CDK5RAP1	S100A13	CD160	ZAP70	HCST
287	FLNB	RPS21	EREG	CD247	GZMH
288	CMTM3	RPL19	BATF3	NOSIP	GIMAP4
289	ASCL2	HCK	TIMP3	ETS1	FTL
290	POLR3A	CD27	A2M	MAL	FTH1
291	CXCR6	CAPZB	IFI30	EIF3K	FOSB
292	PBXIP1	BTG1	CDT1	FCGR2B	FKBP2
293	EDRF1	SDC2	PILRA	GNG7	COMMD6
294	IRAK4	RPL31	CCL3	FCRL5	CLU
295	TSN	MRC1	TMSB10	TRGC2	CD9
296	GP1BA	LINC01023	SLAMF8	ZEB2	BTG1
297	IKZF1	KIT	PRF1	CD69	BIRC3
298	BUB3	GAS2L3	RPL38	IL1RL1	AREG
299	GPR18	CTLA4	ASF1B	CD72	ZFP36L2
300	PYGB	CRTAM	FGR	C1orf162	YPEL5
301	RPL35	YBX1	RPL26	CFL1	XCL2
302	RPL12	TOP2A	RPS24	TXK	VAMP2
303	TANGO2	TACSTD2	HMOX1	LIMD2	UGP2
304	RAB18	RPS19	RPSA	SNX2	UBB
305	RASSF5	RPL41	CEP55	SH3BGRL3	TUBA1A
306	MECR	RPL13	RPL12	AC104699.1	TRDC
307	EIF4B	RER1	CXCL2	YBX1	TNFSF13B
308	SFXN1	MT-ND4	DLGAP5	GAPDH	TLR10
309	IL27RA	JUN	CST7	MARCKS	SPATS2
310	DYRK1A	IL32	RPL31	RUNX3	SLC4A10
311	C9orf78	IL22	LRRC25	SLFN5	SLC2A3
312	PSTK	IGLC2	NUF2	PARP8	SLC18A2
313	FBF1	IFI30	TLR2	POU2F2	SAT1
314	DTX1	HSP90B1	SDS	MAF	RPS9
315	RARRES3	H3F3A	GNG7	PPP2R5C	RPS7
316	DAPK3	CD248	CD86	CAPG	RPS16
317	AP3D1	ZNF503	SERPINF2	GATA2	RPS15
318	FBXO32	UBB	ZNF385A	H3F3A	RPL8
319	STC1	SPI1	LAPTM5	EEF1D	RPL7A
320	CHN1	RPS18	CD83	RCSD1	RPL4
321	RAP1GDS1	PPP1R14A	TROAP	PBXIP1	RPL37A
322	BZW1	PLA2G7	FAM129C	CTSD	RPL24
323	PSMA7	NR6A1	CTTNBP2NL	SH2D1A	RPL18
324	ISG20	LYAR	SLC11A1	INPP4B	RPL14
325	CROCC	JUND	S100A11	RBM39	RPL12
326	CPNE1	GSN	RPL23A	SPAG4	REL
327	CHST7	FCER2	IFITM3	LPAR6	PTMA
328	DPYD	ZNF205	MELK	PYCR1	PPP2R5C
329	CLMP	YBX3	HVCN1	XBP1	PPDPF
330	PFN1	XCL1	TCF4	SKAP1	PCBP2
331	RPL10	VIM-AS1	TSPAN13	SSR2	ODF2L
332	RPS27A	UBE2J2	IGLC2	CTSW	OAZ1
333	IL16	TRDC	TPSD1	BASP1	NR4A2
334	SLC35A3	SCT	CTSZ	SYPL1	NR3C1
335	LCK	RPS27A	PLXDC2	ODF2L	NFKBIZ
336	TLR5	RNASE1	LILRB5	NCF1	NEAT1
337	ZCCHC12	PTMA	CTSW	PFN1	MEF2C
338	BNIP3	HLA-DMA	KIF11	TMA7	2023-03-01
339	RPS9	GAPDH	CTSH	CLU	LY86
340	EMX2OS	DUSP1	TNFAIP3	ACTB	LY6E
341	MICAL2	CNRIP1	PMP22	COX7A2	LST1
342	KRT5	CD40LG	RPL13A	EEF2	LITAF
343	FAM186B	CCL3	LRP1	FXYD5	LINC00861
344	TBC1D4	ARHGDIB	HLA-B	FCMR	LIMD2
345	RPL13	UBE2E2	KIF23	S100A10	LEPROTL1
346	HSPA8	UBE2C	MSR1	NFKBIZ	ITM2B
347	PUS7	TNFRSF14	RPL41	GMFG	IKZF1
348	RPL39	TNFAIP3	FCRLA	TNFRSF25	IFITM1
349	CD9	RRM2	FCGR2B	ITM2A	HSPD1
350	TUBA1B	RPL39	CD24	HINT1	GATA2
351	STAT6	RGS13	CXCL3	PDIA6	FOXP3
352	SCML1	PROCR	RPS18	SYNE2	EZR
353	NMB	PDGFC	LGMN	HOPX	ELF1
354	IL32	HLA-DQA2	KYNU	TSPAN13	EGR1
355	GIN1	FXYD3	BLNK	CALM1	DDX5
356	GALM	FCRL4	CDH17	RCAN3	CSF1
357	FAM117B	BANK1	CFD	ARID5A	CRTAM
358	SLC39A1	APOBEC3A	RPL18A	STK17A	CD40
359	INTU	TXNIP	SOX4	TLE1	CCNI
360	GNA15	S100A14	VMO1	ACTG1	CCL3
361	THAP6	RPS7	GSTP1	PHACTR1	CAPG
362	KDM6B	RPS3A	RPL22	THEMIS	BTK
363	OR8G5	RPS10	MERTK	BATF	BTF3
364	STK38	RPL5	PKMYT1	LYL1	BATF
365	RPS3A	RASSF6	KLF4	MYL12A	ALOX5AP
366	EDAR	MT-CYB	HLA-DOA	ARL4C	AIM2
367	WDR91	LEF1	CD69	BHLHE40	ZNF331
368	MIPEP	IGF1	HOPX	CD44	ZFAS1
369	DSCR9	GZMH	UHRF1	RARRES3	YBX1
370	NDUFV2-AS1	ETAA1	CDC20	P2RX5	UQCRB
371	MAP3K1	EIF1	SELL	YBX3	UBE2D3
372	ADI1	CEACAM1	GNLY	CLEC2D	UBA52
373	LY6E	CCL18	TIGIT	TMBIM6	TXNIP
374	YIPF5	A2M	TUBB6	UQCRB	TRBC2
375	RAB11A	SPTSSA	F13A1	CNOT6L	TRAT1
376	ITGAX	SLC26A3	RPL14	GAPT	TOMM7
377	SNPH	RTKN2	SLC7A7	PERP	TMED10
378	GABPB1-AS1	RPSA	ALOX5AP	ENO1	TLE1
379	LRIG1	PI3	CTTNBP2	LTC4S	TIMP1
380	ICAM2	MSRB3	FCGR1A	PDE3B	SUMO1
381	NME7	MAD2L2	HLA-DOB	EIF3E	STK17A
382	MEPCE	FAM177B	CTSS	LY9	SRSF7
383	CWC25	FAAP20	MALAT1	CBLB	SRP14
384	EIF2S3	YPEL5	PABPC1	LST1	SPPL2B
385	ZNF829	TPT1	FSCN1	GBP2	SPOCK2
386	RETSAT	TIMP1	CIITA	IKZF1	SNX3
387	LINC00544	RPL7	PLA2G7	ITGA1	SNX2
388	C14orf132	PTPRC	TREM1	ORAI2	SLC25A6
389	CCDC136	PDLIM7	IRAK3	FCRL1	SEC62
390	MBTPS2	MTRNR2L12	ADAP2	RBMS1	SDCBP
391	LINC00861	MT-CO3	RGS18	PTPN22	SARAF
392	PARP8	HNRNPA1	SIRPA	PTPRCAP	S100A10
393	RAB2B	GPR171	GAS6	TNFSF13B	RUNX3
394	NDC80	ENTPD1	ARHGDIB	SFXN1	RTKN2
395	RPL29	DDOST	RPS14	CHCHD2	RSL1D1
396	NUB1	CMTM8	ETS2	CTLA4	RPS26
397	STOML2	CLCA4	NCAPG	MPZL3	RPS11
398	EPHX2	CD9	CTSD	STAT3	RPL6
399	ACSM2A	CD79B	SH2D1B	SP110	RPL36AL
400	PHACTR2-AS1	CD300LB	ITGAX	RGS10	RPL27
401	ZNF248	CD2	RPS10	COTL1	RPL23
402	TXN	CASP8AP2	PLAUR	IL4I1	RPL10A
403	KLC2	ZNF366	JAML	VIM	RIC3
404	PDE4B	SLCO2B1	LTB	ARHGEF1	RHOB
405	LASP1	RPL9	CENPW	GNG2	RHOA
406	RPGR	RPL8	CLSPN	CXCR6	RCSD1
407	CTNNBL1	RPL35	IL4I1	RNF125	RAC2
408	RFXAP	PLA1A	RAD51AP1	GPRIN3	PTGER2
409	SORL1	PKIB	TMIGD2	STOM	PRF1
410	APOA5	PHGR1	CD3G	PGK1	PPP1R2
411	LRRFIP1	LYVE1	CCR1	SATB1	PNRC1
412	FBXO31	LPAR6	IFITM1	IL2RB	PLEKHG7
413	HGH1	ITGAM	TNFSF13B	POU2AF1	PKM
414	IRS2	HSPA8	NAV1	ADGRE5	PIM2
415	NABP1	CLEC4A	BASP1	TNFRSF1B	PGK1
416	ZPR1	CARD16	TRIB1	NAP1L1	PFN1
417	UBE2V1	CA4	P2RY6	CKLF	PDE4D
418	HTATIP2	TRAC	SLC22A23	LAPTM4A	PABPC1
419	PAXIP1-AS1	TNFSF13B	LILRB3	TRIB1	NAP1L4
420	ZBTB4	SNCA	TYMP	CORO1A	NAP1L1
421	PAQR3	SH3PXD2B	DSC2	LTB	NACA
422	AK1	S100A12	THBD	GPR65	N4BP2L2
423	TIPARP	RTN1	SULF2	PYHIN1	MZB1
424	TMEM14B	RPS3	EMILIN2	SUN2	MYL6
425	MT2A	RPL36A	LYN	PNRC1	MYL12B
426	SP6	PRF1	DMXL2	STX7	MYH9
427	DYRK4	LINC00865	SWAP70	ABRACL	MTRNR2L12
428	ANKRD36B	LGALS4	IL18	GGA2	MTHFD2
429	IMPA1	LAYN	SCIMP	RNF130	MT-ND3
430	CDK16	KCNA5	TNFRSF21	CMC1	MS4A6A
431	AC010894.3	IGLV4-69	S100A13	JUND	MIF
432	USP9X	HVCN1	ALDH2	SDF2L1	MCL1
433	CTSL	GCNT3	CNRIP1	CYTIP	MBNL1
434	APOA1	FNBP1L	AFF3	MT-ATP8	MAL
435	DYNLT3	EXTL2	KRT86	HLA-DOA	LYZ
436	AAK1	DLG5	HPGD	LIMS1	LPCAT2
437	MAP7D1	ZNF385A	LAYN	PIP4K2A	LINC01281
438	APOBR	ZFP36L2	GPNMB	LINC00861	LBH
439	PGM2L1	ZFAND2A	SLAMF7	VWA5A	LAIR2
440	IL21-AS1	TLE1	TBC1D8	AES	KLRC2
441	NSUN2	TGFBI	SARAF	PITPNC1	JUN
442	TTN-AS1	SNX3	G0S2	EIF4A2	ITGA6
443	ABHD11	SDS	PID1	MYL12B	IRF1
444	ST13	RPS2	SCT	COX4I1	IQGAP2
445	PAFAH2	RPS15A	ACSL1	GZMA	IER2
446	LUZP2	RPL38	TIMP1	GRN	IDI1
447	PA2G4	RORA	ATP8B4	BIN2	ICOS
448	PDE4A	OST4	HMMR	CST3	HVCN1
449	CD59	MT1H	CD96	TLR10	HSPH1
450	ST7L	MIR155HG	C1orf21	SRSF5	HSPE1
451	KRTAP5-AS1	LTB	FAM49A	PAX5	HNRNPU
452	TCEAL5	KRT19	PTAFR	INPP5D	HNRNPK
453	LEO1	ICOS	FOLR2	CTSS	HNRNPA1
454	SYNJ2	HSPE1	EBI3	ANKRD28	HMGN2
455	CMC2	HNMT	RNF144B	SLC2A3	HMGN1
456	FAM118A	HMGB1	PTMS	IL18R1	HMGB2
457	MSC	HIST1H4C	CAPG	HNRNPDL	H3F3A
458	RPL24	FOLR2	PRDX4	LBH	H2AFZ
459	H1F0	DAB2	MT-CO1	SLA	GZMM
460	KRBOX4	CRELD2	FILIP1L	IDS	GSTP1
461	BOK	CD63	PHACTR1	TBC1D10C	GRN
462	EPOR	C5AR1	NET1	SIT1	GIMAP7
463	SUMO3	BATF	CCDC88A	OSTF1	GIMAP1
464	IGFBP7	TNFRSF13B	TPT1	TSC22D3	GALC
465	BTBD19	TMEM50A	CD1C	PPP1R15A	GABPB1-AS1
466	IDI2-AS1	SYK	WDFY4	BIN1	FOXP1
467	CCDC7	SORT1	AREG	CREM	FOS
468	SLC35D2	RPS24	CADM1	CD99	FLT3LG
469	RGS12	RPL29	RBM47	GIMAP2	FCER2
470	VEGFB	RPL23A	P2RY14	DYNLT3	EVL
471	PAIP1	ODF2L	TLR10	MYO1F	EIF3K
472	TTC29	NR3C1	DST	IL16	EIF3E
473	TNRC18	NDUFA4L2	GPAT3	IFITM2	EEF1D
474	RYR1	MUC13	PAK1	SRP14	DOK2
475	ZNF649	MT-ND4L	ZEB2	CLDND1	DDIT4
476	SCARNA9	MMP12	CCL4L2	WIPF1	CYTIP
477	TMEM70	MAOB	MMP12	CMTM8	CYCS
478	SMIM3	LUCAT1	CDCA3	RGS2	CXXC5
479	LINC00398	LINC00926	GAS7	DUSP10	CTSW
480	TYSND1	LILRB5	PCDH9	CCNI	CTSS
481	IL4R	IL1R1	RPS15	FLT3LG	CREM
482	SLC40A1	HMGB2	CD247	CXXC5	COX7C
483	CCR2	H3F3B	HES1	DENND2D	COX4I1
484	CDKN2C	FAM129C	BTK	RASGRP2	CORO1A
485	CCDC120	DPEP1	C15orf48	SLC38A1	COBLL1
486	CYTIP	CYBB	RPL3	SUB1	CNRIP1
487	LZTR1	CXCL3	CENPA	SDCBP	CLIC1
488	SDCBP	CH25H	THEMIS2	TRAF3IP3	CLECL1
489	MAP7D3	CDH17	LAPTM4A	RBL2	CLEC2D
490	ALDH1A1	BSPRY	TRBC1	CTSH	CLEC2B
491	2023-09-14	ARID5B	FES	CCSER2	CITED2
492	CORO1A	TSC22D3	CENPE	CD82	CHCHD2
493	MLYCD	TNFRSF17	GAPT	C9orf78	CEBPB
494	RGS2	SRSF10	CENPU	2023-09-07	CD82
495	UBE2W	SLC24A4	IL1R2	CCND3	CD44
496	TRAPPC9	SARAF	CCR7	ACAP1	CD247
497	ZNF562	S100A11	CSF2RB	AIF1	CD22
498	RALGAPA2	RSRP1	SLCO2B1	BCAS4	CD164
499	GUSB	RPS28	PLEK	CAPZB	C1orf162
500	HIRIP3	RPS20	ITGAM	PIK3IP1	C1QA
501	SMC5	RPL37	HLA-DQA2	ZFAS1	BTG2
502	IL22	RPL36	H2AFY	PTPN6	ATP1A1
503	LINC01285	RPL3	UBE2T	VAMP8	ATF3
504	RSBN1L	RPL26	LGALS1	GLIPR1	ARID5B
505	SOCS4	RPL15	RPLP1	BUB3	ANKRD12
506	TLE4	RPL10A	ANKRD28	H2AFY	ADGRE5
507	MBD2	P2RY6	LAT2	COMMD6	AC104024.1
508	ZNF432	OLFML2B	B3GNT7	IFNGR1	ABRACL
509	C16orf45	MYADM	PDLIM1	CIITA	ZNF292
510	PTPRE	MT-ND2	RPS7	ARHGAP9	ZFP36L1
511	FAM71F2	MINOS1	PTPRC	CHPT1	ZFAND5
512	RCHY1	MAGEH1	RPS2	NDFIP1	ZEB2
513	CARF	LINC00299	CD33	ATP6V1F	YWHAZ
514	CDKL2	KRT8	ARHGAP10	CNN2	YWHAQ
515	AES	IL2	RPL10A	AKNA	YWHAH
516	ZNF398	IGLL5	AOAH	SOCS1	YWHAB
517	TUB	IFITM10	BUB1	IPCEF1	YME1L1
518	TACC3	GUCA2A	ALOX5	LDHA	XRCC6
519	GREM2	GAPT	DPYSL2	SYTL2	XIST
520	TTC17	CTSS	TSC22D1	PRKCB	WSB1
521	SYNGAP1	CLU	HSP90B1	HNRNPA0	VMP1
522	DHDDS	CKB	TRBC2	SYK	VAMP8
523	HCST	CDCA5	IGLV6-57	ZNF331	UXT
524	CATSPER2	C12orf57	SMIM14	PPP1CB	USP15
525	OPRD1	C11orf53	MATK	CIRBP	UQCRH
526	TMIE	BATF2	CD72	SNX3	UQCR11
527	NLRP12	ADAM12	PALLD	TBC1D4	UCP2
528	DDX20	ACTG1	FGD2	GSTK1	UBXN1
529	MAP1A	VIM	CCND1	COBLL1	UBL5
530	MIR4435-2HG	TYMP	CHPF	AP3M2	UBE2D2
531	TBC1D2B	TSPAN8	CKB	REL	TYMP
532	ERCC4	TSHZ2	RPL17	CLIC1	TXN
533	ALMS1	TOX2	CD1D	MARCKSL1	TXK
534	ATF3	TNFRSF25	NDRG2	ARPC1B	TUBA4A
535	DAG1	SRRM1	FANCI	PSIP1	TUBA1B
536	CREB1	SNX21	CD40	APBB1IP	TTC39C
537	CT45A10	SMC4	RORA	PARM1	TSTD1
538	ERBB4	RPL7A	XCR1	SKP1	TSPYL2
539	ASAH2	RPL12	PTGS1	ST3GAL1	TSPO
540	ACP1	PRCD	ACOT7	NAP1L4	TSHZ2
541	KLKB1	MS4A2	TLE1	EIF1B	TRMT112
542	NDUFB3	LRRC25	SDSL	PPIA	TRIB1
543	LINC00896	LINC00115	RAB27B	IGLC3	TRGC2
544	NEBL	IRF1	RPS4X	SP100	TRAPPC1
545	MYLIP	IGLL1	IL1R1	CMTM3	TRAM1
546	HIPK1	HSD17B7	RPL10	SSU72	TRAF3IP3
547	LINC00294	HOXB7	COBLL1	CHPF	TRA2B
548	UBE2R2	HMGA1	RALGPS2	LITAF	TPR
549	DAPK1	HINT1	MT-CO3	CALM2	TPM3
550	KIF5C	ERRFI1	CRTAM	HPGD	TPI1
551	SDC1	DEDD	IL1RAPL1	CLEC2B	TOMM20
552	MAPRE3	CXCR3	SYK	SNRPD2	TNFRSF18
553	EVL	CTSB	MYCL	ERN1	TNFAIP8
554	NSMF	CDC42EP1	MLPH	ELF1	TMIGD2
555	MAF	C15orf48	MGST2	CD53	TMEM59
556	RIBC2	BCL2L2	CORO1C	UCP2	TMEM258
557	LINC01340	ACVRL1	RPS20	RAP1A	TMEM173
558	SMPD3	XBP1	ECT2	LCP1	TMEM160
559	HSD17B12	VEGFA	HLA-DQB2	EEF1G	TMEM156
560	MT-ND4	TUBA1B	MCTP1	HMGB1	TMEM123
561	RAB6B	TCF4	TPM2	ARPC4	TMBIM4
562	ANKRD10	TAGLN2	RPL27A	RNF149	TMA7
563	ADGRV1	SMOC1	TBC1D9	LYZ	TIMP3
564	NDUFS6	SIGLEC1	FNIP2	IRF1	TIFA
565	MEGF11	SCN9A	HMGB3	SNHG8	TGFBI
566	HMGCS1	PLTP	KIF14	FAM49B	TERF2IP
567	PPP5C	PAWR	RPL7	FKBP5	TECR
568	TBCE	PALLD	CERS6	SKAP2	TDRD3
569	P3H2-AS1	OLR1	LEF1	AC058791.1	TBC1D4
570	DNAJC9-AS1	MGST1	BACE2	PBX4	TAX1BP1
571	F2RL1	MELK	GGH	PRMT2	TAGLN2
572	CHD3	KRT18	APOE	VAMP2	TAF7
573	NTHL1	KHDRBS1	SOCS3	RGS19	SUB1
574	EEF1G	IGLV3-19	GPR183	MRPL10	STK17B
575	FGD3	IFNG	FCRL1	LSP1	STIP1
576	CD247	HPGD	GIMAP7	CHURC1	STAT4
577	RNF214	HP1BP3	COTL1	SLAMF7	STAG2
578	IL5	HLA-E	AC104699.1	SIRPG	SSPN
579	KSR2	HDC	SLC45A3	BZW1	SRSF3
580	SPAG1	HCST	KIF15	OCIAD2	SRSF2
581	HRASLS2	GATA2	TRGC2	NDUFS5	SRRM2
582	GIMAP2	EZR	ICA1	SRSF7	SRRM1
583	CCDC184	DDX5	RAB13	IL2	SRI
584	NOL12	DDIT4	MT-ATP8	MYH9	SQSTM1
585	TBC1D3L	CMA1	CCDC34	HNRNPA2B1	SPRY1
586	AKR1B15	CLECL1	PNOC	CNPY3	SPCS1
587	ATP1A1	CDCA8	LGALS9	TMEM123	SON
588	FASN	CD3G	IGF1	RHOG	SOD1
589	GPRIN3	CD37	PTPRE	ABI3	SOCS1
590	CPA5	CADM1	TTYH3	FRMD4B	SNRPD2
591	FAM122A	AQP8	BMP2K	CALM3	SNRNP70
592	CEP76	APOBEC3B	RPL37A	SCML4	SNHG9
593	FAM45A	ANKRD20A4	LILRA1	UGP2	SNHG8
594	COX8A	ACTRT3	MAP1A	RRBP1	SMCHD1
595	POLR2L	WDFY3	SLCO5A1	SCIMP	SMC3
596	RNF31	UQCRH	EVL	YWHAB	SLC3A2
597	MAT2A	UBA52	NLRP3	2023-09-01	SLC25A3
598	IL18RAP	TUBB	RPS16	DEK	SLA
599	ZDHHC6	TST	CPM	ASAH1	SKP1
600	OTUB2	TRIM25	ITGA1	EIF3H	SKAP1
601	CCDC85B	TRIB1	LGALS3	FKBP1A	SH3BGRL
602	USP38	TPSD1	IGLC3	LSM7	SFXN1
603	TMEM221	TMIGD2	ACTN1	ARPC5	SF3B5
604	USP1	ST7	SEC11C	LINC00623	SF3B2
605	PSIP1	SLC11A1	STXBP6	IDI1	SF3B1
606	BIRC3	RPLP0	UBA52	NABP1	SF1
607	PTGIR	RPL4	SAT1	SH3BGRL	SET
608	CRLF3	RPL35A	IER3	RAC2	SERP1
609	ACAD9	RPL17	ST3GAL6	ANAPC16	SERF2
610	KIR3DL1	RPL10	VIM	RILPL2	SERBP1
611	DNAJB2	PTGS2	ADGRE2	CARD16	2023-09-09
612	HOXB-AS1	PPDPF	AURKA	PASK	2023-09-06
613	FIBP	PMAIP1	ST14	RPS26	2023-09-01
614	SNTB2	PLAC8	CFL1	SPRY1	SEC61G
615	ANKRD13C	PIK3R1	NCR1	CCR6	SEC11A
616	LENG9	NPM1	SLA2	AHR	SBDS
617	RPS25	MUC3A	CCL20	VMP1	SATB1
618	NAF1	MTHFD2	PKIG	SIGIRR	SAP18
619	MED7	LGALS3	FYN	ARHGAP15	RUNX2
620	LARP1B	LDHA	SRGAP1	RHOH	RSRP1
621	CTRC	LAIR2	MIR181A1HG	RPS4Y1	RSRC2
622	TRHDE	KRTCAP2	CMA1	DCK	RPS27L
623	GLIS3	IL4R	GPR34	RNF213	RPN1
624	SLC25A2	IGLV1-44	C3AR1	CSK	RPL22L1
625	HIST1H3F	IGKV3-20	APOBEC3A	MS4A6A	ROMO1
626	SNRNP35	IGKV1D-16	GEM	EID1	RNMT
627	CSGALNACT2	IGHV3-48	MARCO	ATM	RNF145
628	CHRFAM7A	IGHV1-18	CLIC4	HMGN1	RNASET2
629	SACM1L	HNRNPA3	CTNND1	KRT1	RBMX
630	CACNB2	GCNT1	CYBRD1	CIB1	RBM8A
631	ALKBH6	FCRL3	MITF	GRAP2	RBM39
632	FAM95B1	FCHO2	RGL1	MBP	RBM3
633	SETD7	EPB41L4B	YBX3	PLK3	RBM25
634	VAMP8	CXCL10	RENBP	LMNA	RASGRP2
635	TUBD1	CD72	ARHGAP22	UBE2D3	RARRES3
636	SLC8B1	CD48	HCST	DPP4	RAP1B
637	FGR	CD207	SIGLEC10	STAG3	RAN
638	CDK2AP1	CD163L1	TNNI2	AREG	RAC1
639	LIMD2	CCSER1	IRF7	FOSB	RAB31
640	FOXN3	ARX	GAPDH	CHRM3-AS2	RAB27B
641	GBGT1	ARPC2	GNB4	XRCC6	PYHIN1
642	TRIM14	ANKRD49	PRC1	EIF3F	PTGES3
643	OXSR1	ACTB	KIF2C	ANKRD44	PTGER4
644	CYP51A1	ZNF257	SPOCK2	FUS	PSME1
645	PAG1	VAMP8	IL1RN	GPR18	PRRC2C
646	MPP7	UGT2B17	RPL5	TMEM243	PRR5
647	HSPBAP1	TRAV3	FGD4	HHEX	PRR13
648	TMED2	TOMM7	CPPED1	TSEN54	PRELID1
649	HNRNPUL2	TMA7	TIMP2	PDCD4	PPP1CB
650	WDR97	TDP2	DOCK5	FOXP1	PPIB
651	FXN	SYNGR2	SEMA7A	ARRB2	PPIA
652	CAPN11	SRSF7	HS3ST1	FAM177A1	PPA1
653	FGF22	SPIN3	BHLHE41	RASSF5	POU2F2
654	TACC2	SPCS2	ENTPD1	XCL2	POLR2L
655	HYI	SLC40A1	PIK3AP1	PHF20	POLR1D
656	ZNF343	SESN3	HAVCR2	SERPINB1	PNN
657	FANCC	SDC1	SPECC1	MORF4L1	PNISR
658	ISLR	RPS17	PFN1	GABARAPL2	PLAUR
659	LMO7	RPL14	H2AFY2	GYPC	PLAC8
660	BTG3	PIK3AP1	LCK	IFI16	PITPNC1
661	SBNO2	PID1	RPL36A	KIAA1551	PIK3IP1
662	TTC30A	PDIA6	FAM111B	FAM118A	PHLDA1
663	RPS3	NRG1	PBK	LGALS3	PHACTR1
664	MYOM2	MT-ND5	SYTL3	TPM3	PGAM1
665	L1TD1	MT-ATP6	ARHGAP11A	ARPC2	PERP
666	ACVR1	MEF2C	TRGC1	SERP1	PDE4A
667	BTBD18	MAPK12	EOMES	MPEG1	PDCD4
668	CKLF-CMTM1	LSP1	ASAH1	SRSF3	PCSK7
669	S100A5	LSAMP	ZNF503	SLC18A2	PCDH9
670	CYTH3	LINC01480	GNA15	ANXA11	PBXIP1
671	FLAD1	LCK	LYL1	SNRPB	PARP1
672	ZNF32-AS2	KRT86	HELLS	STK17B	PARK7
673	BACE1	KLRC1	C1orf162	ACTR2	PAPOLA
674	ARHGEF3	KIF4A	NAMPT	DDX6	P4HB
675	RPL15	KHDRBS2	CLNK	SNRPN	OXNAD1
676	MAGEE1	KCNH2	HHEX	WDR1	OST4
677	LDB1	ITGA1	P2RX1	DDX24	OAS3
678	TCTN3	IGKV3-15	HBEGF	RTN4	NUCB2
679	TSEN2	IGHV5-78	DDX5	NR4A2	NPM1
680	SAT2	IFITM1	RPL29	HLA-F	NFE2L2
681	CLK2	ID3	RAMP1	IQGAP2	NDUFS5
682	CCL3	HERPUD1	ENG	MSN	NDUFB7
683	STRIP1	EGR1	LSP1	TSPO	NDUFA4
684	LGALS8-AS1	EEF1B2	ORC6	ALOX5	NDUFA3
685	ZNF850	DNAJA1	CAMK1	JAK1	NDUFA13
686	PCDHGA6	DLEU2	APOC1	SON	NDUFA1
687	ZBTB16	CTNNBL1	RPL27	PLIN2	NCOA7
688	ACAP2	CRIP1	ESCO2	CTSZ	NCOA3
689	HCG9	CR2	LTBR	CRTAM	NCF1
690	SFR1	COX7C	LILRB1	2023-09-09	NASP
691	RPS26	COTL1	FKBP11	MYBL1	NABP1
692	TRAF3	COMMD6	TLR4	EPB41	MZT2A
693	ACTG2	CIITA	RRBP1	EIF2S3	MYL12A
694	TECPR1	CD24	DIAPH3	IL2RG	MTDH
695	PHC1	CCR10	HIST1H1B	CD68	MT2A
696	SPATS2L	CAMTA1	CXXC5	SEMA4D	MT-ND5
697	NECAP2	BIRC3	CLEC12A	TRAF1	MRPL1
698	EIF2B1	ADIRF	PYCARD	RNPS1	MORF4L1
699	GPN2	VWA5A	TXK	DOCK8	MGAT4A
700	VPS13C	VCAN	PARM1	MZT2A	MATK
701	RGS10	TAF6	IKZF2	SUMO1	MAP3K8
702	MRPL45	STXBP6	HERPUD1	XCL1	MAOB
703	RAP2B	SLC2A3	IL2RB	SERINC5	MAF
704	HIP1	SLC18A2	LRRK1	CSRNP1	LYST
705	YPEL3	SFPQ	CTSL	GDI2	LYL1
706	KAZN	SDF2L1	PLK1	MBNL1	LY9
707	RPL6	SAT1	NAGA	PNISR	LSM7
708	STARD4-AS1	RTN2	LEPROTL1	EVI2A	LPIN1
709	ITGB1BP1	RPS5	SOD2	UQCR11	LPAR6
710	MTRNR2L12	RPS16	ADAM9	TANK	LMO4
711	MTRNR2L8	RPL6	CD180	METTL9	LINC00402
712	LINC01426	RPL37A	RASGRP3	2023-09-06	LDHA
713	CD48	RPL27A	FMNL2	CDC42SE2	LCK
714	MYBPH	PAK1	NFKBIA	SP140	LAT
715	LTK	PABPC1	SAMD3	ARL6IP5	LAMTOR5
716	LINC01623	OLFML3	LINC00996	FBL	KRT10
717	AP1AR	NME2	IFNG	FTL	KMT2E
718	KIAA0556	MYL6	CLEC11A	USP36	KIR2DL4
719	TTC39A-AS1	MLPH	PYCR1	C12orf57	KIAA1551
720	SRXN1	MITF	FCRL2	LY6E	ITM2C
721	DAZAP2	MCL1	ASGR1	TERF2IP	ITM2A
722	TOP2A	LRRK1	LRRK2	TMEM154	IL2RG
723	TNFSF10	LINC01485	ARHGAP18	GNA15	IL23R
724	COPA	LINC01484	IL23R	TMC8	IL22
725	PDE3B	KCNMA1	GPR171	SLC25A6	IL2
726	TAF5	IL2RA	GIMAP4	RBM23	IKZF3
727	PMM2	IGLV8-61	PAX5	TTC39C-AS1	IGLL5
728	CHMP7	IGLV2-8	LMNA	LPIN2	IGF1
729	ANP32A	IGHE	IGLL5	DAZAP2	IFRD1
730	SRGAP1	HSPH1	RAB20	HIF1A	IFNGR1
731	SEMA5A	H2AFZ	CSF1	HLA-DQA2	IFNG
732	PLAUR	GSTP1	P2RX5	AOAH	IFI16
733	NAA15	GPNMB	PSTPIP2	ST13	IER5
734	CXCL13	GEM	PLTP	MEAF6	IDS
735	MT-CO1	FRMD4B	TFEC	PDIA4	HSPA5
736	SMPDL3A	FAU	SAMHD1	MAOB	HS3ST1
737	KAT6A	FAM3D	BCL7A	PSMB8	HOPX
738	FOXL2	DPY19L1	ALDH1A1	ARID4B	HNRNPF
739	CHRNB1	CYTIP	H2AFZ	CYTH1	HNRNPDL
740	ATP2A1-AS1	CXCR6	PHC2	LDLRAD4	HNRNPC
741	FGFR4	CHCHD2	TBC1D4	OFD1	HNRNPA2B1
742	TMEM184B	CEACAM7	CHAF1A	ACTN1	HIST1H4C
743	EVI5L	CD99	KCNN3	WNT10A	HIST1H1C
744	BACH2	CD53	VEGFA	NR3C1	HINT1
745	OTUD3	CCR6	EIF1	PER1	HES1
746	NOP14	CAMP	ROGDI	CAP1	HERPUD1
747	LEF1	BTG2	PTPRCAP	RNASET2	HCLS1
748	ACSL4	BCAT1	SLC40A1	IL6ST	HBP1
749	MAP3K10	AGR2	ACTG1	PTPN7	H3F3B
750	IFNG	ABI3BP	NCAPH	RIC3	H2AFV
751	VMP1	WDR24	CTBP2	TSPYL1	GZMB
752	AMY2B	VAV3	FASLG	KRR1	GYPC
753	SEC22B	TNFRSF1B	RETN	MRFAP1	GUK1
754	LRRC32	TMEM59	ANPEP	YWHAQ	GSN
755	ANKRD16	TMEM45A	PPP1R14B	SSR3	GPR65
756	TAF1B	TK1	SAMSN1	SSBP1	GPBP1
757	ACTR8	SVIL	STX7	ARL4A	GNG7
758	BCKDHA	ST18	TRAT1	CDKN1B	GLIPR1
759	ZCCHC17	SRM	ICOS	GABPB1-AS1	GADD45B
760	PDK1	SLCO5A1	FNDC3B	DUSP2	GABARAPL2
761	FAT3	SLC25A6	RPS17	RAB11FIP1	FNBP1
762	CTTNBP2	SEC11C	FAU	MAPK1IP1L	FKBP5
763	UNC13A	SCN3A	CR1	RNF19A	FKBP1A
764	FAAH	SCIMP	ABCC4	CHMP4A	FES
765	TICAM2	RPS25	TUBA1B	YWHAZ	FCRL5
766	ADO	RPL36AL	DUSP6	SBDS	FCRL3
767	FGF8	RAB7B	IGFBP7	RHOA	FCRL2
768	TTC33	RAB32	CTLA4	RNF145	FCMR
769	HNF4G	PTGER2	B3GNT5	TRAPPC1	FAM177A1
770	EIF4A1	PRCC	NEAT1	IK	EVI2A
771	SNHG10	PPIB	SMCO4	PCSK7	ETS1
772	CEACAM1	POU2AF1	LRRC26	CCDC12	ERP29
773	CALCOCO2	PITX1	SH3BGRL3	PNRC2	ERN1
774	PBX4	NFE2L2	MT-CO2	RGS1	ERICH1
775	BCS1L	NDUFA9	CD40LG	RAC1	ERH
776	CDK20	MZT2B	LINC00299	DHX36	ENY2
777	LINC01503	MYBL2	WNT10A	LAMTOR5	ENO1
778	ZNF578	MARCKS	SEMA4A	LMTK3	EMP3
779	ZNF17	MAF	PPM1J	HSD17B11	EML4
780	PLCL1	LY86	H3F3A	IVNS1ABP	EIF4G2
781	NDST3	LDHB	NDC80	C6orf48	EIF4B
782	COPG1	LAG3	TACSTD2	VASP	EIF3H
783	FUCA1	KLK1	ANLN	GNAI2	EIF3G
784	RABGGTA	JAK1	ITGB2	ANP32B	EIF3F
785	DUSP6	ITGA9	SLC15A3	KDM6B	EIF2S2
786	AMMECR1	IGLV6-57	CHKA	NDUFV2	EIF1B
787	AIRN	IGLV3-25	MTSS1	ZNF831	EID1
788	ZNF345	IGLV3-1	DTL	CAPZA2	EEF2
789	HAP1	IGKV6-21	MT-ND4L	RPL36AL	EDF1
790	NTSR1	IGHV4-34	SH2B3	RBMX	DYNLL1
791	INPP5A	IGHV4-28	RPL18	IKZF3	DTHD1
792	HIPK1-AS1	IGHV2-5	WDR34	LAMTOR4	DRAP1
793	OLFM2	IGHV1-2	CYFIP1	NSMCE3	DPP4
794	SGMS1	HSP90AB1	CD209	ATP6AP2	DONSON
795	TTC38	HNRNPDL	GCSAML	TNFRSF18	DEK
796	SNRPD2	HNRNPC	MAD2L1	P2RY10	DDX24
797	FMNL1	HLA-DOA	RPL8	CDC42	DDX17
798	TMEM87A	GMPR	FUCA1	MYLIP	DDOST
799	APBB1IP	FOSB	OGFRL1	SF1	DCK
800	ATM	FAM20A	GZMH	UBE2L3	DBI
801	SOCS2	EIF4A2	MYADM	DGKA	DAZAP2
802	DNAJA1	EEF1D	TSPO	ARF5	CXCR6
803	QSER1	EDF1	BCAT1	MTPN	CXCR3
804	NEU1	DHRS9	SLFN13	AKAP13	CTSH
805	DAB2IP	DERL3	CD4	SERF2	CTSG
806	ZSCAN18	DAPK1	PLSCR1	CORO1B	CST3
807	TSPAN19	CXXC5	RPS9	SPN	CSDE1
808	ANXA1	COL4A3	LPAR6	WAS	CREB3L2
809	CYP2W1	CNR1	RPS5	FCRL2	COX8A
810	CHEK1	CHD1L	BLVRB	LAG3	COX7A2
811	ZNF101	CDK11A	PDK4	EIF4B	COX6C
812	AJUBA	CD93	RGS12	DBI	COX6B1
813	PRKCA	CCNB2	NRM	APLP2	COX6A1
814	TMEM59	CALM2	PTGER4	NDUFB9	COX14
815	DNAL4	BRF1	RPL35	TRDC	CNBP
816	ARID5A	ARHGAP24	TNFRSF18	HSPB1	CMTM3
817	AC024084.1	ANGPTL4	ZFHX3	USP15	CLK1
818	EPB41L4A-AS1	ALOX5AP	SGK1	APRT	CLDND1
819	NOL7	ADAP1	TCN2	FKBP8	CIRBP
820	NT5DC3	ADAM28	TNFRSF25	IFT57	CHMP7
821	NDUFV2	TREM2	RACGAP1	CAPZA1	CHCHD10
822	TRBV12-3	TP73	CCNB1	TPI1	CELF2
823	AC099850.1	TM6SF1	MYL12A	ATP6V1G1	CDC42
824	SMAD1	THEMIS2	CKAP2L	PAIP2	CDC37
825	DNAI2	TAF7	SMC4	ARL6IP1	CD99
826	TRAV39	SYNE2	LMO2	ICA1	CD84
827	KCNK5	SPC25	ABHD15	PPHLN1	CD48
828	GIMAP1	SIGLEC10	MXD3	ESD	CD24
829	AC005498.3	SH2B2	GZMM	PCBP2	CCT4
830	PDIA3	SEC61G	CLEC2D	BUD31	CCNL1
831	CTNNAL1	SCN7A	CCRL2	EIF4A1	CCND3
832	CD300E	SAMSN1	GOLIM4	ATF7IP	CCL4L2
833	CCNH	RPS15	CDKN2C	SESN3	CBX3
834	HPCAL4	RPS11	HMGN2	RBM8A	CAP1
835	PHYH	RPL22L1	TSPAN33	HMOX2	CANX
836	ZNF747	RHOA	CENPJ	ZC3HAV1	CALR
837	TP53	RASGRP3	PECAM1	HCLS1	CALM2
838	FRA10AC1	PTMS	APLP2	APBA2	CALM1
839	FBXO3	PRIMPOL	IFITM2	AIM2	CACYBP
840	GMNN	PRICKLE1	PLAU	DBNL	CA2
841	DUOX2	PNISR	S1PR5	YWHAH	CA10
842	ABAT	PIGR	ANXA5	TSPYL2	C4orf3
843	TBKBP1	PFDN5	ACSL4	NSA2	C1orf56
844	TRAV11	PCLO	MOB1B	CTSC	C1QBP
845	ZBTB20-AS3	PAPSS2	PRR11	HIGD2A	C19orf53
846	ZDHHC4	NEXN	TMEM136	GIMAP6	C12orf57
847	UPK3B	MT-ND3	MAPK1	PRRC2C	C11orf58
848	DBH	MT-ND1	BUB1B	SVIP	BZW1
849	FCER2	MPRIP-AS1	SLC31A2	SCP2	BUB3
850	CLCN6	MCM10	LDHB	SCAF11	BRD2
851	FAM210A	LIMD2	FAM198B	PPP1R12A	BLOC1S2
852	PELO	LCN8	METRNL	UBXN1	BLK
853	CBL	LAMP5	GPR157	CDC37	BDP1
854	OTOF	ITGB2	SDC2	SOD1	BCL11B
855	TBP	IL1R2	SAC3D1	FNBP1	BASP1
856	MMS22L	IKZF1	S100A10	COX7B	ATP6V1G1
857	GDF6	IGLV10-54	STAC3	MAGOH	ATP6V0E1
858	MAT2B	IGLV1-47	SCARB1	CNBP	ATF4
859	IFI44L	IGLC7	CREB5	NUCKS1	ARPC3
860	IREB2	IGHV3-11	KCNMB1	H2AFV	ARPC2
861	TNFAIP6	IER2	TSPAN4	MATK	ARL4C
862	HACD1	HSPD1	BRI3	HNRNPM	ARL4A
863	GDF11	HNRNPF	RHOBTB3	DUT	ARID5A
864	STAC2	GNG5	GINS2	HNRNPC	ARHGEF1
865	VPS26B	GNG12	AIM2	EML4	ARHGAP9
866	CCT6B	GGA2	GK	CRBN	ARGLU1
867	MRPS31	FCRL1	GNA12	SLA2	ARF6
868	C3AR1	FAT1	AAK1	CRELD2	ARF5
869	FBLN5	FAM41C	CD27	VPS28	APRT
870	C9orf24	EXOC3L4	OPN3	MAP3K8	ANXA2
871	SUPT4H1	EVL	EAF2	ALDOA	ANP32B
872	OPRM1	ETS2	HRH2	CCND2	ANAPC16
873	CEACAM4	ERLIN1	BRCA1	RAD21	ALDOA
874	DBI	EBI3	RAC1	PNN	AKAP9
875	TNFAIP8	DUSP4	STX3	HMGB2	AKAP13
876	ASAP1	DMD	RIN2	LAMTOR1	AIF1
877	MMP19	CYBA	ANXA2	HNRNPH3	AHNAK
878	ZNF443	CXCL12	TSPAN15	N4BP2L2	ADK
879	POFUT1	CTTNBP2	LINC00877	PPP1CA	ACTR3
880	MIR133A1HG	CTSD	C16orf74	SNX9	ACTN1
881	SYNC	CLDN14	H1F0	BLOC1S2	ACAP1
882	CLCN7	CIRBP	FKBP2	C1QBP	ZYX
883	C21orf62-AS1	CFL1	PRAM1	ANXA2	ZSCAN18
884	TRAV35	CD22	SMC2	EIF3M	ZPR1
885	KLHL33	CALB2	IGLV3-1	POLR2K	ZNRD1
886	ZNF143	BTF3	CA2	VAPA	ZNHIT3
887	PVRIG	BMP6	PIK3R1	THRAP3	ZNHIT1
888	SULT2B1	BHLHE40	STAG3	MOB1A	ZNF831
889	RPL21	ATP6V0B	TOX2	NCOR1	ZNF800
890	CCDC43	ASGR2	CXCR3	GGNBP2	ZNF778
891	VTI1B	APLP2	RPL4	CMPK1	ZNF770
892	SNAPC3	ANP32B	CDC45	TRIM38	ZNF75A
893	AL109767.1	AMHR2	IMPA2	SNHG7	ZNF708
894	GALR3	ALDOA	ADGRG5	TMEM71	ZNF706
895	SERPINE2	AIM2	HMGB1	BAZ1A	ZNF677
896	ADGRE3	AC058791.1	CENPN	FGD2	ZNF644
897	GPA33	ABCD1	TOMM7	CCDC59	ZNF622
898	RUNDC3B	ZNF571-AS1	GFOD1	PLAC8	ZNF593
899	PHLDA2	ZEB2	UBE2E2	CCNH	ZNF480
900	LMAN2	WFS1	NAIP	MANF	ZNF430
901	LDHB	WDR34	SAP30	AMPD1	ZNF428
902	ERAP1	VNN2	MFSD1	ENSA	ZNF394
903	ECSCR	VAMP5	ITM2C	RHBDD2	ZNF302
904	SRSF2	USP48	TBXAS1	PGAM1	ZNF267
905	MEOX1	UQCRHL	SIL1	CGGBP1	ZNF266
906	CHD4	UGP2	KIAA0930	HNRNPF	ZNF24
907	TMCC3	UBE2J1	ICAM1	PMAIP1	ZNF207
908	ATAD2	TRBC2	CKAP4	SNX6	ZNF148
909	RAD21	TNFRSF13C	CMKLR1	EBF1	ZNF136
910	TMEM204	TMIGD1	TOMM34	CD55	ZNF131
911	CUL4B	TIFAB	MND1	GRAMD1A	ZNF101
912	OPHN1	TIFA	JSRP1	TBCB	ZMYM2
913	CAND2	SWAP70	PFDN5	FCER1A	ZMAT2
914	LYRM1	SPRY1	PTGIR	ADD3	ZKSCAN1
915	PC	SPOCK2	GPR160	ZFP36	ZFAND6
916	SUCO	SPINK2	SH2B2	PIK3AP1	ZFAND2A
917	CLRN1-AS1	SMIM14	C19orf38	RBM4	ZEB1
918	PLCD1	SLC45A3	VAMP8	TXNIP	ZCCHC9
919	VWA8	SLC16A3	MCM7	RSL1D1	ZCCHC2
920	SNX1	SERINC2	CD207	SH3KBP1	ZCCHC10
921	MIR2052HG	SERBP1	CYP2S1	MRPL33	ZC3HAV1
922	ZNF629	S100A10	TUBB	ATP1A1	ZC3H7A
923	CCDC66	RUNDC3A-AS1	MAFF	XRCC5	ZC3H15
924	DHRS3	RPS9	KLF6	SYF2	ZC3H12A
925	RAB3A	RPL27	DAPK2	BBX	ZC2HC1A
926	C9orf40	RPL23	JUNB	PRR13	ZBTB8OS
927	TLE1	RNGTT	PTGER2	SCAND1	ZBTB38
928	MR1	RBM8A	ITM2B	AQP3	ZBTB32
929	DOK5	PRDM2	CKS1B	SRSF6	ZBTB25
930	FTSJ3	PPIA	RIN3	STMN1	ZBTB20
931	TSNAX	PLK1	SIGLEC1	RAB31	ZBTB16
932	NPEPL1	PLEKHN1	CCSER1	RHOF	ZBTB10
933	FBXO9	PGD	MTRNR2L12	CD1C	ZAP70
934	MAP1LC3C	PFN1	SNX3	ARF6	YY1
935	LOXL1	PCBP2	CD244	LAMP1	YTHDF2
936	ARG1	PAQR5	SPATS2L	HES1	YTHDC1
937	LINC00659	PACSIN3	RGS10	TLN1	YPEL3
938	LINC00243	NUF2	SCARF1	UBE2I	YIPF5
939	SLC25A5	NRP1	MGLL	MYCBP2	YDJC
940	KMT2E-AS1	NR4A2	PGD	CHD1	XRN2
941	TRBV6-1	NOV	ZYX	HADHA	XRCC5
942	LINC00526	NIPSNAP3A	HLA-E	CASP4	XPC
943	HARS	NEK10	FRMD4A	SSB	XBP1
944	ZC3H13	NECAP2	SPINT1	ABHD14B	XAB2
945	GINM1	NCF4	GNAQ	EIF3L	WWP1
946	ZDHHC15	NCALD	SLC44A1	ROCK1	WTAP
947	TRIM13	NAMPT	TXNDC5	CD164	WNK1
948	CXCR5	NACA	CYBA	GUK1	WIPF1
949	ATP6V1G3	NABP2	PLPP1	MED10	WDR83OS
950	ADAMTS9-AS2	MYBL1	LYAR	SRP9	WDR70
951	APLNR	MT2A	NPM1	PSMB9	WDR46
952	ARL6IP6	MRPL38	PTPN12	OPTN	WDR45B
953	SUOX	MPEG1	AP2S1	LSM14A	WDR37
954	DLG4	LPCAT2	APOBR	PRPF38B	WDR33
955	SIX1	LINC00957	QPRT	SCNN1B	WDR26
956	DET1	LEPROTL1	TRIO	SERBP1	WDR1
957	ANKRD62	KCNK13	BST1	PSME1	WBP2
958	SNRPB	IGLV3-10	ACP5	LRRFIP1	WBP11
959	CLDND2	IGLV2-18	ZMIZ1	POLR3GL	WASF2
960	SORCS3	IGLV1-51	ATP6V0C	TESPA1	WAS
961	NOTCH4	IGHV4-59	CXCR5	CLIC4	WAPL
962	UNG	HYAL3	COMMD6	GCC2	WAC
963	MRPL10	HSPA5	GCA	ZSWIM4	VWA5A
964	CPA3	HNRNPR	TMEM97	CCDC107	VTI1B
965	PSAP	HMOX1	CAT	DRAP1	VPS51
966	FANK1	HES4	CD300A	EIF4H	VPS4B
967	GOLGA6L1	HES1	SAMD1	RGCC	VPS35
968	NUDT17	HCAR3	EGR1	ECH1	VPS33A
969	IL12RB2	HBEGF	LRRCC1	ELOVL5	VPS29
970	KCNQ3	H2AFY	SLC43A3	MINOS1	VPS25
971	N4BP2L1	GPSM3	RPL15	STK4	VEZF1
972	ARF1	GPRC5C	CH25H	DYNLT1	VDAC2
973	NCAPH2	GNLY	WARS	ITSN2	VDAC1
974	FBXO6	FXYD5	PLXNC1	MT-ND4	VCP
975	TPCN1	FPR1	APP	SC5D	VASP
976	IARS2	FKBP2	PERP	SNRPB2	VAPA
977	LINS1	FCRLA	TDRD3	RAB5C	UVRAG
978	OR51M1	ENPP5	CYB561A3	ZFP36L2	UTRN
979	NONO	EIF3G	FAM110A	RASAL3	USP8
980	GPR157	DNAH7	SPRY2	MRPL57	USP48
981	STK39	CTSW	DEPDC1B	LINC00402	USP47
982	LPA	CTSH	POU2F2	HMGN2	USP36
983	SPNS1	CTNNA1	ARID3A	DDX27	USP34
984	MS4A2	COX7A1	ENPP1	CBX3	USP3
985	FGFR3	COX6A1	SPATS2	UBE2N	USP16
986	TANK	CEACAM5	CDC6	TAX1BP1	USP11
987	LRP2BP	CDC42BPB	SPRY1	PRKX	USO1
988	ZIK1	CD300E	ITGB1	CELF2	USF2
989	TRIM73	CD200	PLAC8	RBM38	USE1
990	ATG16L2	CD19	ETS1	CCT6A	URM1
991	PARP1	CD180	CARD9	CMTM6	UQCRQ
992	PRRT1	CCDC28B	EMP1	DNTTIP2	UQCRFS1
993	CD300A	CCBE1	RNASE2	PLEKHF2	UQCRC2
994	HIST1H4C	CACNA2D3	TCF19	CCNDBP1	UQCR10
995	SLC25A3	C1orf162	IGKV3-20	ANKRD12	UQCC3
996	ZNF37A	ANXA5	RPL24	RASGEF1B	UQCC2
997	DRAIC	ANKRD31	LAG3	EIF3G	UPP1
998	USP35	ALOX5	MAF	BLOC1S1	UPF3A
999	RERE	AC109826.1	LITAF	CYB561A3	UPF2
1000	IL20RB	AC104699.1	LY96	M6PR	UHMK1
1001	CDC42BPG	XCL2	EFHD2	KLRC2	UGCG
1002	ERI1	VNN1	PRKCH	QRSL1	UFM1
1003	NDRG4	UTP14C	LAP3	IL18RAP	UFC1
1004	SYCP2	TMEM54	ADGRG1	KHDRBS1	UBXN4
1005	CARS2	TJP1	EGLN3	HNRNPR	UBXN2A
1006	EFNA5	TIAL1	SLC15A4	DHRS7	UBTF
1007	ADGRG3	TFPI	PTGDR	XRN2	UBQLN2
1008	LOXL1-AS1	TBC1D8	UBE2J1	PSMC5	UBQLN1
1009	PRPF19	TAS1R3	TNFRSF1A	EMB	UBE3A
1010	ZBED5	TANK	METTL7A	MAP2K1	UBE2Q2
1011	TRAF3IP3	SYF2	HNRNPA1	IMP3	UBE2N
1012	VPS13D	SUMO2	DAPP1	TSHZ2	UBE2L6
1013	AKAP7	STK33	RPL6	TOMM20	UBE2L3
1014	EP400	ST3GAL6	FOXM1	ANXA2R	UBE2K
1015	STRBP	SRSF5	GNGT2	NASP	UBE2I
1016	NRIR	SPCS3	MCTP2	PPIG	UBE2G2
1017	LTBP1	SPAG6	QPCT	MT-ND4L	UBE2B
1018	EVX1	SPACA3	CBLB	PAK2	UBE2A
1019	PRR7	SOCS1	STK17A	KCNN3	UBASH3B
1020	ANAPC15	SMPDL3B	TTYH2	BAX	UBALD2
1021	SWSAP1	SLC2A10	IRF4	SMARCA2	UBAC2
1022	THAP8	SKP1	INSR	PTPN4	UBA6
1023	PCGF5	SH3BGRL	SNX10	GSN	UBA3
1024	GTF2F1	SGMS1	PARPBP	EZR	U2SURP
1025	SNX9	SERP1	DRAM1	LSM8	TXNL1
1026	DAPL1	SEL1L3	CD6	NPC2	TXNDC17
1027	KRT15	SCNN1B	FRMD4B	ZBTB20	TXNDC15
1028	LINC01229	RPS4X	MYL6	OST4	TXNDC12
1029	BCHE	RNF144B	MCEMP1	C11orf58	TXN2
1030	ABT1	RNASE2	MOB3B	RHOC	TUFM
1031	COPS5	REL	DUSP2	DNAJC8	TUBGCP2
1032	ELOVL6	PTP4A2	MT-ATP6	DOK2	TUBB4B
1033	SLC44A3	PRDX1	CNFN	RPS6KA3	TUBB
1034	MAEA	PPP1CB	TNIP3	PIM1	TUBA1C
1035	MKRN2OS	POLM	ANXA4	MT-ND2	TTC39C-AS1
1036	SPN	PLXDC2	RGS2	PARK7	TTC3
1037	LIMS1	PCBP1	HDAC9	RPL7L1	TTC19
1038	MCHR2	OSTN-AS1	LMNB1	TAGAP	TTC17
1039	PTPN11	ORAI3	CXCR6	ZNF207	TTC14
1040	NCAM1	NUCB2	SEL1L3	PA2G4	TTC1
1041	PRRG3	NLRP7	PRR5	PEBP1	TSTA3
1042	UPP1	NELL2	CCDC50	UQCR10	TSR2
1043	FOSB	NDUFS5	FOXP3	FAM96B	TSPYL1
1044	ATAD3A	NABP1	PLPP5	PCBP1	TSPAN5
1045	CASP6	MYH14	FHL3	WASF2	TSPAN14
1046	MRPS22	MNX1-AS1	SCCPDH	TNFSF10	TSNAX
1047	RNF217	LTC4S	MCM2	C7orf50	TSN
1048	ZNF284	LRRN1	CORO1A	AP2S1	TSEN54
1049	SOCS1	LRRC26	ABCA1	TLE4	TSC22D4
1050	MAST3	LINC01281	C21orf58	FOSL2	TSC22D1
1051	MAPKAPK2	LAT	MARCKSL1	ADAR	TRPC4AP
1052	GLCCI1	KCTD12	MYOF	NECAP2	TRMT10C
1053	MINCR	ITM2A	CDCA7L	BANF1	TRMT1
1054	INTS6-AS1	IGLC6	CXorf21	ARAP2	TRIP4
1055	F5	IGKV1-12	GNS	EIF4G2	TRIP12
1056	RPL4	IGHV5-51	SLC16A3	TRA2B	TRIM56
1057	C21orf91	IGHV4-39	GATM	COX6B1	TRIM44
1058	LHFPL5	IGHV1-69	OSCAR	IRF2BP2	TRIM4
1059	HAGLROS	HGF	ARRB2	SNHG25	TRIM38
1060	AC144831.1	GPX4	ASB2	WSB1	TRIM22
1061	GSAP	GNB1	SNX2	RNMT	TRIAP1
1062	SMIM10	GALNS	CBFA2T3	CHI3L2	TRGC1
1063	LINC00895	FN3K	MPST	UBAC2	TRAPPC6A
1064	FAM234B	FKBP11	TSHZ2	NEDD8	TRAPPC2
1065	C9orf135	FCRL2	GRINA	ALG13	TRAF1
1066	NRBP2	FAM13A	FAM3C	PPP4C	TRADD
1067	IGHD	F13A1	ITK	CDC42SE1	TRABD
1068	MAGIX	EIF4B	CNTLN	G3BP2	TRA2A
1069	THOC5	EIF3E	SNCA	EIF3D	TPRKB
1070	TBCK	EEF2	GPR65	TNRC6B	TPP1
1071	BLOC1S1	DUSP26	GATA3	BRK1	TPM4
1072	LIN7B	DST	ALDH3B1	HNRNPK	TPD52L2
1073	KRBOX1	DNAJC5B	RPS6KA4	CHD2	TPD52
1074	FBXW2	DNAAF1	PHLDA1	KMT2E	TOX4
1075	UQCR10	DLGAP4	RGS1	PLAUR	TOX
1076	FAM122B	DBI	ADAM12	TOB1	TOPORS
1077	AKR1C3	DAZAP2	SEC61B	AKIRIN1	TOMM5
1078	CSF2	CTNNBIP1	NCAM1	DDX21	TOMM40
1079	CISD3	CSDE1	CPNE5	POLR2G	TOMM22
1080	MAD2L1	COX6B1	HIP1	PSMA1	TOB1
1081	SLC30A6	COLCA2	DRAM2	ANP32E	TNRC6B
1082	RTCB	CNBP	MCM4	HNRNPUL1	TNRC6A
1083	CEP55	CLEC4E	RAPH1	WTAP	TNIP3
1084	HIGD1A	CLDN7	BTF3	SLTM	TNIP1
1085	RPL26L1	CEBPB	PTK2	MT-ND3	TNIK
1086	TIGIT	CEACAM6	ENPP2	PHF1	TNFSF14
1087	GPAT3	CDC25A	LY75	ARHGDIA	TNFSF10
1088	ZNF395	CD86	SPINK2	AIP	TNFRSF25
1089	THAP1	CD160	OAZ1	SFPQ	TNFRSF1B
1090	ZNF184	CCNJL	CDK14	PCM1	TNFRSF1A
1091	GMFG	CCL25	ADRB2	EIF3I	TNFRSF17
1092	LAMA4	CCDC151	DSE	ZYX	TNFRSF13C
1093	CPSF1	CAPRIN2	PPP1R15A	NFKB2	TNF
1094	PELI3	CAMK1	SIGLEC7	LYST	TMUB2
1095	GSTZ1	CALM1	TPD52	ARGLU1	TMUB1
1096	DSG3	C12orf74	MPP1	RAN	TMPO
1097	TWIST1	BMP8A	GMPR	NFE2L2	TMF1
1098	TFR2	BLK	NACA	HERPUD2	TMEM87A
1099	KIT	BHLHE41	EZH2	PHF3	TMEM71
1100	METTL6	BASP1	MAP3K8	SNRPG	TMEM50A
1101	SLCO3A1	BAG3	DEPDC1	PSMA4	TMEM259
1102	ZNF235	AUTS2	PLXNB2	GNB2	TMEM256
1103	CYP4F3	ATP6V0E1	PLIN2	TSC22D4	TMEM248
1104	TMEM210	ARPC3	NCF1	NDUFB8	TMEM243
1105	NUTM2E	ARF6	SPRED1	NONO	TMEM230
1106	IL17A	ANKRD12	FCMR	TMEM50A	TMEM219
1107	EFNB2	ZNF593	GRASP	NDUFA5	TMEM208
1108	SLC22A2	ZFP36	SH2D1A	SMAP2	TMEM170A
1109	NR1D1	ZEB2-AS1	ST3GAL4	H3F3B	TMEM167A
1110	LINC00607	ZC2HC1A	PXMP2	UBE2D2	TMEM165
1111	GPR21	ZBTB2	LCP1	WNK1	TMEM14C
1112	CEND1	WASF2	AHR	HSPA8	TMEM147
1113	MTHFS	TTL	APMAP	TAF1D	TMEM134
1114	OR4L1	TSTD1	YPEL1	SSH2	TMEM11
1115	TAF4B	TRGV4	CR2	SMIM3	TMEM109
1116	TAF6L	TRA2A	NCAPD2	TIPARP	TMEM107
1117	TRAV12-2	TPI1	DUSP10	SF3B6	TMED9
1118	RTN4RL2	TOB1	BATF	LNPEP	TMED7
1119	C1orf216	TNNC2	IGLC7	WBP11	TMED5
1120	DDX1	TLR8	TM6SF1	NXT1	TMED4
1121	SLC25A21-AS1	TJP2	HLX	GPX4	TMED2
1122	UBE2D1	TFF3	ST6GALNAC4	CSTB	TMCO1
1123	DPY19L3	TFEC	KCNK6	JMJD1C	TMC8
1124	NPHP4	TEX9	CMTM8	TRIM22	TMC6
1125	LIMK2	TAPBP	SPON2	DDX46	TMBIM6
1126	MTA1	TAL1	SRSF5	GTF2B	TM9SF3
1127	C2CD4A	SYTL3	RAB34	PTPRE	TLN1
1128	SECTM1	SYT1	RHOC	PRPF4B	TLK1
1129	LINC01099	ST6GAL1	XBP1	PUF60	TLE4
1130	RCCD1	SSPN	SCNN1B	GNAI3	TLE3
1131	TMPRSS13	SRRM2	FUT7	C19orf53	TKT
1132	STX3	SPSB2	TCF7	CYLD	TIPRL
1133	ENOPH1	SPC24	FER	RGS13	TIMM17B
1134	EGFL6	SNU13	RUNX3	TMEM14B	TIMM13
1135	THSD7A	SMIM22	LAT	YTHDC1	TIAM1
1136	ZNF274	SMAP2	IGKV4-1	SUPT4H1	TIAL1
1137	ACKR1	SLC6A12	SNX18	RSBN1	THUMPD3-AS1
1138	AC012668.2	SH3RF1	SKAP2	LUC7L3	THUMPD1
1139	PPP2R5E	SERF2	HLA-C	NDUFB2	THRAP3
1140	YWHAE	RUNX3	GALC	FAM129A	THEMIS2
1141	SPATA5	RRBP1	ABI3	PRNP	THEMIS
1142	PHTF1	RPL24	NFKBID	PAG1	THEM4
1143	TOPBP1	RPL18	CTSC	MIS18BP1	THAP7
1144	ARSG	RMDN2	DSG2	OSBPL8	THAP2
1145	GRIK1-AS1	RHBDD2	ORAI2	CAMLG	THADA
1146	BBS7	RBM39	SH3PXD2B	NCL	TGIF1
1147	TEX12	RARRES3	ENO3	IL10RA	TFDP2
1148	DDX54	RANBP1	CRELD2	SNRPF	TFAM
1149	SMIM8	PTPRCAP	DOK3	BPTF	TESPA1
1150	ARVCF	PSMB10	PHGR1	SAMD3	TES
1151	STX11	PRR15	IGLV2-14	PPP2CA	TCP1
1152	2023-03-08	PNRC2	NINJ1	NR1H2	TCOF1
1153	ACP6	PLA2G4A	ACER3	MRPS21	TCF25
1154	SARNP	PIK3C2B	TNFSF11	SNRPD3	TCEAL4
1155	TJP2	PEBP1	BLVRA	SEC11A	TCEA1
1156	ZDBF2	PDE4A	ATF3	MED4	TC2N
1157	ARMC5	P4HB	C20orf27	MIER1	TBXAS1
1158	MAP4K5	OASL	MED26	SRRM1	TBXA2R
1159	DNAJC21	OAS1	LILRA2	EPB41L4A-AS1	TBL1XR1
1160	VAMP1	NTM	ARSA	ILF3	TBCE
1161	ASCC1	NKX6-3	IL4R	KIR2DL4	TBCC
1162	TRIM22	NETO1	MT-ND4	PPM1K	TBCB
1163	NUDCD3	NEAT1	PTPN22	PPP1R11	TBCA
1164	GTSCR1	NDUFB3	TNFRSF1B	SRSF2	TBC1D2B
1165	CRIP3	NBEAL2	PRKAR2B	SS18L2	TBC1D10C
1166	SDR42E2	NAP1L5	CLEC4C	EAPP	TAX1BP3
1167	C1QA	MTSS1	ADGRG3	CLNS1A	TAPBP
1168	PINLYP	MSX2	NPL	CEBPZ	TAP2
1169	TRAV6	MNDA	RAB30	POLR1D	TAP1
1170	SNHG8	MIR4435-2HG	SPINT2	PDCD6	TAOK1
1171	RSBN1	MAPK10	MAL	ABCB9	TANK
1172	LRRC27	MACC1	ITM2A	ATG12	TALDO1
1173	UBE2Q1-AS1	LSM7	AGTRAP	PSMA3-AS1	TAGAP
1174	TMEM120A	LRRTM2	AP1S2	MTFP1	TAF9
1175	P3H1	LRRC7	PDIA4	GSPT1	TAF1D
1176	CHST11	LPP-AS2	SFXN1	ZBTB16	TAF12
1177	ADPRM	LMAN2	MCL1	GABARAPL1	TACC3
1178	RGPD3	LINC00877	MMP14	TPR	SYTL2
1179	SULT1A1	LILRA6	CNR2	KIF5B	SYTL1
1180	LATS2-AS1	LILRA4	FPR2	COX14	SYS1
1181	DIP2B	LGALS9	LY9	GALM	SYPL1
1182	NT5C3A	LBX2	NRROS	HNRNPU	SYNRG
1183	RC3H1	LAT2	UPP1	TRA2A	SYNGR2
1184	MIR4458HG	KLF4	TUBA1A	COQ10B	SYNE1
1185	FAM216A	KIF20A	LACC1	NFKBID	SYK
1186	ANKRD23	ITM2C	IL22	LYSMD2	SYF2
1187	ATP12A	ITM2B	SLC1A4	HNRNPD	SYAP1
1188	PRR5	ITGAX	MT-CYB	LBR	SVOPL
1189	MSH5	IL1RN	NEK6	ATP6V0E1	SVIP
1190	AR	IL13RA1	CD300C	PRDM2	SUSD3
1191	ABCC1	IGKV6D-21	CHPT1	PTPN2	SURF4
1192	RAB11FIP3	IGKV3D-20	ARPC3	TAOK3	SURF1
1193	OR1K1	IGKV1OR2-108	EVA1B	C3AR1	SUPT5H
1194	WEE2	IGHV3-74	REL	TBCC	SUPT4H1
1195	HNRNPK	IGHV3-49	TRAM2	ACTR3	SUPT20H
1196	DARS-AS1	IGHV3-21	SH3BP2	CDC14A	SUPT16H
1197	CYB5A	IGHV3-13	IFNGR2	DDX3X	SUN2
1198	FAM215B	IGHV1-24	RP2	C9orf16	SUMO2
1199	CDADC1	IDI1	DBI	RSRP1	SUDS3
1200	FAM13A	HOXA9	TTK	GSTO1	STXBP3
1201	SIM2	HNRNPA0	TNFAIP8L2	CNOT7	STXBP2
1202	ECT2L	HLA-DMB	GSAP	SLC25A3	STX8
1203	C1orf74	HIST2H4A	RCSD1	YME1L1	STX16
1204	DOCK3	HIST1H1B	WIPI1	BLOC1S4	STUB1
1205	SMG1	HIPK1-AS1	RXRA	NDUFA12	STT3B
1206	MAGI3	HDLBP	MT-ND5	RANBP1	STRAP
1207	GLRX3	GUK1	BCL6	CEBPB	STOM
1208	POLK	GSR	B4GALT5	ATRX	STMN1
1209	SERF1A	GPRC5D	SSFA2	CAST	STK4
1210	LRRC40	GMFG	FOSB	HNRNPLL	STK24
1211	PTGDS	GALNTL6	TOX	SNHG15	STK10
1212	SCAF8	FZD5	ADGRE5	CD47	STAB1
1213	SEC22A	FGR	CRYBG3	STRAP	ST8SIA4
1214	ARRDC2	FBRSL1	RTKN2	EWSR1	ST3GAL1
1215	GNGT2	FARP2	MIR4435-2HG	UQCRC2	ST14
1216	RNF175	FAM86B1	PTTG1	HEXIM1	ST13
1217	HIST1H3G	FABP5	ITSN1	APH1A	SSU72
1218	TTC7A	EXOSC8	SH2D2A	CCDC85B	SSRP1
1219	ELAVL2	EXO1	SDF2L1	SF3B1	SSR3
1220	LINC00619	ERVW-1	GABARAP	SNRPE	SSR2
1221	DLAT	DQX1	TNFSF14	TRAF5	SSH2
1222	F2	DNAJC8	PPT1	POMP	SSBP2
1223	LRRC56	DDX17	EVI5	PTBP1	SSBP1
1224	MAL	CTSL	STAT4	CNR2	SSB
1225	ZNF100	CTSG	ERN1	CTSB	SS18L2
1226	ZNF174	CPTP	GAA	ITM2C	SRSF9
1227	CHST9	COX8A	C12orf75	UQCRFS1	SRSF8
1228	NOP16	COX7A2	ZFAS1	HIPK1	SRSF6
1229	ORAI1	COX6C	SMIM3	MPHOSPH8	SRSF4
1230	AGPAT1	CORO1A	MYO1E	CWF19L2	SRSF11
1231	NDRG3	CLSPN	IGKV1-5	CASP1	SRSF10
1232	ADAM23	CLN3	CAMK4	NCF4	SRSF1
1233	LSM3	CLIC4	DUSP4	TAGLN2	SRRT
1234	GYG1	CLIC3	BHLHE40	SESN1	SRPRB
1235	NMT1	CGREF1	KLRC3	CPVL	SRP9
1236	SLC5A2	CDK11B	SRGAP2	BCLAF1	SRP19
1237	BEAN1	CCNL1	CDCA2	MAF1	SREK1IP1
1238	TRBV5-1	CAP1	IGLV2-23	UXT	SREK1
1239	DNAJB9	C16orf74	HIC1	ARID1B	SPTSSA
1240	FHL1	BMP2K	GIMAP1	SNHG9	SPTLC1
1241	XXYLT1	BEX1	EPB41L2	ERH	SPSB3
1242	LINC00891	BCL11A	RGCC	PPA1	SPOP
1243	TMEM184C	ARL6IP5	IGHV3-23	PHB2	SPON2
1244	CSGALNACT1	ARID4B	OXNAD1	DCXR	SPN
1245	IFI44	ARHGEF40	TTC39C	SRSF10	SPINT2
1246	DPEP2	ANAPC16	MSRB1	ARHGAP25	SPINK2
1247	IL4I1	ACSL1	HSPA6	CSNK2B	SPIDR
1248	C16orf70	ACOT7	MBOAT7	DGUOK	SPIB
1249	ARSB	AC009495.3	HMGB2	PDCL3	SPG21
1250	GLRX2	ABCA6	SLC31A1	RNF115	SPCS3
1251	TUSC1	ZSCAN30	SECTM1	FOS	SPATS2L
1252	GORASP2	ZNF860	TNFSF10	ARID5B	SP140L
1253	PTGES	ZNF667	C5AR2	CYFIP2	SP140
1254	AOAH	ZCCHC3	GM2A	IL4R	SP110
1255	SLC14A1	YWHAB	ZBTB16	PNOC	SP100
1256	DLEU2	VAMP2	GHRL	2023-03-07	SORL1
1257	ZDHHC3	UQCRB	FAM177B	SIPA1	SOD2
1258	EHHADH	UBE2D3	CD300LF	LSM4	SNX9
1259	CRKL	UACA	ATP1B1	RNF7	SNX6
1260	ZNF66	TXNDC5	PYHIN1	RAB32	SNX17
1261	C17orf67	TUBA1C	EBF1	SIL1	SNW1
1262	FBP1	TUBA1A	PARP8	LDLRAP1	SNUPN
1263	NHLRC4	TRGV8	NOSIP	FAM49A	SNU13
1264	FCGR2A	TRGC2	KCTD9	TUBA1A	SNRPN
1265	CDK19	TRBC1	SDCBP	CR1	SNRPG
1266	FAM160B2	TPM3	NCOA7	TOMM22	SNRPF
1267	CTNNB1	TOX	RNASET2	BCL2A1	SNRPE
1268	RIPK4	TNFRSF9	ITPRIPL2	METTL15	SNRPD3
1269	IL1A	TMEM56-RWDD3	PPIA	RSRC2	SNRPD1
1270	FJX1	TMEM37	PAQR4	SERTAD1	SNRPB2
1271	NUDT1	TMEM241	RPS11	FNBP4	SNRPB
1272	TLN1	TLR4	IER2	ANXA6	SNRPA1
1273	PRRC1	THRAP3	GBP1	CHMP1B	SNRPA
1274	TAX1BP3	TGM2	SCARB2	TMEM156	SNRNP27
1275	PEX2	TARBP1	TET2	GSTP1	SNRNP200
1276	MRPL43	SYTL4	HSPB1	HDAC1	SNRK
1277	ZFC3H1	SUMO1	RHOQ	SERINC1	SNN
1278	C9orf116	SUB1	NIPSNAP3A	CCL4	SNHG7
1279	LDLRAP1	STK17B	SLC24A4	RAB8B	SNHG25
1280	CCNL1	STARD10	CTNNA1	YPEL3	SNHG21
1281	SUCLG1	SSR2	IL18RAP	HNRNPH2	SNHG19
1282	JOSD2	SRSF4	FUCA2	IQGAP1	SNHG15
1283	TMBIM4	SRSF11	CCNG2	SHOC2	SNHG12
1284	NFIA	SQSTM1	CRACR2B	PYCARD	SNF8
1285	THAP5	SPR	SERPINB1	CCT3	SNAPIN
1286	MED31	SPINK4	MYO1F	MS4A7	SNAPC2
1287	TRIM58	SPIB	IDH1	DNAJA2	SNAP23
1288	TRPA1	SOD2	EHF	SLC25A5	SMYD4
1289	KPTN	SNX10	TNFRSF9	BHLHE41	SMU1
1290	PMPCB	SMARCB1	CD200	LPCAT2	SMIM3
1291	THRIL	SLC51A	FEN1	KPNB1	SMIM20
1292	BZW2	SLC38A11	IL18R1	KTN1	SMIM14
1293	HIBADH	SLC25A5	IGLL1	FAM177B	SMDT1
1294	TGS1	SLC24A3	NCALD	SAP18	SMC5
1295	FAM230A	SH3KBP1	PDIA6	CMTM7	SMARCC1
1296	ZGLP1	SH3BP5	ADM	GZMH	SMARCB1
1297	TRBJ2-3	SF3B1	GABARAPL1	RSL24D1	SMARCA5
1298	CMTM8	SEMA4A	SPDL1	SNRNP70	SMARCA2
1299	CLEC2L	SDHB	LPCAT1	GLO1	SMAP2
1300	CNNM1	SCML4	PIK3IP1	NSMCE1	SMAP1
1301	TCF7L2	RNF149	SOCS1	TTC19	SLU7
1302	TMEM71	RHCE	SEC11A	TGIF1	SLTM
1303	SERPINF1	RGS10	ATP6V1B2	HNRNPA3	SLIRP
1304	NFASC	RBM3	BCL11B	SF3B2	SLFN5
1305	C1orf56	RAPGEF3	AOC1	ACP5	SLF2
1306	LINC01424	RAP1A	SLC38A5	SYNRG	SLF1
1307	CD6	PRR4	GGA2	AP2M1	SLC9A3R1
1308	LRRC75A	PPA1	UNC93B1	SLBP	SLC9A3
1309	OVCA2	PNRC1	BID	PFKFB3	SLC44A2
1310	M6PR	PNOC	BCL2A1	PET100	SLC39A10
1311	MRPL13	PLXNB2	FCHO2	TKT	SLC39A1
1312	MLKL	PLAUR	PFKFB3	FUBP1	SLC38A5
1313	RFPL1S	PKP2	DHRS3	HOXB2	SLC38A2
1314	GPATCH8	PKMYT1	ZNF366	PARP1	SLC38A11
1315	ABCA3	PIK3R6	HDLBP	FOXN3	SLC38A1
1316	ALKBH3	PGAM1	LCP2	OCIAD1	SLC35C2
1317	DGKB	PDZK1	CENPH	DNAJC19	SLC30A7
1318	MIR3142HG	PDLIM1	ABCB9	PDE4B	SLC30A5
1319	KIAA1143	PDGFD	LIMD2	PSAP	SLC2A4RG
1320	MS4A3	PCDH9	TRGV9	SIGLEC10	SLC25A5
1321	AP4E1	PBK	OSBPL1A	DNAJA1	SLC25A39
1322	JMJD7	PAPPA	RNPEP	SEL1L3	SLC25A38
1323	SLC26A2	P2RX1	SNX8	PTP4A2	SLC25A36
1324	SLC22A18AS	NUDC	RPL7A	HP1BP3	SLC20A1
1325	ZNF888	NTPCR	PAPSS2	ZNF24	SLC19A1
1326	POLG	NSUN7	MICAL3	MDH2	SLC12A6
1327	FAM222B	NDUFB11	CHEK1	CYCS	SLAMF7
1328	SOCS5	NCOA7	VAV3	RBM3	SLA2
1329	TXK	NCKAP5	CHST2	BACE2	SKIL
1330	DNAH9	NADK	FBP1	NOP10	SIVA1
1331	TMEM123	N4BP2L2	SPAG5	DEF6	SIT1
1332	ZNF571-AS1	MYO7B	NUDT16	MACF1	SIRPG
1333	PFKFB4	MRPL51	SORT1	TLK1	SIPA1
1334	LINC00384	MRC2	POLD1	FAM102A	SIGIRR
1335	FAM234A	2023-03-02	ETV5	PDLIM2	SIDT1-AS1
1336	TMEM78	LYL1	MCM5	GRB2	SIAH2
1337	SENP5	LHPP	RPL23	TNIK	SHMT2
1338	DNM3	LAMTOR5	CKAP2	CNIH1	SHARPIN
1339	CYP51A1-AS1	KMO	DONSON	PPP3CA	SH3YL1
1340	IGF1R	JAML	EEF1B2	TNFAIP8	SH3KBP1
1341	GPAT4	IQCH-AS1	TPP1	FMNL1	SH3BP5
1342	LINGO3	IL2RG	SELPLG	RSF1	SH2D3A
1343	RUNDC3A-AS1	IL1RL1	PDE4D	PDE4A	SH2D2A
1344	PHKG1	IGLV3-21	FOSL2	SELPLG	SH2D1B
1345	RNF130	IGKV3-11	ITPK1	UBE2B	SH2D1A
1346	LINC00997	IGKV2-24	COL19A1	LPXN	SGK1
1347	SLC22A23	IGKV1-5	CHI3L2	PPP1R2	SFT2D1
1348	AGBL1	IGKV1-27	AKAP5	CKAP4	SFPQ
1349	ZBTB7B	IGHV4-4	ODF2L	NDUFB1	SF3B6
1350	LINC00893	IGHV3-43	ARL4C	TALDO1	SF3A2
1351	CNTN2	IGHV3-30	SYTL2	MED30	SETX
1352	ZNF623	IGHV2-26	GLIPR2	INSR	SETD2
1353	RD3	IGHV1-46	ODF3B	SRI	SESN3
1354	TMC1	IFNGR1	PAWR	TMF1	SESN1
1355	LINC01551	IFITM2	IGLV1-40	PSMA7	SERTAD1
1356	MAP7	ICAM2	EIF2AK4	ARHGAP30	SERPINB9
1357	NKILA	HTR3A	IGLV3-21	NT5C	SERPINB1
1358	NBR1	HIST2H2AA4	IGFBP4	NCOA7	SERINC5
1359	NMD3	H2AFV	TESC	ATP1B3	SERINC3
1360	CELA2B	H1FX	SNN	VPS13C	2023-09-07
1361	PWWP2A	GPR160	SERPINB8	CLTA	2023-09-02
1362	MTCH1	GOLM1	MAN1A1	GZMB	SENP7
1363	HSBP1L1	GIMAP4	SLC2A3	RNF139	SENP6
1364	C18orf21	GBP2	IFNGR1	PRR5	SEMA7A
1365	FPGT	GAS6	SFT2D2	ENTPD1	SEL1L3
1366	GTF2A1L	GADD45B	LYST	GIMAP5	SEC63
1367	REEP6	FUS	TST	SASH3	SEC61B
1368	HIC1	FCRL5	CLN8	TSPAN14	SEC14L1
1369	ETV3	FAM110B	CHN2	NKTR	SDHD
1370	RAB19	FABP4	LINC01480	U2SURP	SDHC
1371	SP1	ESRRG	DEK	CD27	SDHB
1372	RNF187	EPB41L3	NCR3	PGLS	SDHA
1373	JAZF1-AS1	ENTPD1-AS1	AP1B1	TMC6	SDF4
1374	CLNK	EMP3	TMEM173	BEX4	SDF2L1
1375	ASTE1	EIF5	SNX29	RASGRP1	SDF2
1376	NIM1K	EIF3K	MYBL1	MAT2B	SDE2
1377	CSTB	EGFL8	HSPA1A	CD48	SCPEP1
1378	RNF207	E2F8	SLC9A7	CELF1	SCP2
1379	TTK	DPF3	FKBP1B	IFI30	SCOC
1380	STARD7	DOCK9	SLC29A1	CR2	SCNM1
1381	AL589986.2	DOCK1	TRAFD1	DYNLRB1	SCML4
1382	YARS	DNAJB9	ABHD6	MZT2B	SCIMP
1383	JAG2	DLL3	KLRG1	SPSB3	SCAND1
1384	HMG20A	CTSZ	PITPNC1	DDX18	SCAI
1385	USP14	CTSC	FADS1	COX5B	SCAF11
1386	RPIA	CSK	IGLV2-11	DPY30	SC5D
1387	DIDO1	CRYBB1	CTNNBL1	LINC01550	SBNO1
1388	LRRIQ4	CRIM1	DENND3	DEDD2	SAT2
1389	HEMK1	CPPED1	CD38	RAB27A	SASH3
1390	SUPT6H	COX7A2L	SYNE2	LSM2	SARS
1391	SPG7	COL19A1	IL6R	SMARCA5	SAR1B
1392	OR2A12	CNFN	SLC17A9	ISCA1	SAMHD1
1393	CMA1	CLDN23	SDC4	DNAJB14	SAMD9
1394	SBF2	CDT1	MCOLN1	C19orf66	SAMD8
1395	PHKB	CDC45	TFEB	CCT4	SAMD3
1396	ADAM19	CD44	NME2	SMG1	SAFB2
1397	RNF19B	CD1C	PON2	DUSP6	SAFB
1398	GSG1	CCNI	LAIR1	CASP8	S100B
1399	HPRT1	CCNA2	CD84	POLR2C	S100A9
1400	OSMR	CCDC50	ID3	MAPRE1	S100A13
1401	LNP1	CCDC144A	DOK2	CWC15	RYBP
1402	TMEM170B	CALR	CDK2	TNFSF14	RWDD1
1403	VGLL4	C5	DENND5A	TOX4	RUVBL2
1404	SNAPC2	BTK	STAP1	HSP90AB1	RTN4
1405	TRAV27	BRK1	FURIN	CD226	RTF1
1406	ACBD3	AURKB	BRCA2	TTC14	RTCA
1407	DCXR	ATAD3B	IRF5	TBCA	RSL24D1
1408	DDB2	ARF1	PLEKHO1	MDM4	RSF1
1409	C2CD5	APBA2	RPLP0	FGD3	RSBN1L
1410	TWF1	ALPL	SSPN	TSTD1	RSBN1
1411	PLD6	AFF3	RASD1	LSM3	RRBP1
1412	ATP6AP2	ADK	GBP2	SDHD	RRAGA
1413	SNX13	ACY3	SCPEP1	EMC10	RPS6KB2
1414	STK32C	ZNF589	PHF19	NDUFA13	RPS6KA5
1415	NAV2	YWHAQ	AP1S3	SLC44A2	RPN2
1416	HCG15	YME1L1	MCOLN2	SRSF1	RPL7L1
1417	GRSF1	WEE1	KLF7	LSM6	RPIA
1418	TIMM21	WARS	PPP2R5C	C1QA	RPF1
1419	PRPSAP1	VOPP1	NUDT1	KYNU	RPAP2
1420	AP5B1	VN1R1	IGLV2-8	CENPC	RPAIN
1421	KSR1	VAMP3	CREG1	FAM133B	RPA3
1422	MID2	UGT8	TTC38	BTG3	RPA2
1423	ADARB1	UFC1	STOM	POLD4	ROCK1
1424	RIMBP3	TTC39C-AS1	DENND5B	THUMPD3-AS1	RNPS1
1425	NAT9	TTC39B	MILR1	ABCB1	RNF7
1426	GNB2	TRMT112	FANCL	SET	RNF4
1427	SKI	TRERNA1	TNS3	APOL6	RNF216
1428	NUDT15	TREM1	ALCAM	SUMO2	RNF213
1429	RAB9A	TRAV26-1	TIGAR	MID1IP1	RNF20
1430	FAM185A	TRAF3IP3	CHST15	ORMDL1	RNF19A
1431	ARHGAP27	TPM2	TXNDC15	SRSF11	RNF181
1432	SNX16	TP53I3	POGLUT1	DHRS3	RNF167
1433	DDX60L	TMIGD3	DNAJB1	KARS	RNF166
1434	GLUD1	TMEM51	C11orf24	ZC3H15	RNF149
1435	NEK1	TMEM258	DTYMK	C4orf3	RNF139
1436	GGT5	TMEM173	INPP4B	YY1	RNF130
1437	TMC7	TMED8	DHFR	C6orf62	RNF13
1438	TSGA13	TEC	NFKBIZ	GPATCH8	RNF126
1439	ZNF587B	TBC1D9	CLECL1	MTRNR2L12	RNF125
1440	ZBTB22	TBC1D24	CATSPER1	COX7A2L	RNF115
1441	SLC25A36	STK4	MT-ND1	ZNF131	RNF113A
1442	KANSL2	STAG3	PDE4A	SMCHD1	RNF10
1443	ARL2	STAC	ZFAND5	WIPI1	RNASEK
1444	KCNT1	SRSF3	IGKV3-11	CCDC88C	RNASEH2C
1445	LINC00862	SRSF2	RNF19B	ANKRD11	RNASEH2B
1446	CRY1	SPCS1	PACSIN2	ITGA4	RNASE6
1447	PLSCR2	SP110	CD82	HSPA9	RMDN1
1448	CFP	SNRPE	SESTD1	SYAP1	RIT1
1449	KRT20	SNHG8	UVRAG	CLIC3	RIPK2
1450	PCGF6	SMDT1	ITGB2-AS1	PSMB10	RIOK3
1451	C20orf197	SLFN5	TXN	DIAPH1	RING1
1452	PVALB	SLC15A3	IGLC6	SRSF4	RIN3
1453	MVB12A	SIGLEC14	APBA2	AHSA1	RILPL2
1454	APPL2	SHCBP1	NAP1L1	RBM17	RICTOR
1455	BCO2	SH2D1B	HES4	NOP58	RIC8A
1456	TRBV5-3	SH2D1A	MPZL3	CAT	RHOT1
1457	SNAI3-AS1	SGMS1-AS1	UGCG	ZMAT2	RHOH
1458	KRTAP12-3	SF1	CALB2	DDX39B	RHOG
1459	L3MBTL4	2023-09-10	LILRA6	MPC2	RHOF
1460	CLEC4C	SELENBP1	UQCRB	TRABD2A	RHOC
1461	MACROD1	SEC11A	GPRIN3	AKIRIN2	RHEB
1462	ZMIZ1-AS1	SCRN1	SLC25A4	RBX1	RHBDD2
1463	TRAV25	SCAMP5	LTA4H	SLC9A3R1	RGS14
1464	DDX58	RSRC2	STXBP2	SERPINB9	RGS13
1465	RNF128	RPS19BP1	ATP6V0A1	AIMP1	RGL4
1466	EMC9	RHBDF1	MT2A	ATP2B1	RFC1
1467	BTBD2	RBM47	PNRC1	NDUFA6	REXO2
1468	KPNB1	RACGAP1	SLC1A3	CHORDC1	RERE
1469	WDR35	RAC2	ABHD2	OTUD6B-AS1	RER1
1470	PLS3	RAB44	EEF1G	KANSL1	REEP5
1471	ZNF785	RAB28	SRGAP3	KLRG1	RECQL
1472	TGM3	RAB27B	SRGAP2B	SNRNP200	RDH14
1473	C10orf91	PTPRB	TBCEL	ZFAND5	RCN2
1474	HIST3H2A	PSMA7	WDR41	SNU13	RCC1
1475	PDLIM4	PSENEN	RBPJ	PSMA5	RCAN3
1476	CDC27	PRRC2C	SIRPG	PSMG2	RBX1
1477	SH3TC1	PRDX4	GCSAM	CERCAM	RBMXL1
1478	SEMA4C	PPP1R3G	SMYD3	CD84	RBMS1
1479	ARHGAP1	PPP1CA	SVIL	DOCK10	RBM6
1480	CNNM4	POLN	NDFIP2	MGAT5	RBM5
1481	LBR	PNMT	PLEKHF2	RNH1	RBM4
1482	UPF3A	PLEK	RCOR1	DAP3	RBM38
1483	GLRA1	PLA2G6	PKHD1L1	MLLT6	RBM33
1484	ATP6V1A	PITPNM2	MT-ND3	TECR	RBM26
1485	BEST1	PIM1	GCNT1	PLEKHA2	RBM22
1486	CD2BP2	PGK1	SLFN5	TRGC1	RBM17
1487	ANKS1A	PEX6	CD28	DDX39A	RBM14
1488	HIST1H1B	NTNG1	TMA7	CDCA7L	RBL2
1489	PRDM14	NDUFAF6	FABP5	SLC17A9	RBCK1
1490	NRBF2	NDRG2	BTLA	IL23R	RBBP7
1491	UBXN10	NCR3LG1	UBE2F	CCT8	RBBP6
1492	FEN1	NCF1	TUBG1	PDCD10	RASSF5
1493	QSOX1	MYEOV	SH3BP5	SAT1	RASSF4
1494	LATS1	MYDGF	CPNE3	PRPF8	RASSF1
1495	ANKDD1A	MTPN	IL10	TMBIM4	RASGEF1B
1496	URGCP	MSC-AS1	LEO1	TGFBI	RASAL3
1497	CWF19L2	MORF4L1	LINC00861	VDAC2	RASA2
1498	CLSTN3	MLLT10	BRI3BP	EPC1	RAPGEF6
1499	PDE11A	MIF	KCNK17	TIMP1	RAP2C
1500	SYNJ1	MIER1	IGHV4-39	ATF6B	RAP1A
1501	C18orf54	MCAM	MANEA	ZNF267	RANBP2
1502	SLC29A3	MARK1	OIP5	BCL7B	RANBP1
1503	TRPM5	MARCKSL1	COMT	RPA2	RALY
1504	OR3A2	MAL	HOTAIRM1	MAFB	RALGPS2
1505	RPGRIP1	MACF1	H2AFX	ENY2	RALGDS
1506	MAP3K8	LUM	TRIP10	PYURF	RALGAPA1
1507	KARS	LRRFIP1	E2F5	SH3BP5	RAD54L2
1508	BCAT1	LINC01547	IGHV3-74	UBE2J1	RAD23A
1509	TOMM40	LINC01135	PEG10	TUBA1B	RAD21
1510	ANAPC16	LINC00884	IGHV4-59	AP1S2	RABL6
1511	CDK17	LINC00461	CLIC1	SUMO3	RABGGTB
1512	PPARD	LIMK1	SLC26A2	PCF11	RABGAP1L
1513	GLB1L3	LAPTM4A	DHRS9	MTCH1	RABAC1
1514	SNX12	LAP3	SSR3	S1PR4	RAB9A
1515	KANTR	LAMC1	GMPPB	BNIP2	RAB8B
1516	HAR1B	KIAA0087	FAM129A	LTA4H	RAB8A
1517	AC112721.2	KCNN3	ABCB1	NEMF	RAB7A
1518	ARHGEF10	KATNAL2	SLA	PTGS2	RAB5C
1519	KAT8	IL23R	DNAJA4	PDIA5	RAB5A
1520	CCNI	IL18BP	RRM1	CCNG1	RAB4A
1521	SLC5A5	IGLV9-49	CEBPB	MECP2	RAB33A
1522	MCCC2	IGLV5-48	LDLRAD4	SNW1	RAB32
1523	GOLGA8J	IGLV4-60	SMARCB1	RAB11A	RAB30
1524	VLDLR-AS1	IGLV3-9	CD44	CD86	RAB2A
1525	RBAKDN	IGLV1-40	NR4A3	ZFP36L1	RAB27A
1526	CSF2RB	IGKV4-1	APAF1	G3BP1	RAB1A
1527	IFI16	IGKV1D-33	ADAM8	NEDD9	RAB11FIP1
1528	POLR2J	IGHV3-73	ZAP70	SAFB2	RAB11B
1529	C1orf61	IGHV3-7	SPIDR	ITGAE	RAB11A
1530	KRT82	IGHV3-15	ALAS1	PDCD2	R3HDM4
1531	C2orf50	IFNGR2	CD99	SPON2	R3HDM2
1532	RHOG	ICAM1	QKI	TAF15	PYURF
1533	GARNL3	HSPB11	RNF125	PMPCB	PYM1
1534	CCZ1B	HNRNPU	BCAS4	GSDMD	PYCR2
1535	KRT2	HMMR	PIKFYVE	EMD	PYCARD
1536	IER3	HCAR2	SESN3	PRDX6	PXN
1537	PODN	HAGHL	SLC20A1	CLEC10A	PVT1
1538	MEDAG	GUCY2D	CKAP5	JAK3	PUM1
1539	PCID2	GSTT2B	CMIP	SHISA5	PUF60
1540	DMBT1	GRB2	RHOA	CIR1	PTTG1
1541	TMEM169	GPN3	COL9A2	PHTF2	PTPRE
1542	TUBGCP6	GPLD1	EHBP1L1	ACTN4	PTPN7
1543	TARID	GATA1	KIF20A	FAS	PTPN6
1544	RPL36A-HNRNPH2	GAS2	IPCEF1	RAD23A	PTPN4
1545	DCAF4L1	GALNT14	GMNN	B4GALT1	PTPN22
1546	TM9SF3	FSD1L	CALM1	STAG2	PTPN2
1547	TPRG1-AS1	FHL3	DDAH2	TUBB	PTPN13
1548	ING2	FGL2	JDP2	CHMP7	PTPN12
1549	CGGBP1	FER	HSH2D	CTNNB1	PTP4A2
1550	DPH1	FANCL	FKBP1A	PRKCA	PTGS2
1551	ZNF677	FAM92B	KLHL23	H2AFJ	PTDSS1
1552	DCHS2	FAM177A1	NADK	FGFR1OP2	PTBP3
1553	TET1	FAIM	SPCS2	C4orf48	PTBP1
1554	S100A9	ESRP1	ZFP36L2	FXR1	PSTPIP1
1555	PATL1	ERP29	ARPC1B	CSNK1D	PSME2
1556	EARS2	ERCC3	RUNX2	CLEC7A	PSMD8
1557	SLC17A5	EIF5B	ARPC5	CLK1	PSMD7
1558	PLAGL2	EIF3H	PARVB	CXCL16	PSMD6
1559	TAF3	EIF3F	SIGLEC9	HNRNPL	PSMD4
1560	SPTSSB	EEF1G	CLASP1	CDC42EP3	PSMD14
1561	VPS26A	DOK5	RMI2	TSC22D1	PSMD13
1562	FAM184A	DNASE1	VEGFB	NIPBL	PSMD10
1563	PBRM1	DNAJC12	H2AFV	GCHFR	PSMC6
1564	PPTC7	DKK1	MXD1	SNRPD1	PSMC3
1565	CS	DHX35	AGPAT5	UPP1	PSMB9
1566	COQ7	DGKG	REC8	COMMD7	PSMB8-AS1
1567	INO80D	CYP1B1	ZSWIM4	RGS14	PSMB8
1568	TFCP2	CYCS	MYL6B	METAP2	PSMB7
1569	PABPC4	CXCL8	SCML1	BDP1	PSMB6
1570	SLC35F6	CXCL16	PLD3	MDH1	PSMB3
1571	CEP63	CUTA	LIPA	CCDC50	PSMB10
1572	ASH1L-AS1	CRIPT	SERF2	MED28	PSMB1
1573	ATG4B	COLCA1	QRSL1	APMAP	PSMA7
1574	ABL2	CLEC2B	PXDC1	ILF2	PSMA6
1575	ZNF546	CLDN3	SLC6A6	DDX17	PSMA5
1576	NR1I3	CLCN4	SEMA6B	ZFAND6	PSMA4
1577	LRRC37B	CHAF1B	RFC3	EFHD2	PSMA3-AS1
1578	IL36G	CFLAR	RELT	OXA1L	PSMA3
1579	ZNF791	CELSR1	CDCA7	ARHGAP18	PSMA2
1580	XYLB	CDC42SE1	SYNGR1	PDCD1	PSMA1
1581	LINC01122	CD82	UAP1	HMGA1	PSIP1
1582	RAB22A	CD6	CD5	TGOLN2	PSENEN
1583	GOT1	CD4	FLNA	IL27RA	PSAP
1584	PLAC9	CCDC148	DTHD1	CCNL1	PRRC2A
1585	MORN1	CCDC110	LIMK1	ZNF101	PRPS2
1586	GDPD2	CBR4	SSH1	PITHD1	PRPS1
1587	SYNM	CBFA2T3	ICOSLG	UBB	PRPF8
1588	MORC2-AS1	CATSPER1	MYD88	RPA3	PRPF6
1589	LXN	CAPZA2	ACOT9	KLF4	PRPF4B
1590	GBP4	CAPG	CARD16	TIMP3	PRPF40A
1591	XYLT1	CAMK4	TUBA1C	RASGRP3	PRPF38B
1592	CASR	CA1	IL2	CD14	PRPF38A
1593	LINC01184	C6orf163	KRT81	DNMT1	PRPF18
1594	RPAP3	C5orf24	MYEF2	WAC	PRNP
1595	IL12RB1	BID	FBXO5	TUBA4A	PRMT2
1596	PCOLCE-AS1	BEND6	NCF4	CFAP20	PRMT1
1597	SMC3	ATM	RARRES3	CCL3	PRKRA
1598	MYC	ATF3	RALB	CTNNBL1	PRKDC
1599	MYL12A	ASPM	GNPTAB	PRPF40A	PRKCH
1600	VRK2	ASH1L	KNTC1	ERICH1	PRKCB
1601	RBMXL1	ASAH1	ASAP1	R3HDM4	PRKCA
1602	TMEM134	ARPC1B	NUCB2	TWF2	PRKAR2A
1603	GLS2	ARL14	ATP6V1F	TRADD	PRKAR1A
1604	CFAP74	ARHGEF25	CLTC	ACP1	PRKAG2
1605	WAPL	ANXA11	PEA15	STK10	PRKACB
1606	LIN7A	ALKBH3	SPTLC2	DNAJB6	PRDX6
1607	CARD19	AKAP13	KLF10	LRP10	PRDX5
1608	CHRM5	AK1	GIMAP6	ZNF394	PRDX3
1609	TOX4	ADORA3	NR4A1	RNF167	PRDX1
1610	RTN4	ADGRG6	CHML	TMOD3	PRDM2
1611	PLXNC1	ADAMTS4	CADPS	RBM7	PRDM1
1612	C1orf210	ACTN1	FEZ2	ZC3H12D	PRCP
1613	MPPED2	ACAD10	RAB9A	SP140L	PRC1
1614	MRPL23	AC245100.1	PSTPIP1	LARP7	PQBP1
1615	AUTS2	AC104024.1	PASK	WBP2	PPWD1
1616	OR2T12	AC084809.2	IKZF1	TCP1	PPTC7
1617	NCBP2-AS2	AC062017.1	SRC	ARFGAP2	PPP6R3
1618	TLCD2	AANAT	TMEM170B	HBP1	PPP6R2
1619	LINC01550	ZSWIM6	CENPM	MAX	PPP6C
1620	CUL9	ZNF740	FXYD5	IL18	PPP4R3B
1621	TAS2R43	ZDHHC1	PPIF	DEGS1	PPP4R3A
1622	MGAT4A	ZBED3	JAK2	NDUFB5	PPP4C
1623	RNLS	YWHAZ	DSN1	BRD2	PPP3CC
1624	RAB10	YIPF2	KMT5A	ARHGAP4	PPP3CA
1625	FSD1	YEATS2	HIST1H2BK	VPS29	PPP2R2A
1626	MPHOSPH6	WIPF1	CLPTM1L	KLF2	PPP2R1A
1627	AP001627.1	WBP1	CNPY3	PHACTR2	PPP2CA
1628	CANX	VCAM1	RAP2B	MRPL1	PPP1R7
1629	IDI1	UQCR11	STRBP	ITGA8	PPP1R21
1630	PODNL1	UPP1	MGAT4A	GOLGA7	PPP1R18
1631	HOXB9	UNC13B	FANCA	KAT6A	PPP1R15B
1632	PGPEP1	UBR4	HID1	NOL7	PPP1R12A
1633	DMAP1	UBE4B	ICAM4	ASH1L	PPP1R11
1634	PSMC6	TYW3	SCRN1	LGALS9	PPP1R10
1635	MCOLN1	TTN	CEP170	CHCHD7	PPP1CC
1636	ERC1	TSPAN3	NCAPG2	RBPJ	PPP1CA
1637	CCNJL	TRIM55	LACTB	CTSG	PPM1K
1638	RPE	TRBV7-9	SIDT1	RAP1B	PPM1G
1639	FAM71A	TRAF3IP2	CENPL	CLPP	PPM1B
1640	NARFL	TRAF3	IGLV3-19	MIF	PPIL4
1641	FSBP	TPST2	SCN1B	VDAC1	PPIH
1642	NUTM2A	TPR	ASPH	IFNGR2	PPIG
1643	CEBPZOS	TOMM20	GNG10	SMC3	PPIE
1644	KIF21B	TNNI2	EIF4EBP1	FRG1	PPHLN1
1645	DHRS1	TNFRSF10D	YWHAH	PRDX2	PPCS
1646	TAF7	TMPO-AS1	PHACTR2	GPBP1	POR
1647	AC109826.1	TMEM79	PDE3B	POLR2E	POMP
1648	U2SURP	TMEM256-PLSCR3	SPOPL	MTF2	POLR2K
1649	MRPS15	TMEM156	ARPC2	ATF7IP2	POLR2J
1650	PLGLB2	TMEM134	AC104024.1	LAIR1	POLR2G
1651	SEMA3B	TMED7-TICAM2	TC2N	C1QB	POLR2F
1652	FEM1C	TMED2	SLC7A5	MRPL54	POLR2E
1653	CYP3A7	TLR10	DPP4	HCK	POLR2C
1654	TJP3	TIMM23	VAC14	OTUB1	POLR2B
1655	FERMT1	THRB	TMEM150C	PRKACB	POLR2A
1656	MGME1	TFCP2L1	ATP8A1	NAMPT	POLK
1657	REV3L	TERF2IP	ADORA3	POLR2F	POLE3
1658	ZNF25	TDRD3	PTPN6	CHD3	POLD4
1659	MKL2	TBCE	GSTM4	PTMS	PNRC2
1660	ZNF18	TBCA	SH3TC1	GTF3A	PNPLA6
1661	ALG11	TBC1D30	TMPO	GTF2F1	PNPLA2
1662	RPF2	TAX1BP1	TRABD2A	MBD4	PNP
1663	MKNK1	TAF13	NSMCE1	PSTPIP1	PNMA1
1664	ARL5B	TACR1	PHLDA2	RBBP6	PMPCB
1665	SMIM15	SVBP	LHPP	IRS2	PLSCR1
1666	BROX	SUPT5H	IL15	KLRC1	PLPP5
1667	MOSPD3	STK17A	ATP13A3	USP8	PLPP1
1668	IMMP2L	STARD3	MYL12B	SAMD9	PLP2
1669	ROPN1B	STAM	TBL2	PIN1	PLK3
1670	ZNF720	SSB	KRT5	BACH2	PLIN2
1671	NFE2L3	SRP14	RHOB	NUB1	PLEKHA2
1672	ZNF346	SPTBN1	SRSF7	ATP6V0E2	PLEKHA1
1673	MTMR12	SOCS6	PXK	GRK6	PLD3
1674	ARPC1A	SOCS4	CREB3L2	PPP4R3A	PLCG2
1675	LINC01047	SNHG25	PCNA	PPT1	PITPNB
1676	SMIM24	SMIM24	ST3GAL2	EIF1AX	PITHD1
1677	TRAPPC6A	SLC8A1-AS1	HS3ST3B1	ARID4A	PIP4K2A
1678	UVSSA	SLC4A10	CAPN12	PSMD4	PIN4
1679	ZNF579	SLC2A9	HMGN3	YTHDF2	PIN1
1680	TNNT1	SLC2A5	FCHSD2	CARD8	PIM3
1681	ACTG1	SLC25A3	GNG5	IFITM3	PIM1
1682	USP51	SLAMF7	CD151	FDFT1	PIK3C3
1683	RNF185-AS1	SIVA1	NAP1L4	ZMYM2	PIH1D1
1684	C15orf39	SIL1	F11R	ANXA5	PIAS1
1685	ATRX	SHD	TRG-AS1	C1QC	PI4KB
1686	ANP32B	SGK1	ARHGAP31	KIF2A	PHPT1
1687	GSDMD	SFTA2	HYOU1	POLR2J	PHIP
1688	NANP	SF3B2	BCL2L11	HID1	PHGR1
1689	KIF3C	SESTD1	KNSTRN	LRCH4	PHF3
1690	MRI1	SERTAD2	RASSF6	IFNG	PHF20L1
1691	SLC5A4	SERPINE1	DBN1	THUMPD1	PHF20
1692	FHIT	2023-09-07	CENPK	PSMA2	PHF14
1693	CDHR4	SEC62	TCIRG1	SNHG12	PHF1
1694	HOXB4	SDSL	KDM4B	VAMP5	PHC2
1695	HIST2H2BE	SCP2	BAIAP2	NGDN	PHB2
1696	TMEM81	RPN2	SRD5A3	PPCS	PHB
1697	FCRL3	RPF2	PIK3R6	HELB	PHACTR2
1698	NDUFS5	RPF1	CCDC106	HELZ	PGM2L1
1699	OCIAD2	RNF145	ATOX1	CSF1	PGLS
1700	NAA60	RINT1	ACAP1	ATF3	PFKL
1701	C1orf35	RGS16	STAT3	RASSF1	PFKFB3
1702	GDA	RGL3	DCK	TGFBR2	PFDN4
1703	DHRS4-AS1	RGL1	IL6ST	NUDC	PFDN2
1704	SCAMP4	RETSAT	FBXO6	MKRN1	PFDN1
1705	PCOLCE	RBM12B	DDX3Y	HPCAL1	PET100
1706	TNFRSF18	RASGEF1B	LMO4	HDC	PER1
1707	YWHAH	RASD1	PPCDC	ZNF430	PEBP1
1708	COL9A1	RAN	SMOX	CD46	PEA15
1709	CHCHD2	RAMP2	DUSP3	DCTN6	PDLIM2
1710	NCSTN	RALGPS2	GAB1	RBM25	PDIA6
1711	IL9R	RAC1	CMTM3	GBP5	PDIA4
1712	AC010976.2	RAB26	MT1X	NDUFC1	PDIA3
1713	ZNF879	RAB13	TEX30	IRF3	PDHB
1714	IGLC7	QPRT	KIF22	COA1	PDHA1
1715	PEX26	PYCARD	HILPDA	POLE4	PDE7A
1716	ANKS1B	PTPN13	HSPA8	UBA2	PDE4B
1717	COLGALT1	PTGES3	ZNF331	BCAP31	PDE3B
1718	ZNF772	PSMB6	NUAK2	PLEK	PDCD6IP
1719	CHD6	PSMB1	RIPK2	PAFAH1B1	PDCD6
1720	NME8	PRPF31	SPNS3	AC016831.7	PDCD2
1721	APC2	PRKG1	TACC3	GNG5	PDCD1
1722	PRKAR1A	PRIM1	ATAD2	COX20	PDAP1
1723	CACTIN-AS1	PPP2R5C	TMEM19	TPSD1	PCNP
1724	HHIPL1	PPM1M	GNAI2	CREBRF	PCMT1
1725	A2ML1	PPFIA3	MGST1	TCEA1	PCM1
1726	COX4I1	POLD4	PLXND1	PSMB3	PCID2
1727	SLC4A4	POF1B	BST2	DUSP4	PCGF5
1728	FAM111B	PMP22	IFI44	RPAIN	PCF11
1729	GP2	PLEKHG7	PGK1	BEX2	PBX4
1730	LRRC69	PLD2	FOS	FCGRT	PBX1
1731	COG3	PKIG	ARID5A	NFATC1	PASK
1732	STIM2	PIR	UBB	RABGAP1L	PARP8
1733	LINC01260	PIK3IP1	TPI1	CRLF3	PARP4
1734	LINC00909	PIK3CG	CDC42EP2	NELL2	PARP14
1735	ZNRF2	PDE4B	ADCY7	CSDE1	PAPSS1
1736	ZNF586	PARP1	PSEN2	WDR83OS	PAK2
1737	RHOD	PAPOLA	CAMK2D	STT3B	PAIP2
1738	GREB1	PALD1	RASSF2	THOC7	PAIP1
1739	REG1B	PAGR1	CERS4	CSF1R	PAG1
1740	TMX1	PABPC4	MT-ND2	CDC40	PAFAH1B1
1741	DAND5	P2RY1	NFAM1	KDM5A	PA2G4
1742	CHRM3	OSBPL1A	SLC25A5	GGH	P4HA1
1743	ATP11A	OR7A17	AC058791.1	SRRM2	P2RY10
1744	BARX2	OAZ1	UBASH3B	NMRK1	P2RX5
1745	GMPPB	NRM	SNRNP25	TCOF1	P2RX1
1746	ALDOA	NR1H3	PLA2G16	RWDD1	OXA1L
1747	GJA10	NME8	CASP10	SNX17	OTUD6B-AS1
1748	ADGRA2	NIPAL4	SYNGR2	MAFF	OTUB1
1749	LUZP1	NFKBIZ	IGHV3-21	EAF2	OSTF1
1750	IK	NFATC1	PHGDH	CSNK1A1	OSBPL9
1751	FUBP3	NEIL1	FMN1	C1orf56	OSBPL8
1752	CCDC89	NEDD8	PIP4K2A	BCL2	OS9
1753	CLUL1	NDUFA13	GBP5	UBE2L6	ORMDL1
1754	PLCL2	NDFIP1	AKIP1	SDHC	ORC4
1755	CPSF4	NCMAP	CLEC2B	SSBP4	OR11G2
1756	SULT1B1	NCL	UBAC1	BNIP3L	OPTN
1757	FBXL5	NCK1	POC1A	ARPC5L	OLA1
1758	TRA2B	NBPF15	NRIP1	PIM3	OFD1
1759	EIF2B5	NAPSA	ZNF516	NCOA3	ODC1
1760	TMEM223	NAP1L1	SCML4	DDIT3	OCIAD2
1761	ATG10	NANOG	SNAI1	DTHD1	OARD1
1762	VENTX	NAALADL1	HADH	CNTRL	NXT1
1763	SARS2	NAA40	MKL1	PPM1G	NXF1
1764	CENPE	NAA16	CREM	FAM96A	NUTF2
1765	C11orf54	MZT2A	EIF3E	PSMD13	NUSAP1
1766	MMRN1	MYL2	RBBP8	DYNC1H1	NUP37
1767	ACTN1	MYCBP2	ZFAT	NCR3	NUP160
1768	MAPK8IP1	MTMR11	PBXIP1	VDAC3	NUP107
1769	SLC9A6	MRPS33	2023-09-11	PLEKHJ1	NUDT22
1770	STXBP3	MPHOSPH6	PRKCD	NDUFS7	NUDT16L1
1771	NSUN6	MMEL1	SPTSSA	ARHGEF3	NUDC
1772	ZNF232	MKX	HAGHL	TMEM219	NUCKS1
1773	ZNF622	MKKS	NFKB1	PHYKPL	NUCB1
1774	FSCN3	MIAT	AGPAT2	LSM5	NT5C
1775	MRPL41	METTL2A	C9orf72	CTTNBP2	NSUN5
1776	NRXN3	MED12L	CNN2	ITGB1	NSRP1
1777	DUS4L	MCM7	PLCB2	COPS6	NSMCE3
1778	EPHB2	MCAT	MCAM	ARRDC2	NSMCE1
1779	TNFSF4	MAP3K8	PCNT	RBCK1	NSFL1C
1780	NAA25	MAGEF1	C15orf39	IL13RA1	NSD1
1781	PRDM6	LY6E	SLC43A2	TPP1	NSA2
1782	CNIH3	LTA4H	GINS3	NT5C3A	NRBP1
1783	DUSP8	LIPA	RNF141	CSTA	NR4A3
1784	SMTNL2	LINC00494	DENND6B	SLC38A5	NR4A1
1785	SSR2	LINC00402	PKM	PMP22	NPC2
1786	SVOPL	LINC00337	HIPK2	TXNDC5	NOP58
1787	CHMP3	LIN7A	B4GALT1	FNTA	NOP14
1788	MAP3K15	LIMS1	CLDND1	EIF6	NOP10
1789	SMAGP	LGMN	JUND	WDR33	NONO
1790	MIR181A2HG	LCA5	COL9A3	PPP2R1A	NOL9
1791	PIBF1	LAIR1	PRKCB	ALDH1L2	NOL7
1792	C9orf16	L3MBTL1	TIAM1	SNN	NMI
1793	TRMT61A	KRT1	HACD4	CD180	NME3
1794	RGSL1	KLHDC4	CD163L1	STUB1	NME2
1795	COX19	KLF16	SYPL1	SYS1	NLRP3
1796	OGFOD3	KISS1R	TMEM205	SLIRP	NLRP1
1797	HPGDS	KIFC1	TRAF5	RPS6KA5	NKTR
1798	ADGRL1	KIF23	SH3D21	PPP1R15B	NIPBL
1799	ACOXL	KCNH8	BCKDK	TRMT10C	NIP7
1800	CYP2A6	ITGA8	ZC3H12A	SPINT2	NINJ1
1801	TTN	ISCU	AP3M2	SF3A2	NIN
1802	UPRT	IPO9	ZFAND2A	ANKRD13A	NIFK
1803	MYO3B	ILF2	SERINC2	JSRP1	NHP2
1804	HMGCR	IL16	ITGB5	PARVG	NHLRC3
1805	RAB27B	IL10RA	DNAJA1	DDAH2	NGDN
1806	TTLL11	IGSF8	SNX11	MALT1	NFYC
1807	MMP14	IGKV3D-15	FKBP15	PDAP1	NFKB2
1808	BTBD11	IGKV1-8	IGHV3-7	ZNRD1	NFKB1
1809	FAM3A	IGKV1-6	HIST1H2AC	UBC	NFIC
1810	CTRB1	IGKV1-39	PACSIN1	YPEL5	NFATC3
1811	MFAP3L	IGHV3-20	STK3	DONSON	NFAT5
1812	STON1	HSD3B7	FKBP5	BRD4	NEU1
1813	CKMT1B	HNRNPH1	TRAF4	MYO1G	NENF
1814	NDUFB2-AS1	HMHB1	ENO1	DUSP1	NEMF
1815	GTF3C6	HMGN1	TRIP6	RCN2	NELFE
1816	FAM170B	HLA-DOB	SRPRB	MT-CO1	NEDD9
1817	AIMP1	HIST1H4H	SLC9A9	SPCS1	NEDD8
1818	COL1A2	HIF1A	PPP1R9B	ZNF274	NECAP2
1819	DPYD-AS2	HHEX	NBL1	NCKAP1L	NDUFV2
1820	HIST1H3I	HEMK1	IER5	CD1D	NDUFV1
1821	CDKN1A	GYPC	HPS5	PAPOLA	NDUFS8
1822	SPIN4	GSTM3	CHST7	ZNHIT3	NDUFS7
1823	FSTL1	GRIK4	CCR6	FURIN	NDUFS6
1824	CASC1	GPR65	THEMIS	PRKAR1A	NDUFS3
1825	PPT1	GPBAR1	2023-03-02	LPIN1	NDUFC2
1826	SNHG9	GNAI2	MCUR1	ZRANB2	NDUFB9
1827	RXRB	GLA	ATP6V0B	PRR7	NDUFB8
1828	RABEPK	GHDC	PTPN4	PCMT1	NDUFB6
1829	TVP23B	GH1	SULT1A1	SRSF8	NDUFB4
1830	CDK13	GBP1	ANTXR2	DNASE1L3	NDUFB3
1831	NPPA	G0S2	LTB4R	MFNG	NDUFB2
1832	PTPDC1	FZR1	RBMS1	TM2D3	NDUFB11
1833	IFNAR1	FUCA2	HSBP1	COX6A1	NDUFB10
1834	PTCRA	FRMD4A	NCOA4	ICAM2	NDUFB1
1835	ZNF326	FOXRED1	IQGAP2	ZC3H13	NDUFAF3
1836	E2F4	FNBP1	TNFRSF4	KMT2A	NDUFAF1
1837	JMJD4	FGD2	NME1	ERP29	NDUFAB1
1838	ARL10	FFAR2	TPMT	CDK13	NDUFA9
1839	PPP4R2	FCGR1B	KCNMA1	EPM2AIP1	NDUFA6
1840	TESPA1	FCGR1A	PDIA5	RICTOR	NDUFA5
1841	CCNY	FBXO16	NEK2	MRPL18	NDUFA2
1842	GIMAP4	FAM49B	NFIL3	ABT1	NDUFA12
1843	PMCH	FAM49A	FUS	LRRN3	NDUFA11
1844	ALS2CL	FAM20B	RORC	SNAP23	NDUFA10
1845	ITGB3BP	FABP1	ETV3	RB1	NDFIP1
1846	HOXA-AS2	FA2H	KIF20B	TRABD	NDEL1
1847	KNG1	ETS1	FAM126A	PHIP	NDE1
1848	ZNF354A	ESR2	CBX4	SRP19	NCSTN
1849	ABCC4	ERI2	BTN2A2	NIN	NCR3
1850	IFIT3	EPB41L1	COX7C	OSER1	NCOR1
1851	LAPTM4A	EMP1	ADCY3	LLPH	NCL
1852	SELP	EIF3I	IDS	WDR82	NCKAP1L
1853	GCFC2	EIF3CL	COPRS	IFI44	NCK1
1854	TBC1D10C	DSP	SLC25A13	CXCR3	NCBP3
1855	SERHL2	DSC2	HAUS4	SMS	NCAPH2
1856	KIAA1468	DOK3	CTNNB1	FLNA	NBR1
1857	PDCD4	DNMT3B	TMEM206	ZNF292	NARS
1858	LINC00221	DNAJC3	ATF5	TGFB1	NARF
1859	C19orf48	DNAJC1	STT3A	TRAPPC6A	NAPRT
1860	ROR1-AS1	DLGAP5	CAPNS1	GPI	NAPG
1861	ZSWIM8	DHX34	ISOC2	MAPK1	NAPA
1862	PIWIL4	DHFR	MVB12B	NCBP2	NANS
1863	CSPG5	DDX46	SYVN1	TTC3	NAMPT
1864	KCNIP4	DDX39A	CPEB4	RABGGTB	NAE1
1865	UTS2	DDX24	IL21R	PTGES3	NADSYN1
1866	TROVE2	DDX18	MIS18A	ZC3H12A	NAA50
1867	FAM156B	DDRGK1	PREX1	MCAM	NAA38
1868	DDX39B	DCHS1	ATAD2B	ICAM4	NAA20
1869	LNPEP	DCC	RASGRP2	SLC45A3	NAA15
1870	NWD1	CYP2S1	TMEM106C	ABI1	N4BP2L1
1871	SLC25A37	CXXC4	MEGF9	IL6R	MZT2B
1872	IL17RD	CXCR5	BANP	GYG1	MZT1
1873	DDX55	CSTF1	TIFAB	MSL3	MYO1F
1874	SCT	CSDC2	GPR18	ISG15	MYLIP
1875	HTR6	COX5B	GALNT6	FNIP1	MYL6B
1876	YAE1D1	COX4I1	IGF2R	CRTC3	MYDGF
1877	SIPA1	COL23A1	WRAP53	FBXO7	MYCBP2
1878	PIGG	CKAP2L	MT1G	MX2	MYC
1879	FAM129A	CIB1	AKNA	CCT5	MYBL1
1880	SYN1	CHST15	CYTIP	CCL20	MX2
1881	PUM3	CGGBP1	LPGAT1	CNOT1	MVP
1882	DAGLA	CFAP53	RCBTB2	KDM4B	MUM1
1883	TAB2	CFAP157	HIST1H2BD	MRPL20	MTX1
1884	USP27X	CERS4	HIST1H2BJ	MTERF4	MTSS1
1885	EEF1E1	CEP170B	NFKBIE	GOLGA8B	MTR
1886	SMARCA4	CDK2AP1	MANF	PPM1B	MTPN
1887	ZFP42	CD84	EPS8	CHD4	MTMR14
1888	TIFAB	CD83	PRCP	NBPF19	MTHFD2L
1889	PBLD	CD55	CTNNBIP1	TUBB4B	MTF2
1890	NLRP8	CD36	TRAF1	STRBP	MTERF4
1891	MFSD3	CD247	ALDOA	KDM2A	MTCH1
1892	VWF	CD164	SLC2A6	RPL22L1	MT1X
1893	GDAP1	CD109	C17orf49	SUSD3	MT-ND6
1894	PILRA	CCT6A	C3orf58	NDUFB10	MSN
1895	TCF7L1	CCT3	SH3BP1	IFRD1	MSL3
1896	CHMP4B	CCT2	TSC22D3	KLF3	MSC
1897	ACOX1	CBX1	LINC00402	UTRN	MS4A7
1898	RAB36	CALM3	PNMT	AFF4	MRPS7
1899	MYO9B	CA8	TUBGCP3	MIEN1	MRPS6
1900	RNASEH2B-AS1	C1orf174	CDK15	TROVE2	MRPS5
1901	GPATCH11	C1RL-AS1	CCDC69	EVI2B	MRPS36
1902	OTUD7B	C19orf53	GPR137B	CSF2RA	MRPS35
1903	FAM9B	C16orf54	SLC1A5	VSIG4	MRPS34
1904	RAC1	C11orf58	IGHV3-48	HECTD1	MRPS27
1905	ACOT11	BIRC5	TTC39C-AS1	RBBP7	MRPS26
1906	BAX	BCL11B	PARVG	ARL6IP4	MRPS21
1907	PROX2	BACE2	UCP2	C19orf38	MRPS2
1908	VPS37A	B4GALT1	PTPN18	DR1	MRPS18C
1909	IMMT	B3GNT5	FUZ	DENR	MRPS16
1910	NR1D2	ARMC9	TOR2A	RAB27B	MRPS12
1911	ATAD5	ARL6IP4	AC007952.4	GABARAP	MRPL9
1912	AZU1	ARHGAP6	SLC35E1	AP2B1	MRPL57
1913	EXOC1	APBA1	ABHD12	FBLN7	MRPL55
1914	SIRPB1	AP3M2	ACTN4	TBC1D9	MRPL54
1915	MKRN1	ANXA2	CNOT6L	GHITM	MRPL52
1916	P3H4	ANKRD37	C12orf45	ANXA7	MRPL51
1917	SLC25A22	ANKRD13C	DIP2A	TNFRSF14	MRPL50
1918	IFNL2	AKR1A1	COLGALT1	COX17	MRPL47
1919	ZNF653	AKIRIN1	BIK	CPNE1	MRPL42
1920	PSMD6-AS2	AHNAK	DGKD	FAM50A	MRPL41
1921	TADA2A	ACTR3	ATP11C	TINF2	MRPL33
1922	ADGRE1	ACAP3	USF1	ATP8B4	MRPL3
1923	CCL11	AAK1	ZNF296	IL2RA	MRPL23
1924	MGARP	A4GALT	CCND3	TBRG1	MRPL22
1925	MANSC4	ZNF831	ADTRP	CNRIP1	MRPL21
1926	SLC25A45	ZNF521	YBX1	CACYBP	MRPL19
1927	LATS2	ZNF484	LBH	TAPBP	MRPL18
1928	HERPUD2	ZNF445	CHST12	PHB	MRPL11
1929	PROC	ZNF438	C4orf48	PHF11	MRPL10
1930	TSR2	ZNF197	PRKX	CHMP3	MRFAP1L1
1931	MRPL40	ZNF133	RHBDF2	PLD4	MRFAP1
1932	TOM1	ZMYM1	CARD11	NDUFB6	MRC1
1933	PDPK1	ZMIZ2	SNTB2	IGLL5	MPHOSPH8
1934	BIVM-ERCC5	ZFHX3	HSDL2	STAT6	MPHOSPH10
1935	HNRNPM	ZFAS1	TMEM70	SMPDL3B	MPG
1936	SP3	ZFAND5	CNTROB	GNAS	MPC2
1937	PCDHA8	ZBTB7A	TAX1BP3	TACC3	MPC1
1938	ALKBH5	ZBTB45	VOPP1	ZNF215	MORF4L2
1939	LRFN1	ZAR1L	PLAGL1	C16orf74	MORC3
1940	F11-AS1	YY1	SESN1	IGSF6	MOB4
1941	MYO19	YPEL1	GAB3	STAP1	MOB3A
1942	AQP10	VRK1	INPP1	EGR1	MOB1A
1943	HEMGN	UTS2B	RFWD3	COX19	MOAP1
1944	PRKAG2	USB1	AUTS2	NME3	MLX
1945	LINC01106	UPK3A	HSPH1	ST6GAL1	MLPH
1946	EPSTI1	UNKL	NR4A2	DHPS	MLLT3
1947	TGFB1	UNC93B1	LRCH3	TACC1	MLH3
1948	MAB21L3	UNC5B	ITGAE	USP16	MLF2
1949	GRIK5	UGGT1	HSPA1B	THBS1	MLF1
1950	ARMS2	UBL5	MPZL1	MRPL41	MLEC
1951	LINC00316	UBL4A	NCOR2	MVP	MKRN1
1952	ADAMTS1	UBE2QL1	ACP2	B9D1	MKLN1
1953	CALM1	UBE2B	SORL1	RFTN1	MIR181A1HG
1954	MTIF3	UBALD2	LRR1	HSPA1A	MINOS1
1955	RAD51B	TTYH1	CSRP1	SIDT1	MIEN1
1956	RGS9BP	TTC1	TKT	ZCCHC7	MIA3
1957	HAGH	TTBK2	ZMIZ2	THEMIS2	MGST3
1958	GPR101	TSTD3	HEATR5A	VPS35	MGAT5
1959	WDR45B	TSPYL1	FSD1	COL9A3	MGAT1
1960	SHC4	TSPO	GABARAPL2	RPS17	MFSD10
1961	PIP4K2C	TSPAN33	CASP3	GPR174	MFSD1
1962	TRIM65	TSPAN32	DERA	UQCRH	MFHAS1
1963	GLYCTK	TSPAN13	IGKV3-15	SERINC3	MFGE8
1964	DGUOK-AS1	TSC22D1	HIST3H2A	MAPRE2	MFF
1965	TAF7L	TRDV1	PRADC1	BTF3L4	METTL9
1966	ABCG8	TRBV6-5	OAS1	TAP1	METTL8
1967	PLIN2	TRBV18	RCN1	MOB4	METTL3
1968	SLC6A8	TRAM1	SPCS3	ATP6V0D1	METTL23
1969	ALG12	TRAF3IP2-AS1	TPCN1	DGKZ	METTL21A
1970	DCAF15	TPTE2	ARL5B	BCAS2	METTL15
1971	LINC01234	TNFSF9	CD81	SF3B5	METAP2
1972	DUSP16	TNFAIP6	INPP4A	DDT	MED4
1973	WNT7A	TMEM136	ELF1	CMC2	MED31
1974	DDX28	TIGD1	TMEM131	PTGS1	MED28
1975	FAM229A	TGM1	GRSF1	TXN	MED17
1976	PRR34	TFAP2C	GABPA	RIN3	MED15
1977	SKIV2L	TEX264	LMNB2	MFSD10	MED10
1978	RNASEK-C17orf49	TBC1D14	ATG2B	DGCR6L	MECP2
1979	BOLA3	TBC1D10B	NUDT14	NHP2	MEAF6
1980	LINC01058	TAS2R31	SNAP29	FERMT3	MDM4
1981	ELAC2	TAP1	TLR1	USP34	MDH2
1982	NFE2L1	TAGAP	TMEM14C	MRPL34	MDH1
1983	ORC5	TAF9	GIMAP5	CHST11	MDFIC
1984	MCFD2	TAF1D	MFGE8	ELMO1	MCUR1
1985	SLC2A8	TADA2B	TRPS1	PJA2	MCOLN2
1986	PRDM4	TACR2	STK38L	DHX9	MCMBP
1987	SH3KBP1	SYTL1	TMEM71	SH3YL1	MCFD2
1988	ZNF77	SVOPL	CCDC112	STXBP2	MBP
1989	NDUFA6	STOX2	RAB11FIP1	KRAS	MBOAT7
1990	THOC3	ST14	SSBP2	UPF2	MBD4
1991	DGUOK	ST13	RABEP2	SPATA13	MAX
1992	LSM14A	SSR3	MPV17L	TBCEL	MAVS
1993	LIN54	SSH3	ARHGAP9	CD160	MAT2B
1994	FTCD	SPPL2B	FAM177A1	EIF3A	MARCKSL1
1995	PPP1R36	SPAG4	STX11	SSNA1	2023-03-07
1996	ISM2	SP140	PAIP2B	COMMD8	2023-03-06
1997	UBALD2	SP100	ZDHHC20	METTL8	2023-03-05
1998	ASPG	SORL1	TATDN3	TMEM9B	2023-03-03
1999	MSH2	SNRPG	PBX3	NDUFA2	MAPRE1
[truncated: 20,165 more rows]
