# Supplementary material for: Identification of Colon Immune Cell Marker Genes Using Machine Learning Methods
Source: Life (Basel). 2023 Sep 7;13(9):1876. doi: 10.3390/life13091876 (PMC10532943; doi:10.3390/life13091876)
Supplement: Supplementary file 1 [file life-13-01876-s001.zip › Table S2.xlsx]

## Sheet: LASSO feature list
Classification algorithm	Number of features	ACC	MCC	Macro F1	Weighted F1	Accuracy of fold 1	Accuracy of fold 2	Accuracy of fold 3	Accuracy of fold 4	Accuracy of fold 5	Accuracy of fold 6	Accuracy of fold 7	Accuracy of fold 8	Accuracy of fold 9	Accuracy of fold 10
DT	10	0.755414	0.721592	0.689727	0.763828	0.761047	0.745319	0.769481	0.760741	0.757502	0.758124	0.75258	0.745558	0.752766	0.750896
DT	20	0.782665	0.751932	0.722822	0.790446	0.770893	0.781325	0.785482	0.787407	0.777832	0.782556	0.792417	0.781568	0.775373	0.791736
DT	30	0.783241	0.752289	0.72296	0.790488	0.787944	0.778685	0.787801	0.787654	0.779768	0.779868	0.784497	0.777778	0.777537	0.790781
DT	40	0.792773	0.762885	0.732806	0.7995	0.788665	0.792367	0.808673	0.78716	0.787512	0.790618	0.792657	0.793651	0.788119	0.797468
DT	50	0.791044	0.760841	0.717619	0.798077	0.795629	0.789006	0.796382	0.785185	0.790416	0.79355	0.783057	0.784648	0.789081	0.8032
DT	60	0.796951	0.76765	0.73941	0.803723	0.804755	0.798128	0.797078	0.796049	0.79453	0.80259	0.781857	0.797441	0.795334	0.801767
DT	70	0.787323	0.756027	0.761543	0.793767	0.788184	0.793087	0.793135	0.788148	0.787754	0.792328	0.771298	0.790571	0.780423	0.788154
DT	80	0.789988	0.759199	0.764153	0.796719	0.788184	0.784686	0.79731	0.782469	0.794046	0.78622	0.789537	0.789386	0.782828	0.804633
DT	90	0.794958	0.765014	0.769332	0.802203	0.794428	0.796207	0.805659	0.792346	0.788964	0.794039	0.796736	0.791756	0.790043	0.798901
DT	100	0.796567	0.766745	0.770487	0.80315	0.79707	0.788046	0.800093	0.798519	0.799371	0.805033	0.790017	0.791282	0.796056	0.800334
DT	110	0.800816	0.771333	0.765956	0.806861	0.801873	0.797888	0.809601	0.794568	0.801307	0.805766	0.802736	0.795546	0.79798	0.800573
DT	120	0.804274	0.775322	0.784514	0.810132	0.802834	0.801728	0.809137	0.802716	0.815344	0.800147	0.801296	0.800758	0.800144	0.808455
DT	130	0.802041	0.772742	0.768784	0.808019	0.802834	0.788046	0.801716	0.806914	0.811955	0.805766	0.798896	0.800758	0.796056	0.807738
DT	140	0.796783	0.766588	0.769192	0.802452	0.792267	0.802208	0.79615	0.807654	0.78727	0.80601	0.787137	0.78607	0.803271	0.800334
DT	150	0.797431	0.767494	0.764027	0.803618	0.79659	0.799568	0.801716	0.795556	0.792352	0.797948	0.794336	0.794125	0.796537	0.80535
DT	160	0.802809	0.773703	0.773438	0.809021	0.806676	0.803409	0.80334	0.795556	0.797919	0.804544	0.802016	0.805259	0.807119	0.802006
DT	170	0.803385	0.774145	0.782825	0.809133	0.807637	0.800048	0.804731	0.81037	0.801549	0.797703	0.799616	0.807392	0.79341	0.811321
DT	180	0.794598	0.763979	0.778727	0.800222	0.792267	0.801488	0.806122	0.791358	0.793078	0.793794	0.786657	0.794125	0.791727	0.794841
DT	190	0.802209	0.773001	0.781731	0.808337	0.809078	0.795727	0.804035	0.800494	0.794773	0.803811	0.801536	0.798152	0.807119	0.807261
DT	200	0.806939	0.77829	0.774993	0.812588	0.798511	0.804609	0.807514	0.805679	0.803243	0.803567	0.800816	0.818053	0.803752	0.823262
DT	210	0.806867	0.778277	0.784319	0.812751	0.8122	0.803169	0.80218	0.805185	0.81365	0.807965	0.808255	0.796257	0.805435	0.814664
DT	220	0.806555	0.777803	0.777527	0.811969	0.813401	0.805329	0.806354	0.800741	0.803969	0.797215	0.809695	0.802653	0.80784	0.818008
DT	230	0.805018	0.776012	0.771137	0.810441	0.801393	0.808209	0.807282	0.811358	0.795499	0.806255	0.800576	0.803838	0.801587	0.814187
DT	240	0.805042	0.776066	0.775334	0.810443	0.808117	0.798128	0.798701	0.806173	0.806631	0.806255	0.805616	0.809524	0.801347	0.810127
DT	250	0.802833	0.773633	0.77333	0.808498	0.801873	0.790927	0.797774	0.803951	0.798887	0.799169	0.813295	0.811419	0.803511	0.807499
DT	260	0.802137	0.772818	0.7609	0.80777	0.808838	0.793807	0.806354	0.800494	0.810745	0.797459	0.799616	0.795072	0.803992	0.804872
DT	270	0.805642	0.776824	0.766425	0.811237	0.799952	0.801488	0.80334	0.796543	0.809293	0.808453	0.804656	0.805496	0.816498	0.810604
DT	280	0.801104	0.771758	0.76183	0.807293	0.804035	0.793807	0.799861	0.801235	0.799613	0.789641	0.802736	0.805259	0.805435	0.809171
DT	290	0.803914	0.774761	0.769698	0.809311	0.803074	0.793807	0.800557	0.807901	0.803243	0.812363	0.803216	0.797204	0.805676	0.812515
DT	300	0.804802	0.775915	0.777568	0.810738	0.814121	0.806289	0.80218	0.805185	0.799613	0.809431	0.797936	0.808339	0.805435	0.799618
DT	310	0.803217	0.77405	0.780292	0.808873	0.801873	0.80989	0.804035	0.806667	0.799129	0.804056	0.802016	0.805023	0.797739	0.801767
DT	320	0.803697	0.774598	0.77747	0.80951	0.800672	0.81229	0.806354	0.808148	0.791868	0.801124	0.803216	0.800284	0.800866	0.812037
DT	330	0.802569	0.773436	0.77147	0.808533	0.800672	0.797648	0.806586	0.800988	0.799855	0.803811	0.795296	0.798626	0.810967	0.811082
DT	340	0.802857	0.773586	0.771436	0.808299	0.810999	0.791167	0.807746	0.799259	0.798645	0.799169	0.804656	0.800521	0.806397	0.809649
DT	350	0.804802	0.775623	0.762182	0.809525	0.79635	0.803649	0.815399	0.797778	0.795499	0.810164	0.804896	0.805733	0.803271	0.814664
DT	360	0.806267	0.777302	0.767991	0.81125	0.798751	0.803889	0.811688	0.808148	0.807599	0.801124	0.800096	0.804786	0.804473	0.821829
DT	370	0.804346	0.7751	0.754294	0.809165	0.813641	0.798848	0.80218	0.804691	0.803485	0.811141	0.794096	0.807155	0.79798	0.810365
DT	380	0.805306	0.776271	0.772687	0.810431	0.804035	0.802208	0.802412	0.805926	0.801549	0.804056	0.811855	0.810235	0.79822	0.812515
DT	390	0.802617	0.773236	0.76528	0.807985	0.806196	0.801008	0.796846	0.806667	0.806631	0.799414	0.810655	0.799574	0.801587	0.797946
DT	400	0.802449	0.773058	0.768295	0.807955	0.792747	0.81157	0.809601	0.80642	0.795257	0.799414	0.809215	0.795072	0.796777	0.808216
DT	410	0.806218	0.777253	0.776055	0.810818	0.810999	0.801008	0.805659	0.805679	0.798887	0.807476	0.809215	0.805259	0.807119	0.810843
DT	420	0.805594	0.776562	0.776327	0.810579	0.805716	0.809169	0.81308	0.80963	0.800097	0.797703	0.799856	0.808102	0.800385	0.811798
DT	430	0.807491	0.778698	0.780165	0.812269	0.794669	0.804849	0.807746	0.804198	0.807357	0.810164	0.806815	0.804075	0.810726	0.824218
DT	440	0.803217	0.773845	0.777804	0.808317	0.801153	0.803169	0.806586	0.804938	0.791626	0.810652	0.811375	0.794125	0.791727	0.816814
DT	450	0.805234	0.776253	0.773155	0.810478	0.79731	0.803649	0.80218	0.802716	0.803001	0.810652	0.808015	0.808102	0.805676	0.811082
DT	460	0.802761	0.773435	0.759942	0.808307	0.810038	0.801008	0.798933	0.796543	0.799371	0.80259	0.808495	0.801943	0.803511	0.805111
DT	470	0.80581	0.776701	0.779718	0.810513	0.808598	0.802208	0.804731	0.801975	0.806147	0.801857	0.808735	0.797915	0.810005	0.815859
DT	480	0.805762	0.776693	0.780627	0.810567	0.806916	0.804129	0.812384	0.802222	0.79453	0.805522	0.807535	0.809524	0.80279	0.81156
DT	490	0.805018	0.775828	0.778436	0.809848	0.803554	0.808449	0.804035	0.803457	0.793562	0.811874	0.803936	0.807155	0.802549	0.81156
DT	500	0.808403	0.779675	0.778177	0.812931	0.804035	0.801728	0.803803	0.808148	0.804695	0.809186	0.812575	0.80905	0.816258	0.814664
DT	510	0.801945	0.772341	0.77575	0.806825	0.79707	0.804129	0.803108	0.804198	0.79453	0.79697	0.805856	0.802653	0.80303	0.807738
DT	520	0.806218	0.777272	0.768848	0.811193	0.802113	0.808209	0.804731	0.812346	0.801065	0.812363	0.811615	0.804075	0.800625	0.80535
DT	530	0.802617	0.773243	0.775834	0.808288	0.795389	0.799328	0.805195	0.803951	0.795499	0.811874	0.803456	0.806444	0.795334	0.809649
DT	540	0.808523	0.779987	0.791348	0.813662	0.81292	0.803649	0.807746	0.811111	0.810503	0.809431	0.801296	0.80597	0.814815	0.807977
DT	550	0.807563	0.778964	0.783981	0.812918	0.810519	0.804609	0.814007	0.819259	0.799613	0.804056	0.811855	0.809524	0.799904	0.802245
DT	560	0.806867	0.777974	0.76476	0.811548	0.809318	0.803409	0.814471	0.808889	0.807115	0.808209	0.803456	0.803601	0.796296	0.813709
DT	570	0.805354	0.776207	0.77024	0.810177	0.801153	0.804369	0.816558	0.80716	0.802275	0.797459	0.805376	0.803601	0.797739	0.817292
DT	580	0.803914	0.774641	0.767556	0.809068	0.803794	0.799808	0.799165	0.805185	0.803969	0.805522	0.804896	0.797915	0.800385	0.818725
DT	590	0.806723	0.777846	0.760413	0.811466	0.81316	0.81109	0.80102	0.807654	0.804453	0.809431	0.807055	0.805733	0.796056	0.811798
DT	600	0.803145	0.773873	0.768466	0.808632	0.807157	0.795487	0.793599	0.797778	0.805421	0.811874	0.806096	0.800995	0.795094	0.818247
DT	610	0.80569	0.776662	0.784777	0.810546	0.804755	0.805569	0.803803	0.805432	0.807841	0.805033	0.810175	0.80597	0.791005	0.817292
DT	620	0.803625	0.7743	0.766834	0.808738	0.79659	0.790206	0.80218	0.811358	0.795983	0.809186	0.804896	0.809761	0.802549	0.813709
DT	630	0.803289	0.773922	0.776718	0.80848	0.803554	0.797648	0.806586	0.801481	0.800097	0.800147	0.804416	0.803364	0.800625	0.814664
DT	640	0.804058	0.774774	0.776864	0.808966	0.804995	0.807729	0.805195	0.801975	0.797435	0.809431	0.802496	0.803127	0.801828	0.806305
DT	650	0.802065	0.772564	0.764989	0.806855	0.791787	0.805329	0.799629	0.798519	0.798645	0.816516	0.803456	0.808813	0.794613	0.803439
DT	660	0.80437	0.775139	0.770174	0.809219	0.804515	0.803649	0.799165	0.803951	0.802759	0.800635	0.817135	0.801943	0.79317	0.816814
DT	670	0.807683	0.778837	0.772643	0.812148	0.81172	0.803169	0.810993	0.810123	0.801065	0.813828	0.808495	0.807155	0.806638	0.803678
DT	680	0.803097	0.773818	0.781711	0.808532	0.809078	0.796928	0.806818	0.80963	0.800581	0.81163	0.800096	0.794125	0.794372	0.807977
DT	690	0.803169	0.773731	0.780079	0.808145	0.811479	0.803409	0.800788	0.805679	0.799129	0.802345	0.804176	0.796731	0.800625	0.807499
DT	700	0.803818	0.77437	0.771734	0.808355	0.808598	0.802688	0.805195	0.797778	0.797435	0.813096	0.800336	0.801232	0.801828	0.809888
DT	710	0.806579	0.777558	0.774086	0.811194	0.793948	0.807489	0.807746	0.80321	0.808325	0.809919	0.812575	0.801706	0.804954	0.815859
DT	720	0.80509	0.77596	0.775018	0.809781	0.81292	0.796207	0.799861	0.800494	0.795741	0.821402	0.806096	0.800995	0.80279	0.814664
DT	730	0.807803	0.778947	0.773625	0.812263	0.806196	0.797648	0.815399	0.812099	0.799855	0.800391	0.831773	0.800047	0.807119	0.807261
DT	740	0.802617	0.773012	0.758004	0.807367	0.805235	0.796207	0.807282	0.8	0.809051	0.801124	0.804656	0.791519	0.801106	0.809888
DT	750	0.80509	0.775861	0.768915	0.809528	0.801633	0.796207	0.807746	0.805679	0.806389	0.803567	0.812335	0.807392	0.801106	0.808694
DT	760	0.805402	0.776232	0.764472	0.809934	0.805716	0.805809	0.803571	0.803704	0.808567	0.810652	0.795536	0.803838	0.796777	0.819919
DT	770	0.810276	0.781753	0.767554	0.81437	0.802354	0.803649	0.807978	0.821235	0.811471	0.812851	0.807055	0.803838	0.815777	0.817053
DT	780	0.805786	0.77668	0.764107	0.81027	0.807637	0.791647	0.813312	0.809136	0.804453	0.802345	0.803456	0.809524	0.800385	0.81562
DT	790	0.808163	0.779184	0.764962	0.812192	0.804755	0.806769	0.814007	0.812346	0.804695	0.803811	0.810655	0.807392	0.802309	0.814664
DT	800	0.807491	0.778617	0.775372	0.812013	0.815082	0.801008	0.810761	0.819012	0.803485	0.809919	0.795056	0.807865	0.800144	0.812754
DT	810	0.816255	0.788719	0.770285	0.820493	0.811239	0.81469	0.818414	0.815556	0.825992	0.816272	0.817375	0.812367	0.808081	0.822546
DT	820	0.817071	0.789679	0.780435	0.821645	0.816042	0.81013	0.81795	0.819506	0.816796	0.820914	0.818335	0.810708	0.822992	0.81753
DT	830	0.817671	0.790378	0.771242	0.821926	0.817963	0.815651	0.81795	0.824198	0.813892	0.817982	0.807055	0.817105	0.82203	0.823024
DT	840	0.818343	0.79116	0.773091	0.823153	0.821326	0.817571	0.822124	0.817778	0.825024	0.824334	0.813295	0.817579	0.808081	0.816336
DT	850	0.818295	0.79116	0.772777	0.822948	0.817963	0.81301	0.831169	0.819259	0.8197	0.816516	0.810415	0.810471	0.820346	0.82374
DT	860	0.813733	0.785724	0.775122	0.817827	0.802113	0.81061	0.819341	0.818272	0.813892	0.818715	0.809935	0.807865	0.814574	0.822068
DT	870	0.812173	0.784075	0.766962	0.816885	0.815562	0.819731	0.815167	0.804198	0.81365	0.803323	0.813775	0.810235	0.8076	0.818008
DT	880	0.817287	0.789747	0.777402	0.82098	0.815802	0.803889	0.821197	0.821975	0.822604	0.821402	0.819054	0.809524	0.810726	0.826845
DT	890	0.818896	0.791748	0.775437	0.823171	0.815802	0.828373	0.826531	0.814815	0.81365	0.826533	0.819294	0.813551	0.81241	0.817769
DT	900	0.816014	0.788487	0.781007	0.82066	0.821085	0.80941	0.825371	0.817284	0.8197	0.82238	0.814975	0.806207	0.810486	0.813231
DT	910	0.816687	0.789105	0.768788	0.820955	0.821085	0.81469	0.823284	0.818025	0.816796	0.813584	0.813775	0.801469	0.817941	0.826128
DT	920	0.817143	0.789754	0.775732	0.821746	0.808357	0.819251	0.818414	0.808395	0.816554	0.828976	0.826254	0.804312	0.821549	0.819441
DT	930	0.815702	0.788079	0.76552	0.820021	0.819404	0.817811	0.81308	0.828642	0.803969	0.812607	0.813055	0.816157	0.820106	0.812515
DT	940	0.818151	0.791028	0.780361	0.822986	0.821326	0.81421	0.817718	0.824444	0.818732	0.810897	0.815935	0.816631	0.811207	0.830428
DT	950	0.818727	0.791416	0.76715	0.82245	0.814601	0.828853	0.824907	0.822963	0.820426	0.82238	0.811375	0.806918	0.813612	0.821352
DT	960	0.816158	0.788537	0.775555	0.820383	0.805476	0.816851	0.816558	0.820988	0.8197	0.815783	0.815695	0.813077	0.813372	0.824218
DT	970	0.815702	0.788103	0.777994	0.82037	0.813641	0.807729	0.814239	0.817037	0.814618	0.823357	0.817615	0.816631	0.814815	0.81753
DT	980	0.813613	0.785618	0.771686	0.817843	0.809798	0.807969	0.81795	0.820741	0.808809	0.814806	0.815935	0.80597	0.81746	0.816814
DT	990	0.812557	0.78447	0.75559	0.817075	0.814121	0.81109	0.820037	0.819506	0.813166	0.814317	0.808495	0.801232	0.807119	0.816575
DT	1000	0.814454	0.786616	0.765219	0.818742	0.809078	0.817811	0.811688	0.816296	0.812924	0.807232	0.814975	0.817816	0.812169	0.824457
DT	1010	0.818752	0.79156	0.774595	0.823082	0.818444	0.815651	0.824443	0.815556	0.816312	0.821158	0.823614	0.813077	0.814815	0.824218
DT	1020	0.816951	0.789464	0.771828	0.821271	0.823247	0.823812	0.819573	0.817531	0.81365	0.813828	0.812575	0.812367	0.810726	0.822068
DT	1030	0.817359	0.789969	0.778993	0.822093	0.819885	0.81301	0.824212	0.813827	0.816312	0.814806	0.820734	0.813314	0.82227	0.814903
DT	1040	0.818848	0.791604	0.772812	0.822995	0.814601	0.823572	0.825371	0.811111	0.818974	0.814561	0.821454	0.811419	0.819865	0.827084
DT	1050	0.817623	0.790107	0.781173	0.821357	0.819645	0.805329	0.828154	0.819506	0.81486	0.823357	0.827454	0.814736	0.818422	0.804633
DT	1060	0.821657	0.7948	0.773952	0.825702	0.826609	0.820691	0.827226	0.820741	0.813408	0.8258	0.822894	0.819711	0.816498	0.822785
DT	1070	0.821609	0.794822	0.788994	0.825853	0.823967	0.824532	0.822588	0.825679	0.827202	0.829954	0.810655	0.810471	0.823473	0.818008
DT	1080	0.819112	0.792088	0.772971	0.823979	0.819404	0.81421	0.815399	0.823457	0.81607	0.817249	0.821934	0.817816	0.822511	0.823262
DT	1090	0.817095	0.78977	0.76931	0.82207	0.817003	0.81013	0.812152	0.823704	0.82333	0.815539	0.812815	0.811893	0.820587	0.824218
DT	1100	0.819832	0.792804	0.766895	0.82423	0.827089	0.81229	0.834416	0.811111	0.820668	0.813584	0.808015	0.816157	0.82227	0.831861
DT	1110	0.822833	0.79616	0.77576	0.82682	0.821806	0.81205	0.82769	0.820988	0.82212	0.827266	0.830574	0.812841	0.823954	0.828995
DT	1120	0.822185	0.795506	0.771381	0.826661	0.816523	0.827652	0.823748	0.826173	0.824056	0.816027	0.823374	0.810708	0.822992	0.830666
DT	1130	0.821345	0.794425	0.774185	0.82529	0.823727	0.81109	0.820501	0.815556	0.824782	0.823846	0.822654	0.816157	0.823473	0.831622
DT	1140	0.819496	0.792288	0.774981	0.823507	0.821326	0.81229	0.829545	0.824198	0.81486	0.821647	0.816895	0.815683	0.817941	0.820396
DT	1150	0.821128	0.794133	0.773539	0.825103	0.818924	0.816611	0.814703	0.828642	0.821636	0.82238	0.820734	0.819	0.823954	0.825173
DT	1160	0.818175	0.790893	0.773873	0.822617	0.821566	0.81133	0.823052	0.815062	0.812924	0.816516	0.821214	0.809287	0.826118	0.824457
DT	1170	0.820504	0.793608	0.780181	0.825093	0.819885	0.818291	0.829314	0.814815	0.822846	0.822868	0.825294	0.821843	0.813612	0.815859
DT	1180	0.818824	0.791532	0.783063	0.823053	0.808838	0.81109	0.818646	0.824198	0.816554	0.818471	0.820494	0.816394	0.819384	0.834249
DT	1190	0.819256	0.792087	0.775368	0.823678	0.821566	0.819251	0.82398	0.827654	0.816554	0.822135	0.823374	0.803364	0.821308	0.813709
DT	1200	0.819568	0.792559	0.765509	0.824138	0.817003	0.81517	0.819341	0.815556	0.824782	0.827266	0.818814	0.811893	0.823232	0.822785
DT	1210	0.820936	0.794055	0.778614	0.825338	0.824448	0.81421	0.824212	0.820741	0.818732	0.826044	0.820014	0.817342	0.816739	0.826845
DT	1220	0.817719	0.790448	0.777041	0.822418	0.815802	0.806289	0.820965	0.830864	0.815344	0.812118	0.822414	0.818763	0.814334	0.820396
DT	1230	0.819064	0.791877	0.777822	0.82348	0.813401	0.817091	0.834647	0.818519	0.826718	0.821402	0.817375	0.80905	0.81265	0.819441
DT	1240	0.822929	0.79631	0.775455	0.82728	0.815322	0.818051	0.824443	0.830864	0.827444	0.824334	0.820494	0.816868	0.822511	0.829233
DT	1250	0.820144	0.793021	0.771407	0.824283	0.823007	0.816131	0.825835	0.825926	0.823572	0.828243	0.818095	0.808576	0.814334	0.818008
DT	1260	0.82096	0.794122	0.78346	0.825488	0.821085	0.820211	0.815399	0.824198	0.822604	0.826044	0.820974	0.819474	0.819144	0.820874
DT	1270	0.818848	0.791607	0.770162	0.823075	0.817243	0.81373	0.820965	0.824198	0.818248	0.819936	0.815455	0.810235	0.822992	0.825651
DT	1280	0.819856	0.792907	0.783867	0.82432	0.824928	0.818291	0.827922	0.818272	0.82091	0.817249	0.818335	0.814973	0.811448	0.82589
DT	1290	0.822329	0.795674	0.767375	0.826685	0.821806	0.81133	0.826299	0.822716	0.825024	0.831419	0.818575	0.818526	0.816498	0.831144
DT	1300	0.817767	0.790447	0.775176	0.822435	0.81244	0.819491	0.817486	0.825679	0.820426	0.818471	0.817855	0.81213	0.805676	0.828278
DT	1310	0.822113	0.795367	0.776239	0.82634	0.827329	0.81325	0.823052	0.816049	0.814134	0.83313	0.821694	0.825634	0.82203	0.824695
DT	1320	0.821297	0.794407	0.773577	0.825584	0.825408	0.81301	0.82282	0.815062	0.828896	0.828243	0.818335	0.815683	0.826118	0.819441
DT	1330	0.817887	0.790495	0.769463	0.822447	0.823487	0.81253	0.815167	0.814568	0.821636	0.818471	0.820254	0.812367	0.810726	0.829711
DT	1340	0.821729	0.794884	0.766145	0.825978	0.824448	0.825732	0.820733	0.824444	0.821394	0.820181	0.816175	0.815683	0.816979	0.831622
DT	1350	0.819832	0.792788	0.77133	0.824215	0.826849	0.823092	0.818878	0.823951	0.819458	0.822624	0.812095	0.807155	0.82203	0.822546
DT	1360	0.819928	0.792937	0.758676	0.824518	0.818924	0.81325	0.831401	0.817284	0.821636	0.819204	0.820974	0.813551	0.816258	0.826367
DT	1370	0.818607	0.791407	0.781358	0.822969	0.826129	0.816131	0.816327	0.811111	0.82696	0.823601	0.817615	0.814736	0.813372	0.820158
DT	1380	0.818487	0.791222	0.76224	0.82306	0.821566	0.81229	0.819341	0.825679	0.814618	0.809431	0.819294	0.810471	0.826359	0.82589
DT	1390	0.819904	0.792866	0.767536	0.824122	0.813881	0.81493	0.823748	0.830617	0.82575	0.824823	0.808975	0.809761	0.825637	0.821352
DT	1400	0.819136	0.79195	0.782418	0.823426	0.820845	0.816131	0.825371	0.820247	0.823088	0.82238	0.816895	0.814973	0.814334	0.817053
DT	1410	0.82036	0.793355	0.774829	0.825059	0.816763	0.81541	0.824907	0.82321	0.827928	0.821891	0.817135	0.816868	0.819625	0.819919
DT	1420	0.818103	0.790869	0.767478	0.822771	0.817243	0.80965	0.829314	0.811358	0.818732	0.823357	0.823854	0.816157	0.814815	0.816097
DT	1430	0.819304	0.792167	0.77413	0.823592	0.818444	0.817571	0.820501	0.820988	0.824298	0.82238	0.822414	0.816631	0.811688	0.818247
DT	1440	0.82096	0.794043	0.779475	0.825255	0.829491	0.821411	0.818646	0.819753	0.821636	0.825312	0.819534	0.820185	0.814093	0.81968
DT	1450	0.816879	0.789489	0.768615	0.821827	0.819885	0.81061	0.817254	0.81358	0.818248	0.819204	0.819534	0.812604	0.815296	0.822546
DT	1460	0.818535	0.791231	0.778758	0.822723	0.815082	0.81133	0.819109	0.825185	0.82091	0.815294	0.823614	0.82208	0.817701	0.815142
DT	1470	0.821897	0.795047	0.770794	0.825786	0.815322	0.824292	0.824907	0.823704	0.821878	0.833374	0.825294	0.812841	0.816739	0.820874
DT	1480	0.820408	0.79347	0.766575	0.824692	0.816763	0.816131	0.822124	0.822222	0.82333	0.823846	0.816895	0.815683	0.825156	0.822068
DT	1490	0.817767	0.790479	0.759369	0.822491	0.820845	0.815651	0.819341	0.817037	0.819458	0.820425	0.817375	0.815447	0.815296	0.816814
DT	1500	0.818055	0.790738	0.771012	0.822313	0.821566	0.819251	0.819109	0.818519	0.822362	0.814806	0.814495	0.817579	0.813853	0.818963
DT	1510	0.819856	0.792769	0.776304	0.824174	0.823007	0.81421	0.816095	0.826173	0.81486	0.827755	0.824334	0.821843	0.810245	0.820396
DT	1520	0.820072	0.793084	0.770013	0.824483	0.823007	0.81397	0.82769	0.819259	0.818006	0.821402	0.826974	0.814262	0.823713	0.812276
DT	1530	0.821321	0.794579	0.775409	0.825954	0.821806	0.816371	0.828618	0.814815	0.818248	0.827999	0.824094	0.812841	0.822992	0.825173
DT	1540	0.817695	0.790303	0.765117	0.8219	0.818684	0.81445	0.820733	0.821235	0.815586	0.821158	0.813775	0.809524	0.816498	0.825412
DT	1550	0.819304	0.792114	0.77076	0.823107	0.827089	0.818771	0.82398	0.823704	0.814134	0.821891	0.817375	0.810471	0.820827	0.814903
DT	1560	0.817023	0.789541	0.775094	0.821501	0.825408	0.818051	0.815631	0.813827	0.81486	0.815539	0.816895	0.811656	0.816258	0.822068
DT	1570	0.818703	0.791497	0.762897	0.823232	0.823007	0.815891	0.828386	0.817778	0.81486	0.81676	0.829614	0.810235	0.815536	0.814664
DT	1580	0.816903	0.789555	0.762127	0.821881	0.816523	0.817571	0.821197	0.817284	0.82333	0.820669	0.814255	0.810235	0.816739	0.811321
DT	1590	0.823217	0.796657	0.772562	0.82718	0.813881	0.821411	0.829777	0.821975	0.818732	0.827022	0.824814	0.820185	0.818903	0.835204
DT	1600	0.818031	0.790678	0.759723	0.822077	0.815802	0.825492	0.822124	0.820988	0.809535	0.812118	0.825534	0.813551	0.818663	0.816336
DT	1610	0.816086	0.788495	0.761556	0.820757	0.814841	0.81157	0.823516	0.821975	0.82333	0.817982	0.804896	0.806918	0.823473	0.812515
DT	1620	0.821393	0.794549	0.76978	0.825673	0.826129	0.824772	0.822124	0.818272	0.820426	0.828488	0.816895	0.814262	0.815536	0.827084
DT	1630	0.818848	0.791647	0.767505	0.823216	0.823247	0.825252	0.820037	0.817284	0.810745	0.815294	0.819534	0.817342	0.822511	0.817053
DT	1640	0.817431	0.789976	0.764986	0.82186	0.816763	0.817571	0.825603	0.804444	0.822362	0.816272	0.819294	0.823028	0.815055	0.813231
DT	1650	0.817383	0.790042	0.774294	0.822087	0.817723	0.817571	0.81679	0.819753	0.812439	0.815783	0.821694	0.814025	0.816258	0.821829
DT	1660	0.818968	0.79178	0.767279	0.823246	0.817723	0.819731	0.820269	0.812099	0.812682	0.820181	0.820014	0.822317	0.818663	0.825651
DT	1670	0.81976	0.79286	0.769705	0.824893	0.821085	0.81133	0.824212	0.825679	0.824298	0.81334	0.815695	0.812841	0.819625	0.829472
DT	1680	0.819664	0.792548	0.762843	0.823978	0.820125	0.816851	0.824675	0.822963	0.811471	0.819204	0.820974	0.820422	0.820827	0.818963
DT	1690	0.818655	0.791456	0.760952	0.823369	0.823487	0.820451	0.820269	0.816049	0.829864	0.819692	0.814495	0.806918	0.816017	0.819441
DT	1700	0.817263	0.789873	0.769601	0.822126	0.822046	0.81397	0.820733	0.808642	0.815586	0.821402	0.817855	0.808576	0.821068	0.822546
DT	1710	0.813974	0.786006	0.751108	0.818168	0.814121	0.81109	0.815863	0.812346	0.815102	0.816027	0.817855	0.806444	0.819384	0.81156
DT	1720	0.817791	0.790465	0.762297	0.822392	0.814361	0.815891	0.82398	0.82716	0.82212	0.815783	0.814015	0.813551	0.808562	0.822546
DT	1730	0.818752	0.791589	0.767751	0.823339	0.810999	0.81157	0.821429	0.818765	0.817764	0.822624	0.822174	0.81829	0.822992	0.820874
DT	1740	0.815918	0.78826	0.764273	0.820286	0.818684	0.816371	0.830937	0.819753	0.81365	0.810897	0.806096	0.808813	0.81746	0.816097
DT	1750	0.815222	0.787586	0.759515	0.820248	0.821566	0.81421	0.821197	0.818519	0.819458	0.812607	0.811855	0.810235	0.813131	0.80941
DT	1760	0.817263	0.789791	0.755647	0.821918	0.817243	0.818051	0.822356	0.814568	0.808567	0.819204	0.818814	0.809761	0.821308	0.822546
DT	1770	0.818247	0.79092	0.770103	0.822663	0.821326	0.817331	0.82398	0.82	0.82454	0.821647	0.817855	0.811419	0.816979	0.807499
DT	1780	0.818583	0.791368	0.754809	0.823091	0.81244	0.81517	0.820269	0.823457	0.817038	0.819448	0.822654	0.80905	0.815055	0.831383
DT	1790	0.817095	0.789701	0.763108	0.821938	0.825168	0.818771	0.821197	0.812346	0.823088	0.810408	0.815935	0.80905	0.814815	0.819919
DT	1800	0.818607	0.791406	0.765781	0.822957	0.814361	0.822132	0.823052	0.817037	0.81849	0.826533	0.818575	0.813788	0.815777	0.816336
DT	1810	0.817959	0.790633	0.757478	0.82253	0.819645	0.81325	0.825835	0.819753	0.814376	0.827999	0.811855	0.809761	0.819625	0.81753
DT	1820	0.819184	0.791932	0.773183	0.823405	0.809078	0.824772	0.825835	0.818025	0.807841	0.824334	0.820974	0.819474	0.812891	0.828278
DT	1830	0.816639	0.788952	0.763568	0.820624	0.825168	0.819491	0.819573	0.811605	0.811229	0.82409	0.814975	0.80905	0.816498	0.814664
DT	1840	0.816663	0.789112	0.770941	0.820928	0.815082	0.798128	0.817718	0.823951	0.815102	0.824579	0.819534	0.817105	0.821308	0.814426
DT	1850	0.819424	0.792354	0.775277	0.82369	0.821806	0.81541	0.818878	0.820247	0.81486	0.821402	0.820734	0.821606	0.814815	0.824457
DT	1860	0.818031	0.790735	0.773432	0.822418	0.820125	0.81373	0.817486	0.818025	0.81607	0.8258	0.823854	0.812367	0.819144	0.813948
DT	1870	0.819256	0.792087	0.778825	0.823555	0.826129	0.81301	0.832792	0.806173	0.811471	0.827022	0.816895	0.819474	0.820827	0.818008
DT	1880	0.818583	0.791308	0.775831	0.822845	0.826609	0.819011	0.815631	0.823457	0.811229	0.821891	0.819534	0.816868	0.812891	0.818963
DT	1890	0.817215	0.789799	0.780271	0.821687	0.815322	0.808929	0.81308	0.817037	0.820184	0.810652	0.823854	0.813314	0.832852	0.817053
DT	1900	0.816639	0.789178	0.768986	0.8211	0.826609	0.819011	0.821892	0.815556	0.81486	0.804544	0.809215	0.813314	0.825397	0.81562
DT	1910	0.821681	0.794892	0.775275	0.82611	0.82829	0.822132	0.82398	0.823457	0.814134	0.82409	0.822894	0.816394	0.825637	0.815859
DT	1920	0.819568	0.79247	0.781058	0.824053	0.8122	0.817091	0.816327	0.821975	0.811471	0.82409	0.825774	0.813314	0.827561	0.826128
DT	1930	0.819328	0.792159	0.786159	0.823699	0.822046	0.826452	0.820501	0.819259	0.809535	0.820181	0.820254	0.81213	0.818422	0.824457
DT	1940	0.816711	0.78918	0.773047	0.821119	0.819645	0.81277	0.818182	0.819259	0.804453	0.81676	0.827694	0.806918	0.819384	0.822068
DT	1950	0.820264	0.793272	0.780177	0.824499	0.815082	0.825972	0.816558	0.820988	0.826476	0.82238	0.823854	0.813314	0.818182	0.820158
DT	1960	0.817311	0.789853	0.77294	0.821784	0.822767	0.818531	0.822356	0.821975	0.810019	0.813828	0.823134	0.806681	0.818903	0.814903
DT	1970	0.819856	0.792828	0.780938	0.82429	0.822526	0.81085	0.819341	0.818025	0.825266	0.83313	0.818814	0.807865	0.813612	0.829472
DT	1980	0.822545	0.795858	0.787489	0.826722	0.82805	0.81421	0.826763	0.828395	0.825024	0.81334	0.825054	0.816868	0.825156	0.822546
DT	1990	0.816999	0.789418	0.776348	0.82146	0.821566	0.804609	0.820965	0.823951	0.812682	0.822868	0.818575	0.813788	0.805195	0.82589
DT	2000	0.820528	0.793522	0.787809	0.824739	0.833814	0.818051	0.814471	0.826914	0.818974	0.830687	0.815695	0.805023	0.819144	0.823262
RF	10	0.862353	0.841695	0.841154	0.863347	0.857382	0.867925	0.863736	0.857893	0.86304	0.875119	0.856485	0.868427	0.851709	0.861628
RF	20	0.903866	0.888973	0.898303	0.903738	0.902848	0.899212	0.911343	0.89754	0.907182	0.908183	0.909091	0.89964	0.901541	0.902198
RF	30	0.917575	0.904777	0.920014	0.917466	0.916487	0.919513	0.922516	0.92214	0.916965	0.921265	0.91103	0.915726	0.914059	0.915962
RF	40	0.926987	0.915592	0.933061	0.926875	0.923427	0.922618	0.931261	0.927394	0.925793	0.937203	0.923394	0.926291	0.925614	0.926829
RF	50	0.933013	0.922538	0.937468	0.932824	0.934195	0.931216	0.942677	0.93241	0.929134	0.942674	0.930667	0.931813	0.928984	0.926346
RF	60	0.938271	0.92861	0.943085	0.938046	0.936827	0.934082	0.941948	0.937903	0.93486	0.946242	0.939394	0.940936	0.933317	0.937213
RF	70	0.9388	0.929198	0.942943	0.938536	0.939698	0.937187	0.944134	0.935992	0.939871	0.943149	0.934303	0.938535	0.935002	0.940111
RF	80	0.942065	0.932983	0.947278	0.941699	0.943049	0.936709	0.946077	0.940769	0.945836	0.948858	0.932606	0.942617	0.942947	0.941077
RF	90	0.942497	0.933476	0.948097	0.942114	0.941852	0.937187	0.946077	0.94459	0.946791	0.948382	0.943515	0.939736	0.939095	0.937696
RF	100	0.94449	0.935791	0.948366	0.944155	0.944963	0.945785	0.94802	0.941247	0.944882	0.948858	0.939879	0.944058	0.943428	0.943733
RF	110	0.94425	0.935497	0.949313	0.943707	0.945202	0.94053	0.951907	0.947695	0.946552	0.941484	0.942061	0.947899	0.945354	0.933832
RF	120	0.946146	0.937689	0.948396	0.945505	0.948792	0.941724	0.950692	0.950561	0.946314	0.948145	0.939394	0.948619	0.944872	0.942284
RF	130	0.948956	0.940943	0.950524	0.948381	0.951424	0.950322	0.951178	0.948173	0.948461	0.950999	0.949576	0.948139	0.946558	0.944699
RF	140	0.949292	0.941325	0.950866	0.948747	0.951902	0.947695	0.954579	0.948651	0.95204	0.95647	0.94303	0.94958	0.947039	0.941801
RF	150	0.946819	0.938452	0.946853	0.946083	0.946638	0.944113	0.948263	0.946262	0.947268	0.951951	0.944727	0.94886	0.941743	0.948322
RF	160	0.947251	0.938959	0.949447	0.946545	0.948552	0.946262	0.952393	0.946262	0.944166	0.949334	0.943515	0.94958	0.946317	0.946148
RF	170	0.948619	0.940532	0.950017	0.947797	0.954056	0.945307	0.951907	0.945785	0.9487	0.952426	0.947394	0.948619	0.947761	0.944216
RF	180	0.948043	0.93987	0.94742	0.947341	0.947834	0.944352	0.949478	0.951517	0.944643	0.951237	0.950545	0.948139	0.947039	0.945665
RF	190	0.949004	0.940983	0.950674	0.94828	0.949749	0.948412	0.952878	0.941963	0.95371	0.950999	0.948121	0.951501	0.94728	0.945424
RF	200	0.948812	0.940758	0.948316	0.948113	0.953099	0.947456	0.957008	0.946262	0.948222	0.954567	0.945697	0.947659	0.946558	0.94156
RF	210	0.949244	0.941249	0.948451	0.948371	0.948792	0.951517	0.954821	0.948651	0.948222	0.953378	0.948848	0.94886	0.947039	0.942284
RF	220	0.949124	0.941112	0.950659	0.948341	0.949031	0.946979	0.957008	0.946501	0.949177	0.951713	0.947152	0.9503	0.948483	0.944941
RF	230	0.948691	0.940607	0.945849	0.947816	0.952142	0.94459	0.954579	0.945785	0.951563	0.952188	0.944	0.94958	0.946798	0.945665
RF	240	0.950444	0.942635	0.953586	0.949637	0.950467	0.950322	0.952393	0.950084	0.95371	0.952664	0.950061	0.946459	0.952094	0.946148
RF	250	0.949652	0.941713	0.951213	0.948761	0.950945	0.946501	0.956522	0.9508	0.944643	0.955281	0.948364	0.953661	0.945113	0.944699
RF	260	0.949124	0.941103	0.947618	0.948193	0.951902	0.946023	0.951421	0.947218	0.949654	0.951951	0.944485	0.951501	0.951613	0.945424
RF	270	0.948307	0.940158	0.949153	0.947326	0.949749	0.94053	0.950935	0.945068	0.949654	0.958373	0.950788	0.946459	0.947039	0.944458
RF	280	0.950516	0.942719	0.947218	0.949565	0.952142	0.950561	0.951421	0.952472	0.9487	0.954805	0.950061	0.95006	0.950891	0.943975
RF	290	0.950444	0.942632	0.948952	0.949506	0.947117	0.948889	0.954336	0.952233	0.950847	0.959324	0.949091	0.95006	0.948002	0.944458
RF	300	0.948643	0.940544	0.94729	0.947523	0.955252	0.942441	0.951664	0.948173	0.951324	0.954805	0.945697	0.947659	0.946317	0.943009
RF	310	0.94946	0.941492	0.948861	0.948487	0.954056	0.948412	0.955064	0.948651	0.952517	0.952426	0.943758	0.947899	0.94728	0.944458
RF	320	0.94922	0.941213	0.949142	0.948182	0.949749	0.947695	0.95725	0.9508	0.952517	0.952902	0.939394	0.947899	0.94752	0.94639
RF	330	0.951549	0.943908	0.950231	0.950575	0.953099	0.951755	0.955793	0.949128	0.953949	0.955043	0.948848	0.951501	0.948243	0.94808
RF	340	0.951765	0.94416	0.952938	0.950794	0.951663	0.951278	0.954821	0.951755	0.956812	0.952426	0.953212	0.94934	0.950409	0.945907
RF	350	0.951597	0.943965	0.951822	0.950646	0.951424	0.955338	0.954093	0.950084	0.954903	0.953616	0.948121	0.95054	0.950891	0.946873
RF	360	0.953037	0.945632	0.953573	0.952139	0.951902	0.950084	0.959679	0.948651	0.955381	0.953853	0.95103	0.951981	0.956428	0.951461
RF	370	0.951573	0.943943	0.951642	0.950594	0.951663	0.951039	0.959679	0.952472	0.952995	0.957184	0.947152	0.951261	0.946317	0.945907
RF	380	0.952533	0.945049	0.952991	0.951603	0.952142	0.951755	0.95555	0.951755	0.953233	0.955519	0.949818	0.953902	0.95065	0.950978
RF	390	0.952365	0.944857	0.95284	0.951472	0.957406	0.954383	0.955307	0.949128	0.957528	0.953853	0.946667	0.951501	0.949206	0.948563
RF	400	0.952629	0.945159	0.95278	0.951595	0.954295	0.949845	0.955793	0.951994	0.956812	0.953378	0.950061	0.954382	0.952335	0.947356
RF	410	0.951717	0.944101	0.951649	0.950772	0.953338	0.950084	0.958222	0.945068	0.952517	0.953378	0.953212	0.95102	0.952094	0.948322
RF	420	0.951453	0.943797	0.949475	0.950449	0.95286	0.954144	0.957493	0.955099	0.951086	0.951951	0.947152	0.95054	0.950409	0.943733
RF	430	0.95102	0.943297	0.949747	0.949975	0.951663	0.949128	0.953121	0.948651	0.95371	0.955519	0.95103	0.95102	0.951854	0.944458
RF	440	0.952701	0.94524	0.954272	0.95168	0.955731	0.952472	0.956036	0.951517	0.950608	0.957897	0.949576	0.954382	0.952094	0.946631
RF	450	0.952509	0.945024	0.953411	0.95147	0.95621	0.954383	0.954093	0.9508	0.956812	0.956232	0.95103	0.94982	0.951854	0.943733
RF	460	0.952965	0.945549	0.954301	0.951964	0.950227	0.953427	0.953607	0.952472	0.958005	0.956708	0.951515	0.95102	0.953298	0.949288
RF	470	0.952101	0.944547	0.9536	0.951078	0.953817	0.950561	0.954579	0.948651	0.954903	0.957659	0.948606	0.945498	0.956428	0.950254
RF	480	0.952605	0.945134	0.952317	0.951601	0.949509	0.951039	0.959436	0.951039	0.953472	0.955756	0.952242	0.94958	0.95715	0.946873
RF	490	0.951645	0.944022	0.952924	0.950595	0.954535	0.9508	0.956279	0.953666	0.952995	0.952664	0.949818	0.945738	0.951613	0.948322
RF	500	0.952149	0.944594	0.951434	0.951049	0.953817	0.950322	0.956765	0.947456	0.953472	0.953616	0.951515	0.952221	0.952335	0.950012
RF	510	0.952989	0.945573	0.952893	0.951948	0.953338	0.951278	0.958465	0.953666	0.954665	0.952188	0.949091	0.953181	0.951613	0.952427
RF	520	0.953277	0.945904	0.952026	0.952222	0.95621	0.955099	0.954579	0.952472	0.958244	0.954091	0.953212	0.951741	0.951372	0.945665
RF	530	0.954022	0.94677	0.952081	0.95288	0.953817	0.953666	0.959922	0.951039	0.95371	0.957659	0.953212	0.94958	0.954983	0.952668
RF	540	0.953421	0.946072	0.951021	0.952267	0.951184	0.950084	0.957493	0.95295	0.954426	0.957184	0.95103	0.954142	0.954742	0.950978
RF	550	0.953806	0.946521	0.953461	0.952782	0.959799	0.949367	0.958951	0.954621	0.957289	0.956708	0.950545	0.95054	0.951131	0.949046
RF	560	0.954622	0.947464	0.954815	0.953527	0.951424	0.956054	0.958465	0.953188	0.956574	0.956946	0.955394	0.952461	0.956668	0.949046
RF	570	0.952797	0.945349	0.952423	0.951725	0.953817	0.949367	0.957736	0.951517	0.956335	0.955519	0.948848	0.954382	0.953779	0.946631
RF	580	0.953782	0.946487	0.952485	0.952689	0.953099	0.948651	0.959194	0.953188	0.960391	0.956232	0.953455	0.953181	0.948965	0.951461
RF	590	0.952677	0.945209	0.950501	0.951617	0.95286	0.951278	0.956765	0.952233	0.956574	0.955043	0.950303	0.95078	0.953057	0.947839
RF	600	0.953758	0.946464	0.952403	0.95259	0.95932	0.95295	0.949964	0.952233	0.957528	0.958373	0.953212	0.951261	0.952576	0.950012
RF	610	0.953013	0.945602	0.952097	0.951929	0.95262	0.951517	0.958222	0.948889	0.957051	0.953616	0.949576	0.956062	0.952094	0.950495
RF	620	0.953469	0.946135	0.950123	0.952442	0.956688	0.956054	0.957493	0.951994	0.957051	0.955519	0.947152	0.951261	0.955705	0.945665
RF	630	0.953758	0.946466	0.951077	0.952625	0.957885	0.947218	0.960408	0.954144	0.954426	0.956232	0.949091	0.95078	0.954261	0.953151
RF	640	0.953133	0.945742	0.949546	0.951993	0.954535	0.953188	0.958951	0.952233	0.95371	0.957184	0.947879	0.94982	0.95065	0.953151
RF	650	0.952293	0.944769	0.95045	0.951161	0.955252	0.948412	0.955307	0.948889	0.961107	0.954091	0.950303	0.948139	0.951372	0.950012
RF	660	0.954502	0.947326	0.949839	0.953377	0.95286	0.95295	0.962108	0.955338	0.957528	0.957422	0.952485	0.952701	0.953057	0.948563
RF	670	0.95467	0.947521	0.950689	0.953531	0.953577	0.957965	0.960408	0.957249	0.95371	0.958611	0.951273	0.94982	0.953298	0.950737
RF	680	0.951477	0.943818	0.947202	0.95032	0.948552	0.949606	0.958222	0.950561	0.957051	0.954329	0.946182	0.951741	0.950409	0.94808
RF	690	0.954838	0.947708	0.952978	0.953597	0.958603	0.951755	0.958465	0.956054	0.958005	0.955756	0.952	0.957263	0.951613	0.948805
RF	700	0.953229	0.945845	0.950693	0.951983	0.954535	0.948651	0.961137	0.953666	0.953472	0.952426	0.949091	0.953181	0.951854	0.954359
RF	710	0.953878	0.946595	0.952114	0.95276	0.954774	0.95486	0.959679	0.950322	0.95371	0.955756	0.947636	0.955582	0.952576	0.953876
RF	720	0.953902	0.94663	0.951146	0.952766	0.953577	0.954144	0.959194	0.951755	0.956574	0.956232	0.949091	0.954142	0.954983	0.949288
RF	730	0.953854	0.946575	0.951113	0.952692	0.95621	0.954621	0.959679	0.953666	0.953472	0.954091	0.950545	0.954622	0.953057	0.948563
RF	740	0.955558	0.948547	0.952648	0.954487	0.95597	0.950322	0.958951	0.956771	0.96063	0.958373	0.949818	0.956543	0.959798	0.948322
RF	750	0.955054	0.947961	0.949482	0.953932	0.95597	0.953188	0.956522	0.952233	0.957289	0.956946	0.953212	0.957503	0.953779	0.953876
RF	760	0.955318	0.948263	0.948864	0.954101	0.957167	0.951517	0.957979	0.954621	0.958005	0.955994	0.953697	0.955582	0.956909	0.951702
RF	770	0.953854	0.946568	0.949252	0.952699	0.956688	0.955577	0.956036	0.952472	0.955381	0.95647	0.95103	0.956062	0.950169	0.948563
RF	780	0.954574	0.947407	0.950241	0.953348	0.957167	0.951517	0.958951	0.952233	0.958244	0.957897	0.952727	0.953421	0.954261	0.949288
RF	790	0.952197	0.94466	0.946099	0.951041	0.952381	0.954383	0.959679	0.947934	0.958482	0.95314	0.949576	0.947179	0.949928	0.949288
RF	800	0.953902	0.946627	0.94986	0.952783	0.958603	0.950561	0.956279	0.952711	0.956335	0.956708	0.951273	0.951501	0.954261	0.950737
RF	810	0.954526	0.947347	0.948217	0.953212	0.95621	0.952233	0.958222	0.957487	0.955619	0.954805	0.944485	0.957983	0.955705	0.952427
RF	820	0.956303	0.949404	0.948933	0.955026	0.958603	0.95295	0.960651	0.959159	0.959198	0.95647	0.950545	0.956303	0.955705	0.953393
RF	830	0.955654	0.948652	0.950466	0.954412	0.955013	0.956532	0.960651	0.955816	0.957051	0.955756	0.949818	0.957023	0.958113	0.950737
RF	840	0.954142	0.946895	0.950728	0.952825	0.954535	0.955816	0.955064	0.951039	0.958721	0.955519	0.949091	0.954382	0.955224	0.951944
RF	850	0.953685	0.946374	0.947912	0.95244	0.955252	0.95486	0.954336	0.950084	0.952756	0.958849	0.948606	0.95078	0.956428	0.954842
RF	860	0.956206	0.949286	0.948163	0.954896	0.952381	0.955816	0.960165	0.957726	0.957289	0.961465	0.952727	0.956062	0.953298	0.955083
RF	870	0.956158	0.949237	0.951012	0.954865	0.957406	0.954144	0.962594	0.953188	0.955619	0.96432	0.955152	0.956783	0.953298	0.949046
RF	880	0.955606	0.948592	0.951673	0.954239	0.95956	0.951994	0.960894	0.95486	0.958244	0.957422	0.952242	0.954862	0.956187	0.949771
RF	890	0.955174	0.948089	0.947454	0.953864	0.95597	0.955338	0.961137	0.955816	0.958244	0.951951	0.952727	0.956062	0.955705	0.948805
RF	900	0.955342	0.948292	0.949598	0.954102	0.954295	0.952233	0.956522	0.955338	0.958482	0.956232	0.954909	0.956543	0.953539	0.955325
RF	910	0.955462	0.948422	0.949162	0.954214	0.95621	0.951755	0.960408	0.955099	0.956812	0.957897	0.949091	0.954142	0.958353	0.954842
RF	920	0.95563	0.948622	0.950775	0.954437	0.953817	0.949845	0.958465	0.955338	0.959198	0.959087	0.953212	0.955342	0.955224	0.956774
RF	930	0.955846	0.948879	0.953192	0.954682	0.958842	0.956532	0.958708	0.954383	0.956335	0.959562	0.950303	0.955342	0.955224	0.953151
RF	940	0.953733	0.946424	0.950374	0.952528	0.953099	0.953666	0.95725	0.951039	0.955619	0.956708	0.949818	0.952461	0.956428	0.95122
RF	950	0.954358	0.947149	0.949506	0.953086	0.954056	0.950561	0.956036	0.954621	0.954426	0.960038	0.955636	0.951261	0.954983	0.951944
RF	960	0.954646	0.947485	0.948851	0.953418	0.956449	0.955577	0.95725	0.953427	0.956812	0.958373	0.949576	0.954862	0.956187	0.947839
RF	970	0.954286	0.947073	0.949328	0.953106	0.955013	0.954621	0.957736	0.952472	0.960153	0.956946	0.946909	0.953661	0.954502	0.950737
RF	980	0.956471	0.949596	0.950946	0.95517	0.954774	0.959398	0.962594	0.955099	0.958244	0.958849	0.950545	0.956303	0.954502	0.954359
RF	990	0.955558	0.948546	0.950519	0.954342	0.953338	0.957249	0.960651	0.955816	0.959437	0.959087	0.949333	0.953902	0.955224	0.951461
RF	1000	0.956927	0.95013	0.953519	0.95576	0.958124	0.955816	0.960408	0.957249	0.958005	0.960276	0.953939	0.955582	0.959316	0.950495
RF	1010	0.956471	0.949596	0.952954	0.955203	0.958842	0.952233	0.957979	0.960353	0.957528	0.957659	0.954182	0.954862	0.960279	0.950737
RF	1020	0.955318	0.948263	0.952141	0.954096	0.956688	0.952711	0.95725	0.957487	0.954426	0.961227	0.953939	0.953421	0.950891	0.955083
RF	1030	0.956567	0.949707	0.951168	0.955322	0.955731	0.953666	0.962351	0.957726	0.961107	0.958373	0.954424	0.955342	0.954502	0.952427
RF	1040	0.955294	0.948237	0.95169	0.95413	0.953817	0.958682	0.960408	0.955816	0.956335	0.955994	0.950788	0.953902	0.95402	0.953151
RF	1050	0.955966	0.949013	0.950959	0.954649	0.956688	0.953905	0.959194	0.957249	0.957051	0.957184	0.951273	0.954622	0.959316	0.953151
RF	1060	0.956951	0.950153	0.951469	0.955711	0.959081	0.950561	0.96308	0.956532	0.961823	0.959324	0.954909	0.956303	0.954261	0.953634
RF	1070	0.957287	0.950543	0.950195	0.955998	0.95597	0.958204	0.959194	0.95892	0.960391	0.960038	0.955879	0.953902	0.957872	0.952427
RF	1080	0.957551	0.95085	0.948829	0.956246	0.958842	0.953427	0.959194	0.958204	0.960391	0.959324	0.95297	0.960864	0.958594	0.953634
RF	1090	0.958199	0.951598	0.951529	0.956973	0.95932	0.959876	0.959194	0.959398	0.962777	0.95647	0.953212	0.957743	0.958113	0.955808
RF	1100	0.957911	0.951265	0.951643	0.956712	0.957167	0.958443	0.960165	0.955577	0.961823	0.958611	0.956364	0.955102	0.958835	0.957015
RF	1110	0.957935	0.951301	0.949015	0.956638	0.961235	0.958682	0.961623	0.95486	0.960869	0.958611	0.954182	0.959904	0.954261	0.955083
RF	1120	0.957959	0.951323	0.95204	0.956606	0.954535	0.959876	0.958708	0.962264	0.96063	0.958611	0.952	0.956783	0.958594	0.957498
RF	1130	0.957887	0.951241	0.947462	0.956625	0.958842	0.956532	0.966238	0.95701	0.962777	0.959562	0.953939	0.955822	0.955224	0.95291
RF	1140	0.958415	0.95185	0.953103	0.957145	0.957406	0.960592	0.961623	0.95892	0.958005	0.960514	0.952727	0.958944	0.961001	0.954359
RF	1150	0.957815	0.951161	0.949055	0.956498	0.960038	0.954383	0.960651	0.955338	0.962539	0.959562	0.952485	0.959664	0.96052	0.95291
RF	1160	0.958679	0.952153	0.953183	0.957433	0.959081	0.956293	0.959194	0.959398	0.959198	0.962892	0.952727	0.958463	0.96052	0.958947
RF	1170	0.958319	0.951741	0.949455	0.957104	0.95956	0.959398	0.960165	0.955816	0.963016	0.96099	0.953212	0.953661	0.96052	0.956774
RF	1180	0.957935	0.951302	0.953356	0.956706	0.95932	0.956293	0.963323	0.955338	0.958721	0.961227	0.955394	0.957263	0.956909	0.955566
RF	1190	0.957311	0.950567	0.951841	0.95601	0.958603	0.959876	0.958951	0.956532	0.957289	0.958849	0.952	0.957743	0.957872	0.955325
RF	1200	0.956639	0.949795	0.948107	0.955405	0.957406	0.953188	0.961865	0.962742	0.957528	0.957659	0.953212	0.954862	0.95739	0.950495
RF	1210	0.957119	0.950348	0.952527	0.955864	0.957406	0.957965	0.963323	0.958204	0.956574	0.958135	0.952485	0.960624	0.956428	0.950012
RF	1220	0.958031	0.951402	0.949175	0.956695	0.959081	0.953427	0.963566	0.960353	0.959675	0.963368	0.949818	0.958463	0.959316	0.953151
RF	1230	0.959736	0.953378	0.953003	0.958528	0.967456	0.953188	0.964537	0.960831	0.963732	0.959562	0.957091	0.956062	0.956909	0.957981
RF	1240	0.959136	0.952687	0.95189	0.957857	0.957406	0.957249	0.959194	0.959876	0.963493	0.963844	0.953212	0.959904	0.961001	0.956049
RF	1250	0.957455	0.950742	0.95279	0.956297	0.95932	0.954383	0.965023	0.955816	0.958721	0.958135	0.953212	0.957023	0.958353	0.9546
RF	1260	0.957527	0.95083	0.950879	0.956403	0.959799	0.956771	0.961865	0.95486	0.961107	0.956946	0.954424	0.955342	0.956668	0.957498
RF	1270	0.95892	0.952438	0.9517	0.957677	0.956688	0.959159	0.96308	0.959876	0.959914	0.962417	0.955879	0.957023	0.961964	0.953151
RF	1280	0.957167	0.950403	0.950799	0.955894	0.957885	0.957487	0.959436	0.955338	0.962777	0.960752	0.950303	0.958223	0.95739	0.951944
RF	1290	0.957743	0.951074	0.951351	0.956545	0.957167	0.960115	0.961623	0.954383	0.963493	0.959562	0.952485	0.955102	0.956909	0.956532
RF	1300	0.958031	0.951406	0.949669	0.95675	0.957885	0.95701	0.962108	0.961309	0.956574	0.961703	0.953212	0.957503	0.959076	0.953876
RF	1310	0.956999	0.950211	0.948718	0.955743	0.956449	0.955577	0.960408	0.957726	0.958005	0.960038	0.957576	0.955342	0.953779	0.955083
RF	1320	0.958872	0.952381	0.952088	0.957673	0.956927	0.958443	0.963566	0.960592	0.963255	0.960276	0.953697	0.957743	0.958594	0.955566
RF	1330	0.957839	0.951189	0.949137	0.95653	0.959081	0.952711	0.965752	0.958443	0.960869	0.960038	0.951273	0.954622	0.958113	0.957498
RF	1340	0.957287	0.950544	0.950384	0.956022	0.960038	0.956532	0.959679	0.957726	0.959437	0.960276	0.952727	0.952221	0.959798	0.954359
RF	1350	0.958319	0.951739	0.950802	0.957115	0.960278	0.954383	0.961623	0.960353	0.960153	0.956232	0.955879	0.960384	0.958113	0.955808
RF	1360	0.958247	0.951657	0.952549	0.957048	0.955252	0.960115	0.959679	0.956532	0.963255	0.963368	0.95297	0.956303	0.954261	0.960638
RF	1370	0.957383	0.950655	0.949175	0.956031	0.956449	0.955577	0.960165	0.958682	0.959675	0.955043	0.955152	0.958944	0.958353	0.955808
RF	1380	0.95892	0.95243	0.950039	0.95768	0.958363	0.960115	0.961137	0.959398	0.963016	0.959562	0.956848	0.954862	0.958835	0.957015
RF	1390	0.957119	0.950344	0.950722	0.955848	0.956927	0.957487	0.959194	0.958443	0.960153	0.958373	0.953212	0.955582	0.956668	0.955083
RF	1400	0.958968	0.952489	0.949499	0.957635	0.960278	0.955099	0.961623	0.959398	0.96397	0.96313	0.953697	0.956543	0.956187	0.959672
RF	1410	0.957431	0.950713	0.949403	0.956117	0.957885	0.959398	0.961623	0.960831	0.957767	0.958373	0.955152	0.958463	0.952576	0.952185
RF	1420	0.957767	0.951099	0.951008	0.956488	0.954056	0.95701	0.957736	0.958682	0.962062	0.961465	0.956848	0.958703	0.959316	0.951702
RF	1430	0.957407	0.950679	0.948286	0.95611	0.954774	0.956293	0.962837	0.956771	0.959437	0.960752	0.954182	0.954382	0.957631	0.957015
RF	1440	0.957359	0.950624	0.948667	0.956071	0.958124	0.954621	0.958708	0.958204	0.964209	0.958849	0.955394	0.957263	0.955705	0.952427
RF	1450	0.958055	0.951434	0.950397	0.956712	0.957645	0.95295	0.965023	0.959398	0.961346	0.962655	0.951273	0.958463	0.960761	0.950978
RF	1460	0.956903	0.950098	0.950645	0.955633	0.957406	0.95295	0.958951	0.95892	0.960391	0.957659	0.954424	0.957503	0.956187	0.9546
RF	1470	0.957719	0.951043	0.949068	0.956473	0.955252	0.95701	0.959679	0.962264	0.962539	0.959562	0.951273	0.960624	0.956187	0.952668
RF	1480	0.958776	0.952268	0.948478	0.957385	0.957645	0.957726	0.968424	0.95892	0.960153	0.961465	0.951515	0.956783	0.961964	0.953151
RF	1490	0.959448	0.953043	0.951146	0.958239	0.957645	0.956771	0.96308	0.962742	0.962062	0.961465	0.956121	0.961825	0.956187	0.956532
RF	1500	0.957335	0.950598	0.94896	0.956116	0.960756	0.950084	0.96138	0.959876	0.960869	0.958849	0.952	0.955822	0.958594	0.955083
RF	1510	0.957071	0.950292	0.948181	0.955797	0.958603	0.956532	0.958951	0.958443	0.955858	0.957184	0.950061	0.962545	0.959316	0.953151
RF	1520	0.957599	0.950904	0.948234	0.956301	0.955252	0.954144	0.961865	0.960592	0.956335	0.95647	0.955879	0.955822	0.96052	0.959189
RF	1530	0.958415	0.951849	0.950686	0.957098	0.958124	0.952711	0.964294	0.959398	0.95896	0.961941	0.956848	0.960144	0.958594	0.953151
RF	1540	0.957911	0.951265	0.950665	0.95674	0.957406	0.958204	0.960165	0.959398	0.9623	0.960038	0.956121	0.957023	0.95402	0.954359
RF	1550	0.957911	0.951268	0.949563	0.956722	0.958124	0.957965	0.962594	0.960592	0.960153	0.956708	0.953212	0.955102	0.961242	0.953393
RF	1560	0.957119	0.950342	0.948924	0.955745	0.956688	0.957487	0.958951	0.954383	0.963732	0.955994	0.955394	0.956783	0.95715	0.9546
RF	1570	0.95916	0.95271	0.951177	0.95791	0.961474	0.957487	0.957736	0.959159	0.958005	0.96313	0.956606	0.958703	0.96052	0.958706
RF	1580	0.956639	0.949791	0.947358	0.955326	0.95621	0.951994	0.957008	0.957487	0.959914	0.95647	0.956364	0.955582	0.961242	0.954117
RF	1590	0.957071	0.95029	0.94847	0.955721	0.960995	0.9508	0.965752	0.956771	0.958721	0.957184	0.954667	0.955102	0.961483	0.949288
RF	1600	0.956663	0.949819	0.948918	0.955349	0.95621	0.955577	0.96138	0.958682	0.959198	0.955994	0.954667	0.951741	0.956668	0.956532
RF	1610	0.958391	0.951822	0.950861	0.957117	0.959799	0.956293	0.961865	0.956532	0.962777	0.960276	0.951515	0.955822	0.961964	0.957015
RF	1620	0.958511	0.951963	0.950824	0.957275	0.957885	0.955816	0.962594	0.958204	0.960153	0.957897	0.953697	0.960384	0.961001	0.957498
RF	1630	0.957335	0.950596	0.950604	0.956103	0.957406	0.956054	0.962837	0.953666	0.959914	0.955994	0.955394	0.955342	0.959557	0.957257
RF	1640	0.95892	0.95243	0.952641	0.957764	0.959081	0.955816	0.964294	0.960115	0.962062	0.960752	0.955394	0.958463	0.95739	0.955808
RF	1650	0.957839	0.951183	0.951059	0.956511	0.961235	0.956293	0.962351	0.957726	0.962062	0.960276	0.952	0.958944	0.958113	0.949288
RF	1660	0.956519	0.949654	0.949654	0.955209	0.957167	0.954144	0.959679	0.955338	0.9623	0.957422	0.952485	0.956783	0.959076	0.950737
RF	1670	0.956903	0.950096	0.946302	0.955653	0.960038	0.956054	0.965509	0.960353	0.954903	0.955994	0.954667	0.95102	0.960279	0.950254
RF	1680	0.957023	0.95023	0.949879	0.955768	0.959081	0.955577	0.962594	0.957726	0.958244	0.960752	0.952727	0.954622	0.95739	0.951461
RF	1690	0.956855	0.950037	0.949179	0.955495	0.956449	0.95486	0.959436	0.956054	0.956812	0.959562	0.956364	0.954862	0.958353	0.955808
RF	1700	0.959184	0.95274	0.951407	0.957997	0.95621	0.952233	0.96308	0.960831	0.960391	0.964082	0.958303	0.957983	0.96052	0.958223
RF	1710	0.957527	0.950817	0.948827	0.956223	0.954774	0.956771	0.961865	0.957487	0.960391	0.961465	0.953212	0.959424	0.956187	0.953634
RF	1720	0.957503	0.95079	0.950246	0.95626	0.955013	0.955338	0.959922	0.958204	0.959198	0.960276	0.957333	0.956303	0.958594	0.954842
RF	1730	0.957071	0.950293	0.947506	0.955734	0.956688	0.957965	0.962108	0.953188	0.95896	0.962417	0.952242	0.956543	0.958594	0.951944
RF	1740	0.958559	0.95202	0.950516	0.957289	0.956449	0.955577	0.958222	0.955577	0.961107	0.961227	0.955152	0.960384	0.960039	0.961845
RF	1750	0.956519	0.94965	0.94729	0.955139	0.957885	0.953427	0.959679	0.956054	0.962539	0.958611	0.951758	0.953181	0.959076	0.95291
RF	1760	0.957167	0.950397	0.950322	0.955908	0.957406	0.955577	0.958708	0.957249	0.963016	0.957659	0.949576	0.956543	0.959557	0.956291
RF	1770	0.958968	0.95249	0.949534	0.957682	0.961953	0.953427	0.960408	0.956293	0.962539	0.960514	0.958545	0.962545	0.955946	0.957498
RF	1780	0.956831	0.950008	0.951036	0.955572	0.960995	0.95295	0.959194	0.958682	0.957767	0.958135	0.954909	0.952701	0.958353	0.9546
RF	1790	0.958655	0.952125	0.953083	0.957461	0.95932	0.953188	0.965995	0.959637	0.961823	0.9598	0.954667	0.956062	0.963168	0.95291
RF	1800	0.957143	0.950375	0.948995	0.955905	0.959081	0.953188	0.961865	0.958204	0.956335	0.957422	0.952	0.957983	0.959076	0.956291
RF	1810	0.958295	0.951716	0.949648	0.957014	0.957406	0.956532	0.96138	0.955338	0.961823	0.959087	0.958303	0.960864	0.957631	0.9546
RF	1820	0.956519	0.949654	0.949512	0.95522	0.956927	0.95486	0.963566	0.957487	0.956574	0.955043	0.952242	0.955102	0.959557	0.953876
RF	1830	0.957071	0.950287	0.948384	0.955766	0.958363	0.954383	0.960651	0.96107	0.959198	0.953378	0.951273	0.961104	0.958113	0.953151
RF	1840	0.957719	0.951045	0.948567	0.956383	0.959081	0.953666	0.960408	0.960592	0.961107	0.96099	0.953455	0.953421	0.958835	0.955566
RF	1850	0.957551	0.950848	0.950157	0.956299	0.956449	0.954144	0.960408	0.957487	0.965879	0.96099	0.954909	0.957503	0.956428	0.95122
RF	1860	0.956903	0.950095	0.94763	0.955562	0.95621	0.959876	0.961623	0.953905	0.959675	0.960038	0.953455	0.956062	0.95715	0.950978
RF	1870	0.957215	0.95046	0.951016	0.955896	0.958124	0.956054	0.959436	0.956771	0.961823	0.956708	0.95297	0.955102	0.961001	0.954117
RF	1880	0.956567	0.949707	0.951582	0.955259	0.953338	0.953427	0.96308	0.95701	0.958005	0.955994	0.954424	0.958703	0.958594	0.953151
RF	1890	0.956447	0.949569	0.948082	0.955042	0.95932	0.954144	0.962108	0.956771	0.956574	0.957659	0.956121	0.956303	0.955224	0.950254
RF	1900	0.958127	0.951517	0.95153	0.956876	0.959799	0.956532	0.961137	0.95892	0.963016	0.960752	0.951515	0.957983	0.958353	0.953151
RF	1910	0.958079	0.951458	0.949662	0.956779	0.960278	0.955099	0.962594	0.95892	0.961584	0.960276	0.952	0.955822	0.957872	0.956291
RF	1920	0.957479	0.950761	0.949582	0.956199	0.954056	0.956293	0.956036	0.960592	0.963732	0.960038	0.953212	0.955102	0.963168	0.952427
RF	1930	0.958343	0.951766	0.949704	0.957106	0.958842	0.957249	0.960651	0.95892	0.960391	0.960514	0.955879	0.957983	0.96052	0.952427
RF	1940	0.958031	0.951404	0.949715	0.956733	0.954774	0.955577	0.961623	0.960353	0.963493	0.957184	0.957576	0.959184	0.959798	0.950737
RF	1950	0.957263	0.950514	0.950324	0.955991	0.95621	0.954144	0.962108	0.957726	0.962777	0.958373	0.953212	0.959424	0.956187	0.952427
RF	1960	0.9594	0.952987	0.951845	0.95811	0.958124	0.96107	0.963809	0.960592	0.959914	0.960038	0.954424	0.961104	0.960761	0.954117
RF	1970	0.956975	0.950179	0.946603	0.955557	0.955492	0.955577	0.96308	0.95701	0.956096	0.957184	0.952727	0.959664	0.960761	0.952185
RF	1980	0.958007	0.951381	0.953473	0.956707	0.960995	0.96107	0.960894	0.958682	0.957289	0.954567	0.951273	0.960624	0.956668	0.957981
RF	1990	0.957239	0.950486	0.94988	0.955928	0.953099	0.957487	0.958222	0.960831	0.96063	0.958611	0.952727	0.956783	0.959798	0.954117
RF	2000	0.956423	0.949538	0.947232	0.955046	0.956449	0.952233	0.958951	0.957965	0.96063	0.956708	0.953939	0.958463	0.95715	0.951702

## Sheet: LightGBM feature list
Classification algorithm	Number of features	ACC	MCC	Macro F1	Weighted F1	Accuracy of fold 1	Accuracy of fold 2	Accuracy of fold 3	Accuracy of fold 4	Accuracy of fold 5	Accuracy of fold 6	Accuracy of fold 7	Accuracy of fold 8	Accuracy of fold 9	Accuracy of fold 10
DT	10	0.641897	0.598258	0.644432	0.661472	0.650096	0.646183	0.650742	0.649136	0.636012	0.634009	0.644108	0.630656	0.635402	0.642465
DT	20	0.829292	0.803777	0.784798	0.832605	0.831652	0.831493	0.828386	0.82716	0.82696	0.823113	0.829134	0.827292	0.834776	0.832816
DT	30	0.831573	0.806249	0.800397	0.834823	0.830211	0.832693	0.842996	0.828889	0.839061	0.834107	0.823614	0.825634	0.830447	0.8278
DT	40	0.862041	0.841157	0.835919	0.864855	0.866715	0.863658	0.860622	0.860494	0.864472	0.860249	0.856012	0.864487	0.862434	0.861237
DT	50	0.880432	0.861978	0.850572	0.881403	0.872478	0.879021	0.889842	0.881728	0.882381	0.880528	0.868491	0.879176	0.883838	0.886554
DT	60	0.873902	0.854363	0.856895	0.87473	0.87464	0.87686	0.879174	0.868148	0.873185	0.882971	0.87593	0.871831	0.873978	0.862193
DT	70	0.876951	0.857841	0.851693	0.877785	0.876561	0.879501	0.879406	0.878025	0.879235	0.885658	0.860331	0.868751	0.886965	0.875328
DT	80	0.877815	0.858867	0.87222	0.878759	0.879203	0.87542	0.878015	0.876543	0.878509	0.873198	0.87833	0.873964	0.886965	0.877956
DT	90	0.879616	0.860918	0.857479	0.880571	0.867675	0.888862	0.880334	0.874815	0.882381	0.884193	0.885289	0.875385	0.878066	0.87915
DT	100	0.884994	0.867125	0.864912	0.885818	0.891691	0.884301	0.888683	0.884444	0.88698	0.87955	0.882169	0.885572	0.886965	0.879389
DT	110	0.883481	0.86537	0.866679	0.884399	0.884006	0.885262	0.891466	0.880494	0.882623	0.880528	0.87833	0.878465	0.890572	0.882732
DT	120	0.880912	0.862423	0.866451	0.881933	0.885927	0.878541	0.884045	0.885185	0.883833	0.873931	0.87569	0.879412	0.883598	0.878911
DT	130	0.888908	0.871657	0.873564	0.889768	0.889049	0.888622	0.891929	0.891111	0.892788	0.884437	0.88121	0.888652	0.891294	0.889897
DT	140	0.88898	0.871757	0.8757	0.88985	0.887368	0.887422	0.893785	0.888642	0.89666	0.887857	0.883129	0.885098	0.887446	0.892286
DT	150	0.885282	0.867524	0.873453	0.886247	0.893372	0.880221	0.881262	0.89037	0.893998	0.882971	0.884329	0.879412	0.874699	0.892524
DT	160	0.890252	0.873229	0.879397	0.891049	0.89097	0.881661	0.89077	0.892593	0.898596	0.892255	0.888649	0.889363	0.887205	0.890614
DT	170	0.892173	0.875435	0.877405	0.893014	0.889769	0.890542	0.892625	0.891358	0.897386	0.893721	0.898968	0.892679	0.892256	0.882493
DT	180	0.890084	0.873043	0.876733	0.890888	0.893852	0.889102	0.891234	0.88716	0.889642	0.887613	0.893928	0.888415	0.891775	0.887987
DT	190	0.889172	0.872035	0.882055	0.890062	0.89001	0.890783	0.892857	0.885432	0.89424	0.888835	0.887209	0.881308	0.8848	0.896107
DT	200	0.89114	0.874259	0.873905	0.891931	0.896974	0.886702	0.887755	0.893086	0.892062	0.893721	0.891289	0.888889	0.8848	0.896346
DT	210	0.891573	0.874754	0.879846	0.892314	0.891451	0.886942	0.891929	0.893086	0.893756	0.890056	0.894408	0.895285	0.890572	0.888225
DT	220	0.892605	0.875941	0.881469	0.893334	0.896734	0.883581	0.897263	0.891852	0.902953	0.895676	0.886969	0.890784	0.885041	0.895152
DT	230	0.891597	0.874798	0.865818	0.89233	0.892891	0.890062	0.892161	0.890123	0.895208	0.896164	0.884809	0.888652	0.888889	0.897062
DT	240	0.891261	0.874368	0.869552	0.891936	0.894332	0.891743	0.894712	0.893827	0.898354	0.88688	0.885769	0.888415	0.887446	0.891091
DT	250	0.893301	0.876771	0.869271	0.893928	0.894573	0.890302	0.892625	0.891358	0.9015	0.893965	0.893449	0.891732	0.890813	0.892763
DT	260	0.893205	0.876679	0.875597	0.893944	0.891451	0.894863	0.89564	0.888395	0.89666	0.892499	0.892729	0.891495	0.892015	0.896107
DT	270	0.893421	0.876891	0.871354	0.89417	0.895533	0.893903	0.897032	0.889877	0.89303	0.889568	0.895608	0.89647	0.894661	0.888225
DT	280	0.891525	0.874714	0.874088	0.89226	0.89001	0.893663	0.897032	0.884691	0.895208	0.895431	0.888409	0.89339	0.883838	0.893241
DT	290	0.890132	0.873128	0.867393	0.890902	0.894332	0.887422	0.896104	0.88321	0.89061	0.891522	0.885289	0.889363	0.892496	0.890614
DT	300	0.894502	0.87813	0.871057	0.895154	0.891691	0.894863	0.900046	0.893333	0.890368	0.89592	0.894648	0.892679	0.89899	0.892286
DT	310	0.889052	0.871841	0.869552	0.889739	0.886407	0.880701	0.892625	0.892346	0.889884	0.892499	0.894648	0.885572	0.889129	0.886792
DT	320	0.891285	0.874384	0.86665	0.891878	0.893612	0.893183	0.891234	0.886173	0.886496	0.893477	0.896088	0.885098	0.896825	0.890614
DT	330	0.893349	0.876798	0.87369	0.894019	0.897695	0.885022	0.8968	0.891852	0.89545	0.902761	0.883129	0.888178	0.897787	0.894913
DT	340	0.8897	0.872586	0.863245	0.890461	0.892651	0.894863	0.894481	0.880741	0.893272	0.892988	0.884569	0.888415	0.882155	0.892524
DT	350	0.889676	0.872535	0.870391	0.890455	0.889529	0.885262	0.893089	0.880741	0.891578	0.899096	0.889849	0.885335	0.890813	0.89133
DT	360	0.890468	0.873498	0.87641	0.891285	0.888088	0.886702	0.893089	0.882716	0.89545	0.889568	0.896088	0.893864	0.888648	0.890136
DT	370	0.888475	0.871175	0.872324	0.88928	0.889289	0.887182	0.891002	0.887654	0.8894	0.893477	0.883609	0.884388	0.887446	0.89133
DT	380	0.889364	0.872164	0.877746	0.890015	0.896494	0.891503	0.8968	0.885679	0.881171	0.887857	0.887929	0.880834	0.896585	0.888464
DT	390	0.890084	0.873056	0.869314	0.890837	0.89049	0.886942	0.893321	0.888395	0.88698	0.889812	0.889369	0.892206	0.889851	0.893241
DT	400	0.887947	0.870559	0.863069	0.888707	0.887368	0.885982	0.887523	0.887901	0.89303	0.889323	0.892249	0.889126	0.878547	0.888464
DT	410	0.886699	0.869101	0.870834	0.887419	0.89049	0.887662	0.891929	0.880741	0.8894	0.887369	0.884089	0.885572	0.883598	0.885837
DT	420	0.889316	0.872131	0.874872	0.88997	0.894573	0.887662	0.892857	0.880988	0.887222	0.895676	0.889609	0.888415	0.887927	0.887987
DT	430	0.887203	0.86969	0.874054	0.887952	0.89025	0.886942	0.888915	0.883457	0.887706	0.890301	0.887209	0.882018	0.888167	0.887031
DT	440	0.888451	0.871194	0.879614	0.889303	0.887368	0.890783	0.887291	0.884691	0.884076	0.892499	0.885049	0.890547	0.888648	0.89348
DT	450	0.8903	0.873263	0.873046	0.890949	0.899135	0.898704	0.890306	0.887901	0.888916	0.888835	0.893928	0.881545	0.882636	0.891091
DT	460	0.886074	0.86837	0.871069	0.886801	0.889529	0.893423	0.891698	0.873827	0.880203	0.882482	0.888169	0.887941	0.881674	0.891091
DT	470	0.886146	0.868482	0.878034	0.886833	0.89073	0.87806	0.888219	0.888642	0.889158	0.885903	0.885529	0.885098	0.887927	0.882255
DT	480	0.888884	0.871623	0.887075	0.889499	0.889289	0.892703	0.886596	0.88716	0.888916	0.891766	0.888409	0.885335	0.882155	0.896585
DT	490	0.887827	0.870437	0.874448	0.88846	0.892651	0.891983	0.889147	0.881235	0.881413	0.886147	0.887929	0.885809	0.886965	0.894674
DT	500	0.889556	0.872417	0.88552	0.890245	0.900336	0.889102	0.890306	0.879259	0.887706	0.901295	0.886489	0.884861	0.891534	0.884643
DT	510	0.888259	0.870924	0.880744	0.88892	0.89097	0.890302	0.886132	0.884691	0.891578	0.886391	0.887209	0.891732	0.885041	0.888464
DT	520	0.891813	0.875048	0.888311	0.892481	0.893612	0.890062	0.892857	0.891605	0.891578	0.894943	0.890809	0.896944	0.885281	0.890375
DT	530	0.887395	0.869913	0.878648	0.888141	0.886167	0.889822	0.887755	0.887901	0.889158	0.890056	0.887449	0.887941	0.880471	0.88727
DT	540	0.886555	0.8689	0.875893	0.88716	0.883285	0.883581	0.891698	0.885926	0.889884	0.886147	0.882649	0.888178	0.885041	0.888942
DT	550	0.886483	0.86886	0.881829	0.887215	0.888569	0.886462	0.880102	0.884691	0.886012	0.890301	0.888889	0.883677	0.887205	0.889181
DT	560	0.886242	0.86861	0.879174	0.887009	0.886888	0.889582	0.884508	0.884198	0.887222	0.893477	0.884329	0.881782	0.887927	0.882732
DT	570	0.890636	0.873661	0.877625	0.891351	0.894092	0.888382	0.895872	0.886914	0.88577	0.896164	0.886249	0.883677	0.897066	0.892047
DT	580	0.889844	0.872749	0.884265	0.890581	0.897214	0.888622	0.891929	0.886667	0.88819	0.884193	0.886729	0.896233	0.882395	0.895868
DT	590	0.891813	0.875012	0.886237	0.892548	0.891451	0.890062	0.89077	0.885926	0.89908	0.898119	0.888169	0.886046	0.895863	0.892763
DT	600	0.887779	0.870362	0.878976	0.888465	0.884006	0.889582	0.885436	0.88963	0.88577	0.896897	0.892729	0.885572	0.884319	0.884165
DT	610	0.889652	0.87251	0.891434	0.890295	0.889289	0.894863	0.893553	0.879259	0.880687	0.896409	0.891049	0.882492	0.897066	0.891569
DT	620	0.887395	0.86991	0.87975	0.888127	0.887368	0.888142	0.888915	0.882716	0.887464	0.890301	0.885769	0.881545	0.895382	0.886315
DT	630	0.886242	0.868545	0.884136	0.886801	0.884726	0.889102	0.888451	0.879506	0.884318	0.891522	0.882169	0.883677	0.890091	0.888703
DT	640	0.89018	0.873136	0.88735	0.890784	0.892651	0.882141	0.895176	0.88963	0.890368	0.892499	0.887449	0.892916	0.885041	0.893719
DT	650	0.888643	0.871386	0.878988	0.889263	0.889529	0.886222	0.883349	0.890123	0.888674	0.886391	0.886729	0.883914	0.892737	0.898973
DT	660	0.887539	0.870041	0.881636	0.888105	0.89049	0.890542	0.892393	0.894815	0.892304	0.87613	0.889369	0.886757	0.883838	0.878672
DT	670	0.88934	0.872161	0.888085	0.890028	0.883525	0.887662	0.892857	0.883704	0.890126	0.898607	0.894408	0.885572	0.883357	0.89348
DT	680	0.885594	0.86787	0.882332	0.886358	0.880884	0.887182	0.890074	0.890123	0.890126	0.874908	0.891049	0.885098	0.882395	0.883926
DT	690	0.885546	0.867803	0.881145	0.886296	0.883045	0.883341	0.885668	0.882963	0.883833	0.890301	0.886009	0.884151	0.886965	0.889181
DT	700	0.887827	0.87043	0.883325	0.888604	0.894092	0.880941	0.883581	0.884691	0.892546	0.888346	0.891289	0.889126	0.886965	0.886792
DT	710	0.889292	0.872079	0.883677	0.88984	0.888809	0.885982	0.8968	0.886914	0.894966	0.891033	0.889129	0.889363	0.884079	0.885598
DT	720	0.890492	0.873494	0.87861	0.891126	0.898415	0.888142	0.889147	0.888148	0.892062	0.892011	0.889129	0.884624	0.889851	0.89348
DT	730	0.889148	0.871956	0.881174	0.889962	0.888569	0.889342	0.888683	0.894321	0.89182	0.88346	0.891529	0.886283	0.885762	0.891808
DT	740	0.889196	0.871994	0.882178	0.889913	0.89097	0.897984	0.887059	0.89037	0.887948	0.888835	0.892249	0.884151	0.88961	0.882971
DT	750	0.888475	0.871165	0.877903	0.889098	0.895533	0.888862	0.885436	0.879506	0.892304	0.883948	0.894888	0.88652	0.887446	0.890136
DT	760	0.889028	0.871801	0.878805	0.889621	0.888809	0.887182	0.889842	0.891111	0.893998	0.883215	0.888649	0.890784	0.887446	0.889181
DT	770	0.889148	0.871967	0.881523	0.889774	0.891931	0.881421	0.888683	0.886667	0.902469	0.887369	0.894408	0.877754	0.886003	0.894913
DT	780	0.890036	0.872964	0.882396	0.890795	0.895053	0.886702	0.893553	0.890123	0.89061	0.893721	0.891049	0.885335	0.887446	0.886792
DT	790	0.888595	0.871315	0.882881	0.889283	0.895053	0.891983	0.891929	0.888148	0.885286	0.891278	0.885769	0.881545	0.886965	0.887987
DT	800	0.890012	0.872925	0.880039	0.890625	0.893852	0.894863	0.889842	0.887654	0.89182	0.893965	0.884809	0.891969	0.881674	0.889658
DT	810	0.890636	0.873672	0.876982	0.891197	0.891931	0.881421	0.891929	0.890617	0.89545	0.892255	0.891529	0.888889	0.889851	0.892524
DT	820	0.887899	0.870557	0.878503	0.888556	0.885927	0.890062	0.891698	0.888148	0.890126	0.89421	0.87761	0.879412	0.88961	0.892286
DT	830	0.888691	0.871428	0.881881	0.889348	0.89001	0.887902	0.897032	0.880741	0.884802	0.891033	0.886969	0.88344	0.892496	0.892047
DT	840	0.892029	0.875244	0.884616	0.892653	0.895533	0.887662	0.896104	0.888395	0.900774	0.894943	0.890809	0.885098	0.88937	0.891569
DT	850	0.886267	0.868646	0.870487	0.887014	0.893132	0.880701	0.887291	0.890123	0.886496	0.880283	0.887209	0.882729	0.885041	0.889658
DT	860	0.888019	0.870665	0.881088	0.888721	0.889769	0.889582	0.886364	0.891605	0.885286	0.89421	0.881449	0.882966	0.891053	0.888225
DT	870	0.890828	0.873903	0.880626	0.891592	0.89073	0.881901	0.891466	0.891605	0.8894	0.895187	0.892969	0.887231	0.88937	0.898495
DT	880	0.888643	0.871374	0.87827	0.889366	0.896734	0.891983	0.891929	0.884444	0.885286	0.889812	0.891529	0.887941	0.880471	0.886076
DT	890	0.889196	0.872009	0.883957	0.889676	0.887128	0.889822	0.896336	0.885432	0.887222	0.887369	0.892729	0.883203	0.892256	0.890136
DT	900	0.888403	0.871097	0.878841	0.889097	0.89073	0.884301	0.889842	0.889877	0.886738	0.889323	0.889369	0.891732	0.8848	0.88727
DT	910	0.889124	0.87193	0.879827	0.889694	0.884006	0.891503	0.893785	0.889383	0.893272	0.893965	0.890569	0.88036	0.883117	0.89133
DT	920	0.890084	0.873004	0.882709	0.890602	0.897454	0.895103	0.887059	0.880494	0.894724	0.897141	0.887209	0.878465	0.886003	0.897301
DT	930	0.890372	0.873384	0.891771	0.890968	0.893852	0.887662	0.888683	0.885185	0.894724	0.894943	0.893449	0.882966	0.895142	0.88727
DT	940	0.889868	0.872806	0.884407	0.890411	0.895293	0.887182	0.902829	0.885679	0.893272	0.889568	0.886489	0.88652	0.886243	0.885121
DT	950	0.888595	0.871278	0.883431	0.889188	0.887848	0.886462	0.894481	0.885185	0.883591	0.894943	0.895848	0.88344	0.883598	0.890375
DT	960	0.890732	0.873803	0.875501	0.891463	0.895053	0.885262	0.888451	0.889383	0.896902	0.894698	0.893928	0.887231	0.88937	0.88727
DT	970	0.888643	0.871398	0.879463	0.889371	0.886647	0.887422	0.891698	0.889877	0.889642	0.891766	0.888409	0.887231	0.888648	0.885121
DT	980	0.889004	0.871806	0.87838	0.889749	0.892891	0.886702	0.890074	0.885679	0.890368	0.891522	0.886729	0.890547	0.886724	0.888703
DT	990	0.889748	0.872656	0.881777	0.89031	0.887128	0.885982	0.896568	0.886667	0.891578	0.892744	0.893689	0.884861	0.885762	0.892286
DT	1000	0.890492	0.873505	0.883552	0.891054	0.894092	0.887662	0.892161	0.885185	0.893272	0.892011	0.892249	0.887704	0.888648	0.891808
DT	1010	0.888451	0.871147	0.885782	0.889013	0.884246	0.894143	0.887755	0.882963	0.886496	0.891278	0.886489	0.88652	0.892977	0.891569
DT	1020	0.889076	0.871887	0.886808	0.889686	0.889529	0.888622	0.889842	0.885679	0.8894	0.882727	0.895368	0.89031	0.887446	0.891569
DT	1030	0.889484	0.872309	0.884027	0.890036	0.898895	0.886222	0.889842	0.88321	0.888916	0.889079	0.888889	0.898128	0.883357	0.887987
DT	1040	0.888595	0.871328	0.872561	0.889247	0.89073	0.882621	0.892625	0.888889	0.889642	0.888835	0.891289	0.883677	0.885522	0.892047
DT	1050	0.886891	0.869339	0.873971	0.887407	0.893372	0.878541	0.877783	0.883457	0.888674	0.890301	0.891769	0.889126	0.88456	0.891569
DT	1060	0.89018	0.873147	0.882125	0.8907	0.885207	0.893663	0.891234	0.888889	0.892788	0.896653	0.893209	0.884388	0.886003	0.889897
DT	1070	0.88994	0.872864	0.884115	0.890503	0.894573	0.890062	0.890538	0.889383	0.89545	0.892255	0.888649	0.891732	0.887927	0.878911
DT	1080	0.887491	0.870012	0.882221	0.887991	0.886167	0.886462	0.894249	0.882469	0.897628	0.892499	0.891769	0.876806	0.882636	0.884165
DT	1090	0.887323	0.869845	0.870979	0.887828	0.889769	0.886462	0.893321	0.882716	0.882623	0.886391	0.888889	0.88652	0.885762	0.890375
DT	1100	0.891765	0.87499	0.885678	0.892356	0.89121	0.886462	0.899351	0.88716	0.898596	0.899096	0.88073	0.8896	0.894901	0.890375
DT	1110	0.886915	0.86941	0.871933	0.887563	0.888569	0.887422	0.887755	0.882716	0.88577	0.891522	0.885529	0.888889	0.88456	0.886315
DT	1120	0.889388	0.872231	0.886447	0.890029	0.887608	0.888142	0.894944	0.888395	0.887706	0.892011	0.889849	0.888415	0.88937	0.88727
DT	1130	0.88922	0.872023	0.878746	0.890001	0.888329	0.891983	0.894249	0.894321	0.88698	0.892744	0.884089	0.886283	0.881914	0.89133
DT	1140	0.886363	0.868737	0.885507	0.887033	0.888809	0.878541	0.889378	0.887407	0.883591	0.892988	0.887449	0.882966	0.8848	0.887748
DT	1150	0.885594	0.867851	0.873129	0.886334	0.883285	0.893423	0.892393	0.88716	0.88456	0.880039	0.887449	0.882492	0.883357	0.881538
DT	1160	0.888067	0.870721	0.879544	0.888778	0.883045	0.893183	0.882421	0.888148	0.888916	0.896164	0.890089	0.879176	0.886484	0.89348
DT	1170	0.889124	0.871906	0.876347	0.889734	0.887128	0.893183	0.890074	0.886173	0.887948	0.892744	0.888889	0.885809	0.887927	0.89133
DT	1180	0.888331	0.871011	0.883234	0.888985	0.883285	0.883821	0.893089	0.895309	0.894482	0.891522	0.885529	0.878465	0.889129	0.888942
DT	1190	0.885858	0.868222	0.870547	0.886567	0.882805	0.883581	0.895176	0.879012	0.889642	0.886636	0.884329	0.881545	0.891534	0.883926
DT	1200	0.887587	0.870154	0.881393	0.888211	0.889529	0.883101	0.88961	0.88716	0.891094	0.890301	0.891769	0.879886	0.890332	0.88321
DT	1210	0.887083	0.869594	0.875604	0.887692	0.89001	0.888622	0.880798	0.88963	0.890126	0.884437	0.888409	0.887467	0.887927	0.883688
DT	1220	0.890588	0.873652	0.883514	0.891226	0.893852	0.895103	0.894712	0.881235	0.893998	0.889812	0.892489	0.888652	0.882636	0.893002
DT	1230	0.886435	0.868829	0.87732	0.887058	0.886888	0.891023	0.891234	0.87679	0.889642	0.88688	0.895128	0.886283	0.880712	0.879389
DT	1240	0.888788	0.871527	0.880081	0.889367	0.886167	0.897024	0.886132	0.881235	0.88819	0.88688	0.886249	0.88652	0.897066	0.892286
DT	1250	0.888019	0.870675	0.876252	0.888689	0.886407	0.884782	0.893785	0.882222	0.892788	0.890789	0.890329	0.887231	0.885041	0.886554
DT	1260	0.888451	0.871169	0.883027	0.889029	0.888569	0.886702	0.884276	0.886914	0.883833	0.893232	0.887929	0.887467	0.88961	0.896107
DT	1270	0.888259	0.870942	0.879712	0.888846	0.887848	0.887422	0.896568	0.884691	0.887706	0.891766	0.895608	0.881782	0.882876	0.886076
DT	1280	0.886483	0.868905	0.875401	0.887159	0.882805	0.888862	0.887523	0.88321	0.889642	0.891522	0.885049	0.885335	0.881914	0.888942
DT	1290	0.888043	0.870682	0.867726	0.888778	0.884006	0.888622	0.891466	0.885679	0.889884	0.891033	0.887209	0.887231	0.892015	0.88321
DT	1300	0.88449	0.866584	0.871193	0.885128	0.883525	0.881661	0.891002	0.882716	0.880445	0.895187	0.883609	0.882729	0.878788	0.885121
DT	1310	0.888163	0.870814	0.876462	0.888871	0.892651	0.887182	0.891698	0.884691	0.882623	0.88346	0.890329	0.886046	0.889851	0.892763
DT	1320	0.88994	0.87288	0.885736	0.890485	0.897214	0.886222	0.886364	0.884198	0.88698	0.897386	0.889129	0.884151	0.900673	0.88727
DT	1330	0.888355	0.871036	0.878335	0.889043	0.891691	0.889342	0.88961	0.878025	0.88819	0.886636	0.891049	0.893153	0.886003	0.88942
DT	1340	0.889172	0.871976	0.877859	0.889665	0.892411	0.889582	0.887987	0.885185	0.892062	0.882971	0.885049	0.889363	0.893939	0.893002
DT	1350	0.888619	0.871343	0.882385	0.889121	0.89001	0.893183	0.88474	0.882469	0.88456	0.892499	0.892489	0.881071	0.890813	0.894435
DT	1360	0.885882	0.868163	0.875669	0.886546	0.887368	0.882861	0.8859	0.884444	0.886738	0.891766	0.891049	0.885572	0.882636	0.880583
DT	1370	0.884202	0.866264	0.871938	0.884907	0.889769	0.883101	0.889842	0.88	0.886496	0.884681	0.883849	0.87728	0.882876	0.883926
DT	1380	0.889148	0.871974	0.879289	0.88973	0.89025	0.888862	0.885204	0.89358	0.888432	0.890545	0.887929	0.884151	0.896344	0.886554
DT	1390	0.89054	0.873599	0.886421	0.891117	0.886888	0.891983	0.891929	0.891358	0.892062	0.890301	0.889369	0.893153	0.887446	0.890853
DT	1400	0.886098	0.868431	0.881463	0.886703	0.888809	0.880941	0.891234	0.882222	0.884076	0.886147	0.891049	0.881308	0.889851	0.885121
DT	1410	0.888019	0.870685	0.877007	0.888721	0.889529	0.881421	0.892161	0.887654	0.886254	0.889079	0.889369	0.883203	0.888167	0.893241
DT	1420	0.88982	0.872723	0.885169	0.890366	0.888809	0.892943	0.895872	0.889383	0.883107	0.89592	0.884569	0.885335	0.890091	0.892047
DT	1430	0.885786	0.868101	0.885656	0.886343	0.881364	0.882861	0.8859	0.890617	0.885044	0.88688	0.885049	0.879649	0.886965	0.893719
DT	1440	0.882329	0.864083	0.871271	0.88298	0.873439	0.888862	0.886827	0.881235	0.886738	0.884925	0.87905	0.875385	0.881433	0.885359
DT	1450	0.889676	0.872582	0.88019	0.890236	0.89097	0.886942	0.888451	0.884938	0.8894	0.890545	0.885289	0.895522	0.892977	0.891569
DT	1460	0.886819	0.869263	0.877149	0.88737	0.885687	0.884301	0.895872	0.884198	0.883833	0.897141	0.883369	0.878702	0.885041	0.889897
DT	1470	0.886891	0.869354	0.874871	0.887533	0.887608	0.890542	0.881725	0.883951	0.884802	0.890301	0.885289	0.886283	0.88961	0.888942
DT	1480	0.889892	0.872828	0.877545	0.890522	0.89097	0.892463	0.887987	0.891605	0.891578	0.890789	0.888409	0.886283	0.883598	0.89539
DT	1490	0.888427	0.871143	0.882059	0.889097	0.883766	0.887902	0.888451	0.891852	0.896176	0.888346	0.887209	0.884151	0.886484	0.890136
DT	1500	0.888451	0.871157	0.882537	0.889023	0.892651	0.886702	0.887755	0.885185	0.89545	0.891278	0.891769	0.882966	0.882155	0.888703
DT	1510	0.890012	0.872966	0.879149	0.890477	0.892651	0.891023	0.896104	0.884938	0.890368	0.893477	0.883849	0.886046	0.893458	0.887987
DT	1520	0.886651	0.869084	0.876735	0.887308	0.893132	0.87758	0.885436	0.881728	0.891094	0.892011	0.87929	0.88344	0.892256	0.890614
DT	1530	0.887035	0.869521	0.877599	0.887632	0.892651	0.881421	0.894944	0.880988	0.881413	0.888835	0.884329	0.88036	0.889851	0.895152
DT	1540	0.886531	0.86897	0.876655	0.887191	0.882325	0.893903	0.8859	0.887407	0.88698	0.886636	0.885529	0.882966	0.885522	0.888225
DT	1550	0.889652	0.872537	0.87955	0.890182	0.896013	0.891743	0.887059	0.883457	0.885528	0.891522	0.889849	0.8896	0.892737	0.888942
DT	1560	0.889988	0.872948	0.877878	0.890658	0.889529	0.888142	0.894712	0.890617	0.891578	0.889568	0.885769	0.885335	0.894901	0.889658
DT	1570	0.886915	0.86941	0.872485	0.887618	0.891931	0.885742	0.891002	0.882469	0.892304	0.886636	0.884089	0.883914	0.885041	0.885837
DT	1580	0.887467	0.870029	0.87143	0.888192	0.889529	0.887182	0.882421	0.880494	0.891578	0.887613	0.886969	0.892206	0.888408	0.888225
DT	1590	0.887635	0.870226	0.877181	0.888254	0.889289	0.893423	0.888683	0.880741	0.896902	0.885414	0.882169	0.879886	0.892256	0.887509
DT	1600	0.887683	0.870261	0.878136	0.88823	0.886167	0.886942	0.892857	0.886914	0.89303	0.898363	0.88121	0.882018	0.885041	0.884404
DT	1610	0.889148	0.871958	0.882712	0.889731	0.89049	0.888142	0.896568	0.878519	0.893272	0.899829	0.895848	0.879649	0.881914	0.887031
DT	1620	0.885882	0.868182	0.873483	0.886458	0.89049	0.890542	0.883813	0.879259	0.886254	0.88688	0.886489	0.889837	0.888167	0.877
DT	1630	0.889244	0.872058	0.88044	0.88975	0.895773	0.890542	0.897727	0.879012	0.888674	0.890789	0.887689	0.886994	0.886965	0.887748
DT	1640	0.886651	0.869078	0.870162	0.887239	0.888088	0.886462	0.892161	0.883951	0.880445	0.884437	0.885049	0.887941	0.88961	0.887987
DT	1650	0.885426	0.867657	0.880916	0.886112	0.89001	0.87758	0.891002	0.888642	0.888916	0.889568	0.87569	0.883203	0.882876	0.886792
DT	1660	0.889076	0.871877	0.874041	0.889709	0.885687	0.888862	0.889378	0.884938	0.8894	0.889079	0.889849	0.889126	0.890572	0.893719
DT	1670	0.888259	0.870918	0.894073	0.888865	0.892171	0.893423	0.887755	0.889383	0.886738	0.885903	0.885289	0.883677	0.88961	0.888703
DT	1680	0.888211	0.870868	0.874509	0.88875	0.891691	0.879981	0.896104	0.882963	0.887948	0.890056	0.885529	0.881308	0.892737	0.89348
DT	1690	0.885522	0.867748	0.879179	0.8861	0.882565	0.883341	0.884972	0.888148	0.884076	0.892988	0.888409	0.884151	0.878307	0.888464
DT	1700	0.887803	0.870428	0.873743	0.888591	0.884966	0.892223	0.888915	0.885432	0.885044	0.885658	0.892009	0.888178	0.885041	0.890375
DT	1710	0.889076	0.871876	0.882382	0.88964	0.899616	0.888862	0.893553	0.887654	0.892304	0.88517	0.884569	0.878702	0.890813	0.88942
DT	1720	0.888307	0.87097	0.880892	0.888878	0.89097	0.879741	0.891929	0.887407	0.88819	0.889323	0.881929	0.889837	0.893699	0.889897
DT	1730	0.88485	0.866984	0.875861	0.885435	0.888809	0.87446	0.885668	0.884691	0.887464	0.893477	0.881929	0.882492	0.885041	0.884643
DT	1740	0.886387	0.868761	0.882289	0.886889	0.888569	0.879261	0.894712	0.88321	0.889158	0.886391	0.88049	0.886757	0.892015	0.882971
DT	1750	0.887395	0.869951	0.87834	0.888072	0.89025	0.883581	0.889147	0.888395	0.885528	0.889568	0.887449	0.888415	0.885281	0.886315
DT	1760	0.88521	0.867414	0.876929	0.885792	0.889529	0.882381	0.884045	0.882469	0.884076	0.891522	0.886009	0.883677	0.883598	0.884882
DT	1770	0.886675	0.869083	0.87802	0.887227	0.880884	0.887662	0.8859	0.885185	0.892062	0.889568	0.882169	0.892206	0.887927	0.88321
DT	1780	0.886411	0.868787	0.883156	0.886995	0.89097	0.888862	0.88474	0.885926	0.885286	0.888102	0.885049	0.878228	0.891775	0.885359
DT	1790	0.887155	0.869654	0.884245	0.887757	0.887608	0.893663	0.891234	0.874815	0.894482	0.888346	0.882169	0.887231	0.882636	0.888942
DT	1800	0.884586	0.866667	0.873105	0.885206	0.883766	0.881661	0.880798	0.882469	0.88456	0.886147	0.893689	0.88344	0.880471	0.888942
DT	1810	0.886891	0.86934	0.881789	0.887541	0.889289	0.889582	0.884276	0.885679	0.892304	0.891766	0.884089	0.883203	0.884319	0.884643
DT	1820	0.886098	0.868441	0.876555	0.886603	0.886647	0.87686	0.883117	0.887407	0.882623	0.890545	0.888649	0.889126	0.886965	0.889181
DT	1830	0.88617	0.868518	0.881071	0.886819	0.89073	0.882141	0.887755	0.88321	0.881655	0.888835	0.891049	0.887704	0.881914	0.886554
DT	1840	0.888355	0.871067	0.883953	0.889105	0.894813	0.87614	0.883349	0.886914	0.895692	0.89421	0.885769	0.888652	0.888408	0.889897
DT	1850	0.885954	0.868283	0.876933	0.886587	0.888329	0.879501	0.883581	0.889877	0.891578	0.890545	0.883129	0.879412	0.880712	0.893241
DT	1860	0.886795	0.869213	0.879475	0.88739	0.887368	0.887662	0.896568	0.885926	0.890368	0.889079	0.889369	0.882492	0.875661	0.88321
DT	1870	0.887011	0.869526	0.883806	0.887709	0.888569	0.884061	0.892161	0.886914	0.88819	0.887613	0.883129	0.885809	0.887686	0.885837
DT	1880	0.886315	0.868657	0.875608	0.886969	0.882325	0.887182	0.884045	0.883457	0.888432	0.885658	0.890089	0.887941	0.889129	0.884882
DT	1890	0.885738	0.868032	0.875024	0.886505	0.885207	0.878541	0.889842	0.886914	0.893272	0.886636	0.882649	0.881782	0.886965	0.885598
DT	1900	0.887923	0.870558	0.876893	0.888591	0.881844	0.889102	0.890538	0.894074	0.892546	0.886391	0.888169	0.877754	0.891053	0.887987
DT	1910	0.886026	0.868368	0.876013	0.88674	0.883766	0.883101	0.893321	0.880247	0.887706	0.89592	0.88121	0.878702	0.882636	0.89348
DT	1920	0.885858	0.868153	0.880494	0.886363	0.881844	0.888622	0.888451	0.88642	0.890126	0.892255	0.890089	0.866382	0.889851	0.884882
DT	1930	0.887539	0.870094	0.875727	0.888064	0.887608	0.889102	0.888915	0.886914	0.891094	0.886391	0.885769	0.880123	0.887927	0.891569
DT	1940	0.885642	0.8679	0.876126	0.886314	0.889049	0.883821	0.885204	0.882963	0.891094	0.882971	0.889849	0.889363	0.883838	0.878194
DT	1950	0.885858	0.868141	0.877922	0.886362	0.882085	0.881661	0.883117	0.891852	0.895692	0.885903	0.887449	0.882492	0.880471	0.888225
DT	1960	0.885978	0.868278	0.879161	0.886655	0.884006	0.886702	0.893089	0.880741	0.885528	0.887124	0.882649	0.881071	0.889851	0.888703
DT	1970	0.887803	0.870402	0.879094	0.88834	0.885687	0.883581	0.889378	0.884938	0.888674	0.89421	0.888169	0.882966	0.887686	0.892763
DT	1980	0.88581	0.868095	0.876428	0.886361	0.882085	0.888382	0.883581	0.881481	0.891094	0.890789	0.885289	0.885335	0.887927	0.882255
DT	1990	0.886987	0.869463	0.873744	0.887535	0.879443	0.888862	0.893089	0.881975	0.886254	0.892744	0.887449	0.886994	0.88937	0.883449
DT	2000	0.885162	0.867392	0.873971	0.885787	0.896494	0.879021	0.879638	0.874568	0.879477	0.888346	0.887929	0.883677	0.89418	0.888225
RF	10	0.658992	0.616899	0.672419	0.675743	0.666427	0.654168	0.660675	0.657989	0.657838	0.664129	0.655758	0.665066	0.658402	0.64936
RF	20	0.887083	0.8698	0.88591	0.88811	0.888729	0.889658	0.887297	0.882732	0.886901	0.88392	0.886788	0.891236	0.888541	0.885052
RF	30	0.897647	0.881848	0.896134	0.898399	0.899976	0.898495	0.893126	0.890136	0.895968	0.903901	0.887515	0.905642	0.897689	0.903888
RF	40	0.926843	0.915449	0.928013	0.927195	0.926777	0.932649	0.927617	0.924767	0.918874	0.928402	0.927758	0.930132	0.925614	0.925863
RF	50	0.938776	0.929249	0.934791	0.939003	0.941374	0.935037	0.940734	0.937664	0.931759	0.944101	0.937455	0.942137	0.939095	0.938421
RF	60	0.942521	0.933552	0.948636	0.942676	0.940895	0.945307	0.94462	0.940769	0.942019	0.943387	0.940606	0.944538	0.942465	0.940594
RF	70	0.943001	0.934119	0.943732	0.94316	0.94257	0.942919	0.946563	0.941486	0.941303	0.945052	0.943273	0.948619	0.936447	0.941801
RF	80	0.947011	0.938752	0.956916	0.947185	0.949509	0.945068	0.950449	0.943396	0.948461	0.94981	0.947394	0.948379	0.941261	0.94639
RF	90	0.948451	0.940424	0.958909	0.94863	0.951184	0.947456	0.95215	0.944829	0.944405	0.951475	0.946424	0.954382	0.946558	0.945665
RF	100	0.947731	0.939596	0.958892	0.947967	0.948313	0.944352	0.950692	0.945068	0.946075	0.952902	0.949333	0.951741	0.944391	0.944458
RF	110	0.948115	0.940042	0.959214	0.948325	0.950227	0.945785	0.951907	0.947934	0.942257	0.952188	0.947152	0.952461	0.944632	0.946631
RF	120	0.951909	0.944419	0.962196	0.952077	0.953099	0.955099	0.956765	0.949128	0.946552	0.954329	0.951758	0.95078	0.951131	0.950495
RF	130	0.956999	0.950307	0.967255	0.957149	0.960517	0.954383	0.96138	0.956532	0.956335	0.959087	0.955879	0.954622	0.955705	0.955566
RF	140	0.959784	0.953522	0.96738	0.959921	0.95956	0.95486	0.965752	0.962025	0.958482	0.961941	0.953455	0.963265	0.959557	0.958947
RF	150	0.962353	0.956492	0.970478	0.962495	0.960756	0.961309	0.969152	0.961786	0.959198	0.966936	0.960727	0.962065	0.959076	0.962569
RF	160	0.964898	0.959438	0.973561	0.965025	0.962431	0.967041	0.968667	0.961786	0.964686	0.970504	0.963879	0.964226	0.963168	0.962569
RF	170	0.96557	0.960205	0.97452	0.965675	0.964106	0.96107	0.968909	0.964891	0.966356	0.967412	0.962424	0.967827	0.96702	0.965709
RF	180	0.966747	0.961568	0.975754	0.966851	0.962192	0.967519	0.973039	0.966563	0.966834	0.970504	0.964121	0.966387	0.964131	0.966192
RF	190	0.967851	0.962855	0.97529	0.96797	0.965063	0.973489	0.968909	0.966324	0.967311	0.969553	0.96097	0.969988	0.968223	0.968607
RF	200	0.968739	0.963877	0.978129	0.968851	0.962192	0.97134	0.971095	0.967519	0.96397	0.97431	0.967515	0.969748	0.96726	0.97247
RF	210	0.969052	0.96423	0.977408	0.969135	0.964346	0.969907	0.976196	0.967757	0.973753	0.967888	0.971394	0.964946	0.967501	0.966916
RF	220	0.97042	0.965817	0.978024	0.970516	0.968892	0.965369	0.974496	0.972056	0.970174	0.970504	0.96897	0.971909	0.970149	0.971746
RF	230	0.971261	0.966784	0.979737	0.971346	0.968413	0.968713	0.976682	0.9754	0.969458	0.970504	0.969697	0.969988	0.976168	0.967641
RF	240	0.971909	0.967533	0.979473	0.971991	0.968653	0.971579	0.97401	0.972295	0.96922	0.972407	0.970909	0.97575	0.971834	0.97247
RF	250	0.971188	0.966702	0.979123	0.971273	0.966738	0.96919	0.972796	0.970862	0.973992	0.971218	0.969455	0.969508	0.974242	0.973919
RF	260	0.971188	0.966705	0.977014	0.971277	0.966021	0.969429	0.977654	0.969668	0.973753	0.975262	0.969939	0.970948	0.969668	0.969573
RF	270	0.972461	0.968168	0.979959	0.972526	0.97296	0.974445	0.978868	0.97134	0.969936	0.968601	0.968485	0.973349	0.974001	0.972712
RF	280	0.972413	0.968117	0.980246	0.972483	0.972003	0.972295	0.976439	0.97134	0.973037	0.975024	0.969697	0.971429	0.971834	0.971021
RF	290	0.973661	0.969559	0.980806	0.973733	0.972481	0.974445	0.974982	0.976833	0.973515	0.973597	0.973091	0.969748	0.976168	0.971746
RF	300	0.973061	0.968863	0.979965	0.973137	0.971285	0.974684	0.975953	0.97134	0.971844	0.974786	0.972606	0.971188	0.972075	0.974885
RF	310	0.973445	0.969307	0.980508	0.973533	0.969849	0.9754	0.976439	0.9754	0.973515	0.973121	0.972364	0.970708	0.974242	0.973436
RF	320	0.973109	0.968919	0.981308	0.973187	0.96961	0.972773	0.974496	0.973251	0.971844	0.973834	0.972848	0.97527	0.973519	0.973678
RF	330	0.973325	0.969167	0.980891	0.973398	0.974635	0.973967	0.972067	0.974684	0.97423	0.973359	0.970424	0.972389	0.974001	0.973436
RF	340	0.972773	0.968528	0.980324	0.972847	0.971764	0.976355	0.976196	0.972056	0.972799	0.973834	0.969212	0.969508	0.973519	0.97247
RF	350	0.974286	0.970279	0.982211	0.974358	0.975592	0.973967	0.980083	0.975161	0.976139	0.971694	0.971879	0.97383	0.969668	0.974885
RF	360	0.97395	0.969888	0.981764	0.974012	0.971764	0.975161	0.975225	0.972295	0.975662	0.975262	0.970667	0.97431	0.975205	0.973919
RF	370	0.973878	0.969807	0.981738	0.97395	0.972721	0.9754	0.974253	0.973728	0.973992	0.972407	0.971394	0.97431	0.975927	0.974644
RF	380	0.97551	0.971691	0.981077	0.975577	0.971524	0.975161	0.978382	0.979699	0.977094	0.974548	0.97503	0.97551	0.975686	0.97247
RF	390	0.974982	0.971083	0.982261	0.975056	0.974635	0.9754	0.976925	0.972534	0.975185	0.977402	0.974545	0.976951	0.972557	0.973678
RF	400	0.97407	0.970025	0.980875	0.974138	0.972242	0.977072	0.974496	0.976594	0.972083	0.974548	0.972606	0.972389	0.976649	0.971987
RF	410	0.974454	0.970475	0.982482	0.974531	0.974156	0.974445	0.974739	0.973251	0.976378	0.975737	0.970909	0.97599	0.976649	0.972229
RF	420	0.974262	0.970247	0.981054	0.974333	0.96961	0.972295	0.977168	0.972534	0.973992	0.976927	0.973576	0.977431	0.975205	0.973919
RF	430	0.974334	0.970332	0.981922	0.974402	0.971524	0.976833	0.974739	0.97134	0.975901	0.974786	0.973333	0.97623	0.973279	0.975368
RF	440	0.974886	0.970976	0.981789	0.974967	0.975832	0.9754	0.975953	0.9754	0.97423	0.974786	0.972848	0.97383	0.977371	0.973195
RF	450	0.974862	0.970942	0.981647	0.974931	0.973439	0.975161	0.975468	0.974206	0.972799	0.975262	0.974788	0.97575	0.97689	0.974885
RF	460	0.97467	0.970719	0.982904	0.974737	0.974635	0.973967	0.979354	0.974922	0.976378	0.974072	0.972606	0.973109	0.974964	0.972712
RF	470	0.974982	0.97108	0.981705	0.975051	0.972481	0.976117	0.975225	0.972295	0.976855	0.976451	0.97697	0.977191	0.974242	0.971987
RF	480	0.974982	0.971082	0.982442	0.975045	0.973439	0.972295	0.978868	0.975639	0.976617	0.97431	0.975273	0.97431	0.976408	0.972712
RF	490	0.975534	0.97172	0.982156	0.975597	0.973199	0.974206	0.977411	0.975639	0.978048	0.975024	0.974303	0.976951	0.975686	0.974885
RF	500	0.976062	0.972331	0.984212	0.976129	0.975114	0.977788	0.976682	0.9754	0.976378	0.97431	0.973576	0.977191	0.977612	0.976576
RF	510	0.97623	0.97252	0.984159	0.976293	0.976789	0.9754	0.978868	0.97755	0.975901	0.973834	0.974788	0.973589	0.97713	0.978508
RF	520	0.976423	0.972746	0.984196	0.976481	0.975353	0.97946	0.977411	0.973251	0.976855	0.978116	0.972848	0.97551	0.976649	0.978749
RF	530	0.975678	0.971886	0.983051	0.975746	0.974156	0.977072	0.974253	0.977072	0.977332	0.976451	0.973818	0.976471	0.976649	0.973436
RF	540	0.975438	0.971604	0.983701	0.975501	0.976071	0.978266	0.974253	0.973967	0.975662	0.973834	0.970667	0.977671	0.978334	0.97561
RF	550	0.976086	0.97236	0.983542	0.976145	0.973917	0.97755	0.977411	0.974206	0.977094	0.975262	0.976485	0.976951	0.976168	0.975851
RF	560	0.975318	0.97147	0.98338	0.975388	0.97631	0.974445	0.976439	0.975878	0.974946	0.972883	0.972121	0.981273	0.975445	0.973436
RF	570	0.975558	0.971747	0.98259	0.975633	0.972721	0.976594	0.976439	0.973728	0.975662	0.978116	0.974303	0.97623	0.978334	0.973436
RF	580	0.975198	0.971332	0.98299	0.975262	0.976071	0.976355	0.977654	0.974206	0.975185	0.975024	0.973818	0.973589	0.975927	0.974161
RF	590	0.975246	0.971385	0.982507	0.975306	0.977985	0.973489	0.976196	0.975878	0.977571	0.97431	0.970909	0.976951	0.97713	0.971987
RF	600	0.975918	0.972163	0.983906	0.975987	0.973678	0.977072	0.975953	0.976117	0.975185	0.974786	0.97503	0.978631	0.976649	0.976093
RF	610	0.975942	0.97219	0.984015	0.976005	0.975353	0.977311	0.974253	0.976117	0.979241	0.976689	0.975273	0.976711	0.976408	0.971987
RF	620	0.976303	0.972605	0.983528	0.976355	0.974635	0.976355	0.977168	0.976833	0.978048	0.976451	0.973576	0.976711	0.977853	0.975368
RF	630	0.975126	0.971248	0.982704	0.975192	0.974396	0.975878	0.974496	0.970146	0.978048	0.978116	0.973576	0.976951	0.974723	0.974885
RF	640	0.97551	0.971689	0.981977	0.975577	0.975114	0.973728	0.979354	0.976594	0.97781	0.976927	0.970667	0.977191	0.974242	0.973436
RF	650	0.975654	0.971855	0.983367	0.975722	0.973439	0.978744	0.976439	0.973728	0.976617	0.9755	0.974303	0.980072	0.975445	0.972229
RF	660	0.975414	0.971576	0.982398	0.97547	0.972003	0.975878	0.975225	0.976594	0.975185	0.977402	0.97503	0.97431	0.978334	0.974161
RF	670	0.977287	0.973741	0.984364	0.977332	0.980857	0.975878	0.977411	0.978266	0.978525	0.974548	0.97503	0.979832	0.977371	0.975127
RF	680	0.976519	0.972854	0.983122	0.976574	0.975832	0.97755	0.973039	0.97755	0.975901	0.973121	0.979394	0.980552	0.97713	0.975127
RF	690	0.97599	0.972244	0.984387	0.976054	0.975114	0.975878	0.979354	0.977311	0.977094	0.975262	0.973333	0.97575	0.976649	0.974161
RF	700	0.97563	0.971831	0.982662	0.975689	0.97296	0.977311	0.978625	0.97755	0.973992	0.974072	0.974545	0.977911	0.975445	0.973919
RF	710	0.976134	0.972409	0.983055	0.976188	0.975114	0.978027	0.974982	0.979221	0.978048	0.974072	0.974061	0.97599	0.97689	0.974885
RF	720	0.976711	0.973078	0.983979	0.976776	0.974874	0.979221	0.974496	0.976355	0.977571	0.975737	0.975273	0.976951	0.978334	0.978266
RF	730	0.975558	0.971745	0.983722	0.975621	0.976071	0.973012	0.979111	0.977788	0.976378	0.975024	0.973333	0.97407	0.978816	0.971987
RF	740	0.976086	0.972357	0.983262	0.976145	0.975114	0.976355	0.974253	0.976833	0.976855	0.974072	0.975273	0.980072	0.975686	0.976334
RF	750	0.976303	0.972602	0.984301	0.976356	0.973199	0.975878	0.976925	0.976355	0.978764	0.974548	0.976485	0.977431	0.976168	0.9773
RF	760	0.975558	0.971743	0.983604	0.975611	0.976071	0.975639	0.976925	0.973489	0.976855	0.975024	0.973333	0.97575	0.97689	0.97561
RF	770	0.977119	0.973548	0.983739	0.977168	0.976789	0.978266	0.975953	0.977072	0.980434	0.974072	0.977697	0.979352	0.978334	0.973195
RF	780	0.976903	0.973298	0.984532	0.976955	0.976549	0.976594	0.979354	0.975878	0.979718	0.973834	0.974788	0.97575	0.979538	0.977059
RF	790	0.975894	0.97213	0.984396	0.97595	0.97631	0.974206	0.976196	0.974922	0.974946	0.978116	0.976485	0.976471	0.978334	0.972953
RF	800	0.976615	0.972961	0.984425	0.976669	0.974156	0.978505	0.978139	0.973967	0.977571	0.979305	0.971394	0.978631	0.976649	0.977783
RF	810	0.97527	0.97141	0.983456	0.975325	0.975353	0.978027	0.975225	0.974684	0.977571	0.97431	0.975515	0.97383	0.972557	0.97561
RF	820	0.975246	0.97138	0.983302	0.975296	0.973917	0.976355	0.977168	0.976117	0.978048	0.978116	0.971636	0.97623	0.971834	0.972953
RF	830	0.975894	0.972133	0.982618	0.975952	0.977746	0.97755	0.974739	0.978744	0.977094	0.976927	0.973091	0.97551	0.973519	0.973919
RF	840	0.975894	0.97213	0.983817	0.975948	0.976549	0.974922	0.976439	0.974684	0.975901	0.976451	0.973333	0.978631	0.977853	0.974161
RF	850	0.975054	0.971163	0.982599	0.975117	0.974635	0.97134	0.979354	0.973489	0.976378	0.976213	0.971636	0.973349	0.979056	0.975127
RF	860	0.975918	0.972164	0.984134	0.975979	0.972721	0.978744	0.978139	0.975878	0.977571	0.976451	0.975758	0.972629	0.975205	0.976093
RF	870	0.976687	0.973045	0.984546	0.976743	0.974396	0.977311	0.978625	0.976117	0.979957	0.976213	0.976727	0.97599	0.979056	0.97247
RF	880	0.976759	0.973133	0.984867	0.976816	0.977746	0.978027	0.977654	0.975161	0.978287	0.972169	0.976242	0.980072	0.975686	0.976576
RF	890	0.976255	0.972545	0.98431	0.9763	0.973439	0.974922	0.97984	0.975878	0.975185	0.978116	0.971394	0.979112	0.977612	0.977059
RF	900	0.976495	0.972824	0.984022	0.976534	0.977267	0.975878	0.980083	0.9754	0.977094	0.975975	0.972364	0.976711	0.974964	0.979232
RF	910	0.976134	0.972408	0.98251	0.976189	0.97296	0.977788	0.979354	0.975161	0.97781	0.976927	0.973818	0.976471	0.978816	0.972229
RF	920	0.976447	0.972765	0.984142	0.976502	0.977507	0.974922	0.977897	0.9754	0.974946	0.97883	0.974061	0.979592	0.97689	0.974402
RF	930	0.975102	0.971213	0.982384	0.975156	0.975832	0.974206	0.972553	0.974445	0.975662	0.976689	0.974303	0.977431	0.975927	0.973919
RF	940	0.977119	0.973544	0.984755	0.977168	0.977507	0.975161	0.977897	0.976117	0.977094	0.9755	0.977455	0.980552	0.979297	0.974644
RF	950	0.975582	0.971771	0.982668	0.97564	0.974874	0.976833	0.979597	0.974206	0.974469	0.976689	0.972121	0.976951	0.975686	0.974402
RF	960	0.976831	0.97321	0.984499	0.97688	0.974874	0.976355	0.978382	0.977072	0.979241	0.9755	0.977455	0.978151	0.976649	0.974644
RF	970	0.975678	0.971879	0.982798	0.975729	0.974874	0.974206	0.976925	0.974684	0.975901	0.975737	0.973091	0.977671	0.975205	0.978508
RF	980	0.976927	0.973324	0.985074	0.976978	0.978703	0.977072	0.976925	0.977788	0.97781	0.976213	0.976485	0.97599	0.977612	0.974644
RF	990	0.976975	0.973377	0.984013	0.977019	0.976071	0.978266	0.979354	0.974206	0.978764	0.978354	0.976242	0.978391	0.976168	0.973919
RF	1000	0.975822	0.972046	0.983615	0.975874	0.974396	0.973967	0.977654	0.976594	0.973515	0.974072	0.975758	0.978872	0.978816	0.974644
RF	1010	0.976831	0.973211	0.985236	0.976872	0.975592	0.979938	0.977897	0.975639	0.976139	0.976213	0.978182	0.979592	0.976408	0.972712
RF	1020	0.977239	0.973684	0.984748	0.977292	0.974396	0.977788	0.982997	0.9754	0.977571	0.978592	0.973333	0.976471	0.976408	0.979474
RF	1030	0.976062	0.972321	0.983981	0.976103	0.974635	0.973967	0.979597	0.977788	0.976855	0.977165	0.97503	0.97527	0.974964	0.975368
RF	1040	0.976327	0.972629	0.9831	0.976382	0.974396	0.977311	0.978625	0.972773	0.977094	0.976689	0.975273	0.976711	0.979538	0.974885
RF	1050	0.975606	0.971794	0.983502	0.975651	0.974874	0.977072	0.977411	0.972295	0.97781	0.976451	0.973091	0.973349	0.975445	0.978266
RF	1060	0.975822	0.972048	0.982736	0.975879	0.976789	0.976355	0.979111	0.973489	0.973992	0.9755	0.973818	0.976471	0.978093	0.974644
RF	1070	0.976879	0.973269	0.984119	0.976936	0.974635	0.975639	0.977168	0.976117	0.975901	0.976213	0.976727	0.978151	0.977612	0.980681
RF	1080	0.977215	0.973654	0.984905	0.977262	0.976549	0.977072	0.981783	0.976594	0.976855	0.979305	0.974788	0.976951	0.976408	0.975851
RF	1090	0.97563	0.971823	0.984252	0.975686	0.975114	0.976355	0.976439	0.976117	0.97423	0.974786	0.973818	0.97599	0.977853	0.97561
RF	1100	0.976303	0.9726	0.983647	0.976356	0.977507	0.975878	0.979111	0.97755	0.977094	0.974072	0.972606	0.977431	0.976649	0.975127
RF	1110	0.976134	0.972407	0.98367	0.976192	0.974156	0.980416	0.977897	0.973489	0.977571	0.976213	0.974545	0.97407	0.978575	0.974402
RF	1120	0.976495	0.972821	0.983792	0.976547	0.977746	0.977788	0.977411	0.974684	0.978764	0.97764	0.972848	0.97527	0.978093	0.974644
RF	1130	0.975966	0.972213	0.983934	0.976024	0.974396	0.975161	0.978139	0.974684	0.976617	0.974548	0.977212	0.97551	0.975445	0.978025
RF	1140	0.97551	0.971682	0.98356	0.975557	0.974635	0.977072	0.978868	0.976117	0.975185	0.975737	0.974545	0.977671	0.971353	0.973919
RF	1150	0.976303	0.972599	0.984674	0.976351	0.976789	0.975878	0.980083	0.977072	0.97781	0.975975	0.973333	0.97599	0.976168	0.973919
RF	1160	0.976831	0.973212	0.984375	0.976875	0.976071	0.975878	0.977411	0.976117	0.978048	0.977878	0.976	0.976951	0.977853	0.976093
RF	1170	0.975966	0.972213	0.983432	0.976018	0.975114	0.974684	0.976925	0.976594	0.977332	0.974548	0.975273	0.976471	0.974723	0.978025
RF	1180	0.975894	0.97213	0.984133	0.975947	0.975114	0.976117	0.976682	0.973251	0.976855	0.976213	0.973818	0.976951	0.978093	0.975851
RF	1190	0.976687	0.973045	0.983394	0.976737	0.975114	0.977072	0.978382	0.974206	0.978764	0.976927	0.97697	0.976471	0.97713	0.975851
RF	1200	0.977791	0.974323	0.985167	0.977826	0.978224	0.977311	0.980083	0.977072	0.975662	0.979543	0.976485	0.978151	0.976408	0.978991
RF	1210	0.976639	0.972988	0.98418	0.976688	0.973917	0.97755	0.977897	0.975161	0.980196	0.976689	0.974545	0.978872	0.978334	0.973195
RF	1220	0.97539	0.971548	0.982527	0.97544	0.974874	0.974206	0.974739	0.973967	0.980196	0.974072	0.975758	0.97599	0.974001	0.976093
RF	1230	0.976975	0.97338	0.983706	0.977016	0.975114	0.978505	0.977654	0.979938	0.976617	0.980495	0.973576	0.979592	0.975445	0.972712
RF	1240	0.977191	0.973626	0.984855	0.977234	0.977267	0.975161	0.978868	0.975878	0.976617	0.980495	0.976485	0.97575	0.976168	0.979232
RF	1250	0.976855	0.97324	0.985259	0.976909	0.974396	0.980893	0.978868	0.975878	0.97781	0.97431	0.977455	0.97575	0.975686	0.977542
RF	1260	0.975702	0.971905	0.983292	0.975745	0.975353	0.975878	0.97571	0.975878	0.977094	0.974548	0.975273	0.97623	0.974964	0.976093
RF	1270	0.97515	0.971266	0.98283	0.975204	0.975353	0.975639	0.975953	0.974922	0.977571	0.974786	0.973576	0.97503	0.972557	0.976093
RF	1280	0.976591	0.972932	0.984545	0.976646	0.977985	0.974922	0.978625	0.974445	0.976855	0.978592	0.977212	0.972869	0.979297	0.975127
RF	1290	0.977023	0.973433	0.984978	0.977068	0.972721	0.978983	0.978868	0.97755	0.978764	0.976213	0.976727	0.97599	0.97713	0.9773
RF	1300	0.977335	0.973796	0.98498	0.97739	0.976071	0.977072	0.979354	0.978505	0.978764	0.978354	0.975758	0.97575	0.977371	0.976334
RF	1310	0.976423	0.972737	0.982925	0.976475	0.978224	0.975639	0.978382	0.9754	0.97781	0.975737	0.975515	0.978151	0.976168	0.973195
RF	1320	0.976615	0.97296	0.981931	0.976665	0.976071	0.976833	0.978625	0.9754	0.976855	0.977402	0.97697	0.976711	0.975927	0.975368
RF	1330	0.977647	0.974153	0.984195	0.977689	0.977028	0.97755	0.980083	0.975639	0.978048	0.97883	0.976727	0.978631	0.978334	0.97561
RF	1340	0.976927	0.97332	0.983894	0.976971	0.975114	0.976355	0.977654	0.978983	0.980673	0.975262	0.976485	0.977431	0.97689	0.974402
RF	1350	0.976591	0.972935	0.984039	0.976639	0.973917	0.977788	0.978868	0.978744	0.977332	0.977878	0.975515	0.97527	0.976408	0.974161
RF	1360	0.976182	0.972461	0.983947	0.97623	0.974635	0.980177	0.978625	0.977788	0.974708	0.975024	0.974545	0.97431	0.976649	0.975368
RF	1370	0.975822	0.972045	0.982571	0.975876	0.979421	0.976594	0.975953	0.9754	0.978287	0.977165	0.974545	0.976951	0.973038	0.97078
RF	1380	0.976471	0.972799	0.98355	0.97653	0.97631	0.974206	0.977654	0.976117	0.977571	0.978116	0.974061	0.976711	0.977371	0.976576
RF	1390	0.97611	0.972377	0.983562	0.97615	0.973917	0.976833	0.980083	0.97755	0.975901	0.976689	0.972848	0.979112	0.976408	0.971746
RF	1400	0.976735	0.973099	0.983532	0.976779	0.978224	0.977311	0.978382	0.97755	0.980196	0.9755	0.975758	0.973589	0.975205	0.97561
RF	1410	0.976807	0.973185	0.984976	0.976855	0.973678	0.976117	0.977654	0.975161	0.979241	0.977878	0.976727	0.97527	0.979056	0.9773
RF	1420	0.976399	0.97271	0.983191	0.976443	0.977746	0.975639	0.97984	0.973967	0.978287	0.975262	0.976242	0.978872	0.976168	0.971987
RF	1430	0.976351	0.972653	0.983206	0.97639	0.97631	0.976594	0.980325	0.976355	0.977094	0.9755	0.973818	0.97599	0.97689	0.974644
RF	1440	0.976711	0.973074	0.983693	0.976765	0.978942	0.975161	0.980568	0.977788	0.974946	0.975975	0.975758	0.978151	0.974964	0.974885
RF	1450	0.975942	0.972186	0.982901	0.976002	0.976549	0.975639	0.975468	0.976594	0.975901	0.975737	0.97697	0.97503	0.97713	0.974402
RF	1460	0.97503	0.971124	0.982933	0.975076	0.971524	0.977788	0.977168	0.973251	0.977094	0.976213	0.970182	0.972869	0.979779	0.974402
RF	1470	0.976639	0.972985	0.984827	0.976689	0.977267	0.976833	0.977168	0.97755	0.972322	0.980257	0.976	0.977911	0.974242	0.976817
RF	1480	0.97575	0.971961	0.983287	0.975795	0.974635	0.9754	0.976925	0.972295	0.978525	0.975262	0.975515	0.979352	0.974723	0.974885
RF	1490	0.976447	0.972766	0.983767	0.976511	0.974874	0.976594	0.979597	0.974684	0.97781	0.975975	0.975273	0.97503	0.975927	0.978749
RF	1500	0.976615	0.972958	0.984457	0.976663	0.973678	0.975878	0.979597	0.976833	0.97781	0.9755	0.976242	0.977191	0.97689	0.976576
RF	1510	0.975678	0.971878	0.984166	0.975722	0.977507	0.974922	0.978868	0.9754	0.973515	0.974548	0.977212	0.97599	0.974964	0.973919
RF	1520	0.976038	0.972294	0.982866	0.976091	0.974635	0.974445	0.980083	0.975878	0.97423	0.976451	0.974545	0.97623	0.979538	0.974402
RF	1530	0.976567	0.972905	0.983893	0.976615	0.976549	0.976594	0.978382	0.973967	0.97948	0.976213	0.974545	0.977431	0.977853	0.974644
RF	1540	0.976303	0.972601	0.982371	0.976348	0.976071	0.97134	0.980811	0.974922	0.976617	0.975975	0.976	0.97551	0.978575	0.9773
RF	1550	0.975966	0.972209	0.984151	0.976013	0.977985	0.977311	0.976925	0.974206	0.975901	0.976927	0.976727	0.97503	0.974001	0.974644
RF	1560	0.974598	0.97063	0.983068	0.974653	0.975353	0.974922	0.974982	0.972056	0.974708	0.974072	0.975758	0.97407	0.975445	0.974644
RF	1570	0.97623	0.972515	0.984508	0.976281	0.973199	0.9754	0.978382	0.972773	0.975185	0.97764	0.979636	0.97623	0.97689	0.977059
RF	1580	0.976831	0.973208	0.983847	0.976877	0.976789	0.978505	0.97571	0.976594	0.975424	0.979305	0.974788	0.978151	0.978334	0.974644
RF	1590	0.975318	0.97146	0.982436	0.975369	0.977267	0.974206	0.978625	0.974922	0.978764	0.975024	0.972121	0.97503	0.975445	0.971746
RF	1600	0.976423	0.972738	0.984533	0.976473	0.976071	0.978266	0.98154	0.975161	0.974469	0.975262	0.972364	0.977191	0.979779	0.974161
RF	1610	0.976639	0.972985	0.984501	0.976681	0.975353	0.97755	0.979111	0.975639	0.978287	0.976451	0.977455	0.97431	0.97689	0.975368
RF	1620	0.974982	0.971073	0.983171	0.975044	0.973678	0.972773	0.978625	0.972534	0.976378	0.975975	0.975758	0.976471	0.974001	0.973678
RF	1630	0.976399	0.972708	0.984823	0.976441	0.97296	0.977072	0.977168	0.977072	0.977094	0.978354	0.977939	0.973109	0.978093	0.975127
RF	1640	0.975942	0.972182	0.983639	0.975997	0.974874	0.975878	0.978625	0.976833	0.975185	0.972883	0.976242	0.977671	0.97713	0.974161
RF	1650	0.976375	0.972684	0.983088	0.976425	0.977507	0.975639	0.980083	0.976355	0.977571	0.972407	0.976242	0.97527	0.97689	0.975851
RF	1660	0.975822	0.972046	0.984526	0.975879	0.975832	0.976355	0.97984	0.975639	0.976139	0.9755	0.973818	0.97575	0.975686	0.973678
RF	1670	0.977311	0.973767	0.98282	0.977356	0.978703	0.978505	0.978139	0.976355	0.977094	0.976927	0.97697	0.977911	0.978334	0.974161
RF	1680	0.976783	0.973156	0.984206	0.976827	0.976549	0.976833	0.976925	0.974684	0.976855	0.975975	0.977697	0.977671	0.97713	0.977542
RF	1690	0.976615	0.972958	0.983792	0.976649	0.976789	0.975161	0.979111	0.976833	0.976617	0.976927	0.974545	0.979592	0.977612	0.972953
RF	1700	0.97563	0.971821	0.983409	0.975686	0.977267	0.974684	0.978868	0.975878	0.975662	0.974786	0.974545	0.977191	0.973519	0.973919
RF	1710	0.977047	0.97346	0.984562	0.9771	0.975114	0.978505	0.978139	0.9754	0.978764	0.975975	0.977212	0.978872	0.97689	0.97561
RF	1720	0.97599	0.972237	0.983095	0.976041	0.975114	0.974445	0.978139	0.976594	0.973515	0.979305	0.976242	0.977671	0.974001	0.974885
RF	1730	0.976471	0.972792	0.984453	0.976515	0.974874	0.979699	0.978382	0.9754	0.978048	0.9755	0.976242	0.97527	0.975927	0.975368
RF	1740	0.97623	0.972515	0.982112	0.976277	0.976789	0.974684	0.976925	0.976117	0.976855	0.975975	0.972364	0.977191	0.97689	0.978508
RF	1750	0.97587	0.9721	0.983091	0.975924	0.973439	0.975161	0.978868	0.975639	0.973753	0.976927	0.974303	0.978631	0.974964	0.977059
RF	1760	0.976014	0.972266	0.983245	0.976067	0.974874	0.975161	0.977654	0.973012	0.975662	0.975975	0.976	0.976951	0.978816	0.976093
RF	1770	0.976639	0.972989	0.9845	0.976692	0.976071	0.977311	0.977411	0.975878	0.978287	0.97883	0.97697	0.97575	0.974723	0.975127
RF	1780	0.975918	0.972152	0.983878	0.975963	0.972481	0.976117	0.976439	0.976833	0.975662	0.97431	0.97503	0.977911	0.976649	0.977783
RF	1790	0.97599	0.972237	0.983146	0.976038	0.972721	0.975878	0.978625	0.974684	0.975424	0.97764	0.977212	0.978872	0.974242	0.974644
RF	1800	0.976399	0.972709	0.983427	0.976447	0.977507	0.971818	0.977897	0.977311	0.973037	0.979543	0.975273	0.977191	0.978093	0.976334
RF	1810	0.976062	0.972326	0.983321	0.976118	0.976549	0.97946	0.976439	0.973251	0.979241	0.975024	0.973576	0.976711	0.974482	0.975851
RF	1820	0.97599	0.972238	0.982153	0.976042	0.976549	0.977311	0.977654	0.974206	0.979003	0.974548	0.976242	0.97503	0.975445	0.973919
RF	1830	0.975606	0.971794	0.983209	0.975667	0.975592	0.974445	0.977168	0.9754	0.976139	0.976689	0.973818	0.977911	0.975445	0.973436
RF	1840	0.977023	0.973432	0.982837	0.977073	0.977267	0.976117	0.976682	0.979938	0.977332	0.977402	0.975758	0.97575	0.975205	0.978749
RF	1850	0.975246	0.971377	0.983058	0.975297	0.972721	0.976833	0.974739	0.973012	0.977094	0.975975	0.973091	0.976951	0.97713	0.974885
RF	1860	0.976014	0.972263	0.983386	0.976054	0.976549	0.975161	0.97984	0.976355	0.979241	0.972883	0.973091	0.978631	0.974242	0.974161
RF	1870	0.976615	0.972959	0.983144	0.976662	0.976071	0.97755	0.977411	0.974922	0.97781	0.977165	0.976242	0.978391	0.975205	0.975368
RF	1880	0.97587	0.972096	0.982359	0.975926	0.976071	0.973012	0.980568	0.976355	0.976378	0.976451	0.970182	0.976711	0.97713	0.975851
RF	1890	0.976471	0.972791	0.98401	0.976521	0.976071	0.977311	0.977654	0.974922	0.978287	0.978592	0.974303	0.97575	0.975686	0.976093
RF	1900	0.975366	0.971516	0.982793	0.975411	0.972242	0.972534	0.977411	0.977311	0.974946	0.9755	0.973818	0.97551	0.980019	0.974402
RF	1910	0.976279	0.972569	0.983833	0.976318	0.975353	0.978505	0.977897	0.974684	0.974469	0.974548	0.978909	0.97599	0.974723	0.977783
RF	1920	0.977143	0.973568	0.984336	0.977182	0.976549	0.978505	0.976925	0.976355	0.974469	0.978116	0.977939	0.978631	0.978093	0.975851
RF	1930	0.97515	0.971263	0.983397	0.975202	0.973917	0.972295	0.976925	0.977072	0.973276	0.977165	0.972606	0.978872	0.976408	0.972953
RF	1940	0.976134	0.972401	0.983811	0.976171	0.975592	0.973728	0.978139	0.975161	0.976855	0.97883	0.975273	0.978391	0.974001	0.975368
RF	1950	0.975558	0.971738	0.983429	0.975615	0.97296	0.977072	0.978139	0.973251	0.976139	0.978354	0.975515	0.97551	0.975686	0.972953
RF	1960	0.976255	0.972542	0.983945	0.976298	0.975592	0.974445	0.97984	0.975161	0.978048	0.975737	0.974545	0.977191	0.976408	0.97561
RF	1970	0.976879	0.973263	0.985286	0.976928	0.981575	0.975161	0.98154	0.977072	0.973992	0.971456	0.977212	0.976951	0.977371	0.976576
RF	1980	0.975366	0.971511	0.982092	0.975413	0.974635	0.975878	0.975225	0.978266	0.978287	0.973834	0.973818	0.97551	0.972797	0.975368
RF	1990	0.976927	0.973319	0.98264	0.976974	0.978224	0.97755	0.978625	0.976833	0.980434	0.976451	0.974545	0.97599	0.975686	0.974885
RF	2000	0.976495	0.972821	0.983559	0.976539	0.977267	0.975878	0.976925	0.9754	0.978764	0.974548	0.976485	0.978151	0.976168	0.975368

## Sheet: MCFS feature list
Classification algorithm	Number of features	ACC	MCC	Macro F1	Weighted F1	Accuracy of fold 1	Accuracy of fold 2	Accuracy of fold 3	Accuracy of fold 4	Accuracy of fold 5	Accuracy of fold 6	Accuracy of fold 7	Accuracy of fold 8	Accuracy of fold 9	Accuracy of fold 10
DT	10	0.665522	0.619641	0.668756	0.672046	0.661383	0.667787	0.669759	0.666667	0.658035	0.675055	0.663067	0.665245	0.662338	0.665871
DT	20	0.797695	0.767186	0.806836	0.80111	0.799472	0.794047	0.81308	0.796049	0.788722	0.792817	0.806335	0.796731	0.788119	0.800812
DT	30	0.815894	0.788117	0.822264	0.818857	0.81292	0.823332	0.822124	0.799753	0.81365	0.821158	0.820494	0.813788	0.810967	0.820158
DT	40	0.845018	0.821559	0.841146	0.848024	0.856868	0.843255	0.846243	0.839506	0.839787	0.837283	0.852892	0.847193	0.844156	0.842608
DT	50	0.856567	0.834602	0.843209	0.858226	0.853026	0.858137	0.855751	0.854568	0.853582	0.85292	0.856012	0.859749	0.858105	0.863626
DT	60	0.862881	0.84176	0.848224	0.864213	0.860711	0.851896	0.867347	0.865432	0.864714	0.8688	0.855292	0.859038	0.86051	0.87509
DT	70	0.863529	0.842493	0.842243	0.864656	0.865994	0.861498	0.86897	0.85679	0.864714	0.860982	0.861531	0.862829	0.862434	0.869119
DT	80	0.863721	0.842697	0.855657	0.864831	0.866715	0.864858	0.865028	0.856543	0.871007	0.859272	0.864171	0.859275	0.862434	0.867686
DT	90	0.865834	0.845187	0.846127	0.867133	0.869597	0.867979	0.862245	0.870123	0.870523	0.864158	0.861531	0.863539	0.862915	0.866014
DT	100	0.86545	0.844814	0.853092	0.866688	0.867435	0.863658	0.868738	0.85679	0.863746	0.866357	0.87089	0.862355	0.860991	0.873179
DT	110	0.867851	0.847526	0.857854	0.869039	0.873679	0.869659	0.864564	0.864691	0.876573	0.866113	0.87161	0.868041	0.86532	0.858371
DT	120	0.869652	0.849568	0.872524	0.870765	0.873439	0.87326	0.863868	0.863457	0.877299	0.862692	0.87089	0.865198	0.876864	0.869596
DT	130	0.869676	0.849606	0.87021	0.870822	0.872719	0.87326	0.873609	0.864691	0.864472	0.866113	0.881689	0.864487	0.869168	0.866253
DT	140	0.86557	0.844948	0.861823	0.866931	0.863833	0.870379	0.861781	0.863704	0.866409	0.862448	0.87737	0.859749	0.866763	0.863387
DT	150	0.870396	0.850438	0.873514	0.871359	0.877762	0.87662	0.871753	0.867407	0.875363	0.864891	0.87161	0.861881	0.865079	0.871507
DT	160	0.876423	0.857357	0.861604	0.877523	0.877762	0.8759	0.884508	0.880494	0.878025	0.86538	0.87713	0.87349	0.877345	0.873895
DT	170	0.878247	0.859443	0.878289	0.879323	0.886407	0.87494	0.885204	0.884198	0.882381	0.871977	0.87833	0.873964	0.876383	0.868641
DT	180	0.880096	0.861615	0.870438	0.881391	0.884006	0.87326	0.887059	0.875062	0.884318	0.871488	0.885289	0.882255	0.876623	0.88106
DT	190	0.879856	0.861352	0.867821	0.881057	0.881364	0.887422	0.872913	0.885185	0.882381	0.880283	0.883369	0.873016	0.867965	0.885121
DT	200	0.877095	0.85811	0.860107	0.878292	0.8744	0.869659	0.880566	0.882469	0.876331	0.879062	0.88049	0.880834	0.869408	0.877717
DT	210	0.876999	0.857986	0.867336	0.878207	0.879443	0.87374	0.877551	0.875556	0.88456	0.87955	0.87545	0.87657	0.875421	0.872224
DT	220	0.877719	0.858843	0.862857	0.879003	0.879203	0.87422	0.877783	0.882963	0.879235	0.870999	0.886009	0.87349	0.874459	0.878911
DT	230	0.87383	0.85433	0.866172	0.874993	0.877281	0.87422	0.871521	0.871852	0.869313	0.871977	0.87809	0.868278	0.877826	0.877956
DT	240	0.876495	0.857412	0.863264	0.87764	0.877281	0.87734	0.874304	0.877778	0.878267	0.87784	0.88025	0.870173	0.868206	0.883688
DT	250	0.876351	0.857251	0.857021	0.877453	0.878963	0.869899	0.885436	0.875309	0.872943	0.875641	0.87833	0.87349	0.878547	0.874612
DT	260	0.876038	0.856913	0.869438	0.877221	0.878722	0.87758	0.872449	0.876296	0.876573	0.871732	0.885289	0.869699	0.876142	0.876045
DT	270	0.877863	0.858995	0.873492	0.879045	0.872238	0.871819	0.881957	0.88	0.885044	0.876619	0.883129	0.868041	0.874699	0.885121
DT	280	0.878079	0.859268	0.861911	0.879236	0.878482	0.87542	0.880334	0.877037	0.880929	0.878817	0.87785	0.878702	0.875661	0.877478
DT	290	0.87964	0.86106	0.869484	0.880758	0.877281	0.87422	0.887987	0.880988	0.880445	0.881016	0.881929	0.87657	0.877345	0.878433
DT	300	0.873253	0.853669	0.866384	0.874423	0.872719	0.859097	0.883117	0.880247	0.886012	0.87442	0.88073	0.855248	0.875902	0.865297
DT	310	0.878415	0.859635	0.86696	0.879464	0.881844	0.871099	0.880566	0.87679	0.886012	0.880528	0.885769	0.86425	0.876623	0.880822
DT	320	0.876014	0.856837	0.859704	0.877085	0.873199	0.87662	0.881494	0.876049	0.872459	0.881261	0.87977	0.877043	0.862915	0.87915
DT	330	0.877671	0.858762	0.865788	0.878651	0.882805	0.87806	0.884276	0.880494	0.878025	0.873931	0.87737	0.8742	0.873256	0.874134
DT	340	0.871645	0.851859	0.845174	0.872778	0.880884	0.866779	0.868738	0.874815	0.871491	0.873931	0.87713	0.865435	0.866763	0.870791
DT	350	0.870972	0.851014	0.84814	0.872163	0.867435	0.862938	0.868043	0.881481	0.875121	0.87271	0.87185	0.871831	0.866522	0.872224
DT	360	0.872101	0.852311	0.868057	0.873117	0.876081	0.869419	0.867115	0.874074	0.876573	0.872465	0.87041	0.870884	0.869649	0.874612
DT	370	0.871501	0.85164	0.86235	0.872613	0.869837	0.861018	0.874304	0.875556	0.881897	0.868067	0.87089	0.877043	0.864839	0.871507
DT	380	0.876639	0.857526	0.861477	0.877532	0.870797	0.867259	0.888451	0.880988	0.881171	0.874175	0.87305	0.874437	0.872775	0.882971
DT	390	0.883818	0.865856	0.867734	0.884741	0.89097	0.87806	0.888451	0.882222	0.891094	0.882727	0.881689	0.88344	0.874459	0.884882
DT	400	0.883217	0.865153	0.869122	0.884236	0.893132	0.880461	0.8859	0.882716	0.883591	0.877596	0.884329	0.884151	0.879028	0.88106
DT	410	0.881849	0.863567	0.86759	0.882835	0.884006	0.881901	0.882885	0.881235	0.882865	0.884193	0.87833	0.875622	0.874699	0.892763
DT	420	0.883073	0.864971	0.879841	0.884072	0.888088	0.887422	0.884045	0.878025	0.887706	0.883704	0.881449	0.883914	0.875421	0.880822
DT	430	0.881104	0.862714	0.879938	0.882054	0.881604	0.885742	0.885668	0.87358	0.881897	0.881016	0.87473	0.881308	0.880712	0.884404
DT	440	0.88	0.861401	0.860403	0.880936	0.883766	0.87638	0.88474	0.874321	0.881897	0.876374	0.882409	0.871357	0.882155	0.886315
DT	450	0.885666	0.867959	0.871433	0.886462	0.887368	0.889342	0.887291	0.882963	0.889158	0.887857	0.882889	0.882966	0.879269	0.887509
DT	460	0.878367	0.859547	0.860718	0.879357	0.878242	0.87782	0.88474	0.879506	0.881171	0.875153	0.87065	0.877043	0.880231	0.878911
DT	470	0.879616	0.86099	0.868976	0.880592	0.882565	0.879021	0.881725	0.879012	0.876089	0.881505	0.87785	0.875859	0.878788	0.883688
DT	480	0.881152	0.862749	0.866811	0.881999	0.87512	0.87686	0.884276	0.877778	0.878509	0.886391	0.883609	0.882492	0.881914	0.884404
DT	490	0.885858	0.86821	0.872582	0.886804	0.893132	0.881421	0.892857	0.893827	0.880929	0.88859	0.886249	0.875148	0.878066	0.888464
DT	500	0.879808	0.861161	0.860821	0.880833	0.884486	0.87782	0.881262	0.878519	0.880203	0.871977	0.884329	0.873253	0.87999	0.886076
DT	510	0.882641	0.864434	0.871377	0.883596	0.880644	0.878781	0.878247	0.883951	0.888916	0.881016	0.886009	0.879886	0.887205	0.882016
DT	520	0.885402	0.867666	0.881559	0.886383	0.883766	0.886942	0.886364	0.892099	0.886254	0.885658	0.881449	0.884388	0.879269	0.887987
DT	530	0.882713	0.864526	0.876157	0.883624	0.884966	0.879021	0.886596	0.884444	0.885044	0.882482	0.87761	0.884624	0.882876	0.879389
DT	540	0.881969	0.863658	0.867384	0.88301	0.878242	0.884782	0.884276	0.884938	0.880445	0.886391	0.88121	0.874437	0.87975	0.885359
DT	550	0.88617	0.868567	0.885406	0.887253	0.885687	0.885982	0.887291	0.879259	0.886012	0.888346	0.887449	0.892679	0.885762	0.882971
DT	560	0.882977	0.864816	0.865968	0.883954	0.885927	0.889582	0.885668	0.874815	0.884076	0.885903	0.886489	0.884388	0.879509	0.873179
DT	570	0.884706	0.86681	0.868046	0.885545	0.881604	0.885982	0.892161	0.884444	0.88698	0.881994	0.881929	0.88652	0.87975	0.885359
DT	580	0.883818	0.865801	0.866403	0.884867	0.884726	0.888142	0.887755	0.879753	0.882623	0.878817	0.884089	0.885335	0.883117	0.883449
DT	590	0.885354	0.867579	0.869999	0.886236	0.895293	0.882381	0.887523	0.883704	0.880929	0.881261	0.888889	0.880834	0.882395	0.890136
DT	600	0.886915	0.869363	0.873992	0.887715	0.89001	0.889822	0.890538	0.88716	0.891336	0.890056	0.88001	0.887467	0.882395	0.880344
DT	610	0.881921	0.863559	0.86978	0.882747	0.884486	0.887182	0.878479	0.879259	0.879719	0.881994	0.87881	0.882018	0.887446	0.879866
DT	620	0.881705	0.863347	0.868039	0.882392	0.881844	0.881181	0.88103	0.873827	0.878267	0.88517	0.887209	0.883203	0.885281	0.879866
DT	630	0.883361	0.865212	0.874276	0.884113	0.889529	0.879501	0.888219	0.881235	0.881413	0.881749	0.885049	0.881308	0.878066	0.88727
DT	640	0.884514	0.866601	0.868754	0.88532	0.886167	0.886942	0.886596	0.885185	0.884802	0.876374	0.882889	0.884388	0.888648	0.882971
DT	650	0.883385	0.865282	0.876883	0.88432	0.879443	0.885982	0.88961	0.881235	0.879235	0.877107	0.881929	0.887231	0.884079	0.887509
DT	660	0.881753	0.863413	0.86796	0.882666	0.884966	0.885982	0.888219	0.873086	0.876815	0.87955	0.87977	0.880597	0.878547	0.88942
DT	670	0.881297	0.862888	0.863901	0.882199	0.888329	0.879741	0.891929	0.882222	0.876815	0.875886	0.87305	0.879649	0.887927	0.877
DT	680	0.885186	0.86737	0.866899	0.886031	0.889289	0.878781	0.888219	0.88321	0.8894	0.882971	0.886249	0.885572	0.87975	0.888225
DT	690	0.883553	0.865456	0.869228	0.884412	0.89025	0.885502	0.887523	0.880494	0.89061	0.879306	0.87761	0.885098	0.873978	0.884882
DT	700	0.883217	0.865123	0.869822	0.884109	0.880884	0.884061	0.894712	0.880741	0.88819	0.88688	0.87929	0.875859	0.877826	0.883449
DT	710	0.882113	0.863815	0.870582	0.883061	0.882565	0.884061	0.880566	0.880247	0.878751	0.885903	0.87737	0.884388	0.877826	0.88942
DT	720	0.887251	0.869787	0.874093	0.888232	0.892411	0.886222	0.893089	0.887654	0.890852	0.885658	0.889609	0.878465	0.884319	0.884165
DT	730	0.884922	0.867061	0.871739	0.885708	0.877041	0.885262	0.889147	0.884938	0.896418	0.887369	0.87953	0.878228	0.886724	0.884643
DT	740	0.885066	0.867261	0.87376	0.886086	0.891931	0.886462	0.88474	0.875309	0.887222	0.884681	0.887209	0.884151	0.880712	0.887987
DT	750	0.887419	0.869934	0.862171	0.888133	0.889049	0.885742	0.895872	0.885926	0.89424	0.891033	0.87713	0.878939	0.885762	0.890375
DT	760	0.88449	0.86661	0.867254	0.885551	0.89049	0.885982	0.885204	0.889136	0.886738	0.879062	0.886249	0.876806	0.8848	0.880583
DT	770	0.880072	0.861498	0.860341	0.881076	0.878722	0.87614	0.886364	0.883457	0.874153	0.880039	0.87929	0.881071	0.877585	0.883688
DT	780	0.886627	0.869063	0.866099	0.887508	0.885927	0.886942	0.88961	0.882222	0.8894	0.89421	0.884569	0.888415	0.880471	0.884404
DT	790	0.882617	0.864398	0.874761	0.883419	0.883766	0.879261	0.885436	0.883951	0.879477	0.881749	0.88049	0.888178	0.880712	0.882971
DT	800	0.88473	0.866824	0.870293	0.885483	0.884486	0.885262	0.881957	0.886914	0.886496	0.891522	0.883369	0.88036	0.883117	0.884165
DT	810	0.883649	0.865583	0.873269	0.884403	0.883525	0.887902	0.882653	0.885185	0.880929	0.887369	0.87737	0.884388	0.881433	0.885837
DT	820	0.885018	0.867198	0.879378	0.885753	0.887848	0.878301	0.886364	0.88642	0.890852	0.888835	0.881449	0.881782	0.883838	0.884643
DT	830	0.88497	0.867129	0.877986	0.88573	0.884966	0.879261	0.887291	0.887407	0.890852	0.887124	0.87977	0.886046	0.886724	0.880344
DT	840	0.88473	0.866846	0.871947	0.885504	0.884006	0.883581	0.887987	0.88321	0.893756	0.88859	0.883369	0.875385	0.881914	0.885598
DT	850	0.88521	0.86742	0.873657	0.885968	0.887848	0.886702	0.882189	0.887901	0.88698	0.888102	0.88025	0.882018	0.878788	0.891569
DT	860	0.886363	0.86872	0.875474	0.887103	0.889289	0.888862	0.892393	0.882469	0.890126	0.880039	0.882889	0.888178	0.886724	0.882255
DT	870	0.882881	0.864704	0.883949	0.883657	0.881844	0.879981	0.887755	0.884938	0.883833	0.882482	0.87833	0.884861	0.883598	0.88106
DT	880	0.886146	0.868503	0.874201	0.886933	0.892171	0.890062	0.888683	0.887654	0.882623	0.886636	0.884089	0.880834	0.882876	0.885837
DT	890	0.880864	0.862396	0.86289	0.88176	0.887128	0.880941	0.885436	0.878519	0.885528	0.875886	0.87665	0.875859	0.878788	0.883688
DT	900	0.880816	0.862342	0.880187	0.881758	0.876081	0.886222	0.881725	0.888395	0.886738	0.881994	0.87617	0.875859	0.87975	0.875567
DT	910	0.881777	0.86341	0.877346	0.882533	0.879923	0.882621	0.884276	0.882963	0.876815	0.890301	0.87545	0.876333	0.881914	0.88727
DT	920	0.883745	0.865714	0.87002	0.884469	0.883525	0.883341	0.887059	0.881481	0.888916	0.888102	0.87545	0.873964	0.890813	0.884882
DT	930	0.883025	0.864869	0.871506	0.883956	0.884966	0.884301	0.884972	0.885432	0.886012	0.884437	0.87737	0.880123	0.87975	0.882971
DT	940	0.884826	0.86694	0.870741	0.885542	0.889289	0.886702	0.889378	0.88716	0.882139	0.889812	0.87953	0.884861	0.87999	0.879389
DT	950	0.88593	0.868189	0.874502	0.886557	0.885447	0.886942	0.888915	0.884444	0.888674	0.882482	0.890329	0.885098	0.881193	0.885598
DT	960	0.883385	0.865292	0.871744	0.884266	0.883285	0.886702	0.882885	0.887654	0.884318	0.879795	0.87881	0.881071	0.878066	0.89133
DT	970	0.882665	0.864461	0.879102	0.883523	0.891691	0.883821	0.883349	0.877037	0.888916	0.886636	0.87401	0.879412	0.882155	0.879627
DT	980	0.885738	0.86803	0.875336	0.886553	0.89097	0.886462	0.891466	0.885926	0.883833	0.88517	0.87737	0.888415	0.885281	0.882255
DT	990	0.885666	0.867943	0.876227	0.886593	0.886647	0.890062	0.886364	0.891605	0.881413	0.889079	0.884089	0.878702	0.889851	0.87915
DT	1000	0.882449	0.864213	0.864583	0.883249	0.877281	0.87734	0.890306	0.88642	0.886496	0.881505	0.88073	0.879886	0.880471	0.883926
DT	1010	0.883697	0.865649	0.867624	0.884528	0.882565	0.887902	0.877783	0.884444	0.880203	0.887124	0.883369	0.876806	0.887927	0.889181
DT	1020	0.883818	0.865825	0.864951	0.884687	0.882805	0.882381	0.877783	0.889383	0.890368	0.878573	0.881929	0.884151	0.887205	0.883926
DT	1030	0.882449	0.86419	0.872352	0.883126	0.876081	0.884542	0.888683	0.885926	0.879961	0.875153	0.885049	0.88036	0.87975	0.888703
DT	1040	0.884514	0.86662	0.875833	0.885229	0.888329	0.885982	0.880334	0.883951	0.889642	0.889323	0.88073	0.883677	0.879028	0.884404
DT	1050	0.882209	0.863892	0.871246	0.882977	0.880884	0.881421	0.886596	0.884691	0.888674	0.880283	0.88025	0.882492	0.872054	0.884643
DT	1060	0.888571	0.871272	0.869624	0.889278	0.89001	0.891023	0.887059	0.88963	0.894482	0.886636	0.889369	0.885098	0.882876	0.889658
DT	1070	0.88497	0.867115	0.873495	0.885729	0.884006	0.882141	0.882885	0.888148	0.888432	0.893721	0.87641	0.886046	0.87975	0.888464
DT	1080	0.885498	0.867792	0.877891	0.886296	0.880403	0.885262	0.888451	0.892593	0.887222	0.88859	0.881449	0.879176	0.884079	0.887987
DT	1090	0.884634	0.866775	0.872284	0.885408	0.888329	0.888862	0.885668	0.888148	0.881413	0.888102	0.881929	0.879649	0.877345	0.887031
DT	1100	0.885186	0.867322	0.881932	0.885899	0.891931	0.889102	0.886596	0.888395	0.882381	0.882727	0.891529	0.882729	0.870611	0.885837
DT	1110	0.886074	0.868387	0.87236	0.8869	0.879203	0.893423	0.886132	0.885926	0.88698	0.890545	0.889129	0.882729	0.882155	0.884643
DT	1120	0.884202	0.866254	0.874177	0.884848	0.877041	0.891503	0.887987	0.881975	0.883591	0.881016	0.882649	0.889363	0.87999	0.886554
DT	1130	0.885906	0.86822	0.882617	0.886674	0.886167	0.886222	0.893553	0.885432	0.885286	0.886636	0.882409	0.881308	0.886003	0.885837
DT	1140	0.88473	0.866847	0.869387	0.88564	0.882565	0.886942	0.896336	0.88321	0.88577	0.880039	0.87953	0.888652	0.878066	0.885598
DT	1150	0.883794	0.865751	0.879981	0.884487	0.883525	0.888142	0.893553	0.887901	0.883349	0.882482	0.88049	0.879649	0.877345	0.881299
DT	1160	0.885018	0.867186	0.875637	0.885754	0.884246	0.883821	0.882421	0.884691	0.882865	0.890545	0.87833	0.886757	0.891294	0.885359
DT	1170	0.881104	0.862636	0.875676	0.881743	0.877041	0.883101	0.886596	0.888889	0.893272	0.884437	0.87401	0.86425	0.876864	0.882971
DT	1180	0.880648	0.862115	0.871761	0.881457	0.888569	0.87758	0.884276	0.877531	0.882623	0.880039	0.87833	0.877043	0.875421	0.884882
DT	1190	0.883505	0.865445	0.879424	0.884327	0.877041	0.885502	0.885668	0.88	0.88577	0.894943	0.87641	0.883914	0.881674	0.884165
DT	1200	0.888475	0.871167	0.876364	0.889197	0.884966	0.887662	0.891466	0.892593	0.886254	0.890789	0.885049	0.895996	0.888889	0.88106
DT	1210	0.883577	0.865521	0.873804	0.884469	0.885927	0.880221	0.890074	0.878025	0.881171	0.891522	0.884329	0.879412	0.8848	0.880105
DT	1220	0.8812	0.86281	0.878519	0.882126	0.881844	0.880221	0.888451	0.880247	0.877541	0.890789	0.87137	0.88344	0.883117	0.874851
DT	1230	0.883409	0.865324	0.870784	0.88417	0.885687	0.885742	0.888683	0.88642	0.879235	0.885414	0.868491	0.886046	0.885041	0.88321
DT	1240	0.882473	0.864202	0.876498	0.883276	0.874159	0.87446	0.884276	0.891605	0.891094	0.880772	0.87089	0.889126	0.883598	0.884882
DT	1250	0.885282	0.867448	0.875221	0.88598	0.882805	0.884301	0.887523	0.880741	0.881413	0.889568	0.883849	0.892206	0.880231	0.889897
DT	1260	0.886291	0.868638	0.870806	0.887087	0.884486	0.891503	0.8859	0.886914	0.885044	0.885903	0.888649	0.888415	0.87975	0.886315
DT	1270	0.889028	0.871826	0.875367	0.889713	0.885687	0.885022	0.893553	0.89358	0.887706	0.895676	0.87905	0.885809	0.894901	0.88942
DT	1280	0.887275	0.869797	0.881538	0.888067	0.888329	0.885262	0.892625	0.881728	0.898112	0.889079	0.886009	0.876096	0.888889	0.886554
DT	1290	0.887947	0.870569	0.876481	0.888685	0.881844	0.879981	0.89564	0.882716	0.890126	0.887124	0.890809	0.888889	0.886243	0.895629
DT	1300	0.887779	0.870363	0.877294	0.888548	0.892171	0.892943	0.88961	0.881975	0.892304	0.889079	0.887209	0.878465	0.886965	0.887031
DT	1310	0.886074	0.868426	0.876383	0.886838	0.887128	0.884301	0.882653	0.888395	0.883349	0.887613	0.882649	0.891495	0.88961	0.883688
DT	1320	0.886963	0.869415	0.871635	0.88761	0.880403	0.887902	0.884508	0.885679	0.882623	0.884193	0.893449	0.891732	0.888408	0.890614
DT	1330	0.88557	0.867832	0.875058	0.886264	0.89097	0.884542	0.887523	0.884444	0.889158	0.889079	0.883129	0.882966	0.881193	0.882732
DT	1340	0.885858	0.868108	0.871668	0.886468	0.891691	0.881661	0.885436	0.885432	0.88698	0.893477	0.888409	0.884151	0.881674	0.879866
DT	1350	0.888403	0.871095	0.881537	0.889025	0.884006	0.892703	0.888451	0.891852	0.887948	0.899585	0.882169	0.888178	0.883117	0.886315
DT	1360	0.888475	0.871186	0.875666	0.889262	0.887848	0.885982	0.899583	0.886173	0.888916	0.892499	0.883849	0.882018	0.88961	0.887987
DT	1370	0.88521	0.867417	0.872525	0.886067	0.883045	0.878301	0.884508	0.880988	0.885528	0.884437	0.888649	0.888415	0.891775	0.886315
DT	1380	0.886315	0.868672	0.876221	0.887042	0.889289	0.880941	0.892161	0.888148	0.885528	0.89592	0.87473	0.873727	0.890332	0.892524
DT	1390	0.890036	0.872989	0.884638	0.890771	0.891691	0.892223	0.893785	0.885926	0.889642	0.890301	0.893928	0.888178	0.886724	0.887748
DT	1400	0.886699	0.869148	0.886671	0.887495	0.886888	0.891983	0.883813	0.882963	0.880929	0.891278	0.891289	0.884624	0.883838	0.88942
DT	1410	0.887515	0.870055	0.878092	0.888351	0.879443	0.888382	0.887291	0.886173	0.890126	0.891278	0.882649	0.889837	0.892015	0.887987
DT	1420	0.887683	0.870251	0.882791	0.888398	0.901777	0.887902	0.887523	0.888148	0.891578	0.887124	0.88001	0.883203	0.885522	0.884165
DT	1430	0.888139	0.870776	0.887053	0.888738	0.89001	0.884782	0.887059	0.889136	0.895692	0.890056	0.883129	0.880597	0.888889	0.892286
DT	1440	0.889412	0.872228	0.877442	0.890027	0.891451	0.893423	0.891929	0.885185	0.891578	0.888346	0.884089	0.8896	0.883357	0.894913
DT	1450	0.889316	0.872132	0.8779	0.889994	0.89097	0.890302	0.887987	0.891111	0.892304	0.891522	0.887209	0.886994	0.881433	0.89348
DT	1460	0.889292	0.872113	0.87963	0.889949	0.891931	0.890062	0.886827	0.891358	0.88577	0.890056	0.886249	0.894575	0.886243	0.889897
DT	1470	0.890108	0.873052	0.87051	0.890572	0.893852	0.885742	0.893553	0.894321	0.897144	0.898607	0.88097	0.883677	0.889129	0.884404
DT	1480	0.888163	0.870799	0.866825	0.888843	0.89001	0.884301	0.893553	0.891111	0.884802	0.889079	0.886249	0.886046	0.891775	0.884643
DT	1490	0.889076	0.871876	0.878687	0.889734	0.885687	0.890302	0.891929	0.882716	0.891578	0.89592	0.892969	0.882966	0.890572	0.886076
DT	1500	0.888403	0.871081	0.870604	0.889131	0.884006	0.890302	0.887755	0.887654	0.885528	0.893232	0.893928	0.885335	0.887686	0.888703
DT	1510	0.886987	0.869462	0.877128	0.887734	0.893612	0.87686	0.88961	0.889136	0.890368	0.883948	0.886489	0.882255	0.892496	0.885121
DT	1520	0.889628	0.872487	0.873386	0.89024	0.896734	0.890783	0.887987	0.885432	0.887948	0.890545	0.888889	0.885572	0.891294	0.891091
DT	1530	0.889244	0.872079	0.876451	0.889964	0.89001	0.886942	0.891466	0.888148	0.886254	0.886147	0.890329	0.892916	0.88961	0.890375
DT	1540	0.889196	0.871987	0.878612	0.889823	0.893852	0.886702	0.891234	0.889136	0.89182	0.881749	0.895128	0.892916	0.883357	0.885837
DT	1550	0.885858	0.868168	0.884856	0.88656	0.888569	0.879261	0.891234	0.886173	0.887222	0.892011	0.890089	0.877043	0.875661	0.89133
DT	1560	0.88886	0.871609	0.87474	0.889439	0.894813	0.881421	0.897495	0.881975	0.887706	0.890545	0.886489	0.89339	0.884319	0.889897
DT	1570	0.888595	0.871327	0.878953	0.889303	0.892651	0.887422	0.891466	0.899012	0.886738	0.891522	0.884089	0.881308	0.882395	0.889658
DT	1580	0.888667	0.871369	0.879165	0.889201	0.892171	0.882141	0.892857	0.886173	0.896176	0.889079	0.883129	0.884388	0.888167	0.892286
DT	1590	0.890732	0.873806	0.882281	0.891405	0.891931	0.889102	0.894944	0.894815	0.885286	0.902028	0.888889	0.889363	0.880712	0.890375
DT	1600	0.887755	0.870329	0.875991	0.888417	0.881844	0.880701	0.894712	0.890123	0.88698	0.896409	0.883849	0.893627	0.881674	0.887509
DT	1610	0.889292	0.872128	0.884241	0.889892	0.89097	0.889342	0.888219	0.892099	0.891336	0.892988	0.888169	0.887704	0.888648	0.883688
DT	1620	0.891981	0.875224	0.880554	0.892629	0.900096	0.896063	0.895408	0.885926	0.892062	0.894454	0.887209	0.886757	0.892496	0.889181
DT	1630	0.888643	0.871362	0.880587	0.889212	0.888329	0.885502	0.890306	0.88642	0.892546	0.890301	0.885769	0.891258	0.887446	0.888464
DT	1640	0.889268	0.872091	0.88959	0.889881	0.896734	0.888862	0.883581	0.88642	0.891578	0.892011	0.892729	0.881071	0.885762	0.894196
DT	1650	0.887515	0.870092	0.87004	0.888189	0.89097	0.883821	0.888451	0.887407	0.889884	0.891522	0.888649	0.886046	0.876864	0.891569
DT	1660	0.886963	0.869466	0.877172	0.887733	0.888569	0.884542	0.896104	0.885185	0.888674	0.887857	0.883369	0.885572	0.885522	0.883926
DT	1670	0.887227	0.869746	0.872042	0.887833	0.884726	0.884542	0.891002	0.894074	0.880445	0.892499	0.883369	0.887704	0.883598	0.890375
DT	1680	0.887659	0.870244	0.876679	0.888327	0.89049	0.886222	0.887291	0.885926	0.889642	0.889568	0.887449	0.887467	0.881914	0.890614
DT	1690	0.891573	0.874762	0.878749	0.892214	0.894813	0.887662	0.897032	0.890123	0.89424	0.894454	0.890089	0.887467	0.88456	0.895152
DT	1700	0.889532	0.872419	0.882925	0.890207	0.884246	0.880461	0.893321	0.88642	0.889642	0.892499	0.891289	0.896233	0.891775	0.889181
DT	1710	0.889484	0.872327	0.876261	0.890114	0.895773	0.882381	0.885436	0.89284	0.893514	0.893721	0.887689	0.885809	0.888408	0.889658
DT	1720	0.888788	0.871505	0.87779	0.889392	0.883045	0.887902	0.891929	0.880247	0.89424	0.89421	0.886729	0.887941	0.886724	0.894674
DT	1730	0.885306	0.867504	0.871316	0.885846	0.891451	0.885022	0.880102	0.889383	0.88698	0.88859	0.882889	0.88344	0.880231	0.885359
DT	1740	0.888523	0.871233	0.880862	0.889242	0.89121	0.887662	0.893785	0.885926	0.883107	0.888835	0.886009	0.884388	0.891775	0.892286
DT	1750	0.883193	0.865108	0.873877	0.884002	0.884486	0.882861	0.880798	0.884691	0.881655	0.890545	0.87785	0.884624	0.881193	0.883449
DT	1760	0.887683	0.870258	0.883382	0.888251	0.887368	0.888382	0.888219	0.884938	0.89061	0.892499	0.887929	0.887231	0.880952	0.888703
DT	1770	0.886074	0.868409	0.870778	0.886716	0.892171	0.880221	0.885436	0.881728	0.883107	0.880283	0.887209	0.889126	0.883357	0.897779
DT	1780	0.889772	0.872705	0.876908	0.890385	0.887608	0.883581	0.899583	0.890617	0.890852	0.892499	0.886969	0.886757	0.887205	0.891808
DT	1790	0.886651	0.869077	0.870186	0.88747	0.884006	0.885262	0.888915	0.883951	0.890852	0.888102	0.885049	0.881782	0.888648	0.889897
DT	1800	0.887035	0.869496	0.876184	0.887615	0.883045	0.884301	0.890306	0.889136	0.888674	0.890301	0.888409	0.886757	0.882155	0.88727
DT	1810	0.888187	0.870848	0.876321	0.888725	0.880163	0.887662	0.891929	0.890617	0.886254	0.887857	0.892729	0.886046	0.885522	0.893002
DT	1820	0.888259	0.870945	0.875138	0.888926	0.884966	0.889582	0.885204	0.888395	0.885044	0.896653	0.887929	0.883203	0.890813	0.891091
DT	1830	0.887731	0.870319	0.879541	0.888277	0.89097	0.887662	0.888683	0.888148	0.890368	0.892744	0.882169	0.885572	0.885041	0.886076
DT	1840	0.889676	0.87254	0.886058	0.890151	0.888329	0.887662	0.884508	0.89037	0.897386	0.891766	0.888649	0.88652	0.885041	0.896824
DT	1850	0.888307	0.87097	0.870157	0.88889	0.89049	0.888622	0.888915	0.889136	0.884076	0.889323	0.884089	0.891258	0.887927	0.889181
DT	1860	0.884802	0.866914	0.873828	0.885322	0.885927	0.87782	0.890538	0.884691	0.880445	0.882971	0.887209	0.888415	0.880471	0.889181
DT	1870	0.887371	0.8699	0.880972	0.888058	0.892171	0.882381	0.891929	0.881481	0.885286	0.889568	0.883609	0.891021	0.886965	0.888942
DT	1880	0.887323	0.869826	0.875205	0.887996	0.885447	0.881181	0.886132	0.882716	0.89061	0.898363	0.884329	0.888415	0.885762	0.890375
DT	1890	0.888956	0.871763	0.870756	0.889573	0.889529	0.884061	0.896336	0.887901	0.89182	0.889323	0.882889	0.890073	0.887205	0.890136
DT	1900	0.887515	0.870074	0.88263	0.888138	0.889529	0.891263	0.895176	0.879506	0.891578	0.88859	0.886009	0.875859	0.888167	0.889181
DT	1910	0.885498	0.867745	0.880484	0.886074	0.89073	0.883341	0.882421	0.882469	0.889642	0.883948	0.887929	0.878939	0.887686	0.887987
DT	1920	0.888884	0.871635	0.883262	0.889478	0.882565	0.891023	0.895176	0.880494	0.89182	0.889079	0.888889	0.884861	0.891294	0.893241
DT	1930	0.888043	0.870666	0.877046	0.888688	0.896013	0.888622	0.891466	0.881481	0.892546	0.886147	0.887689	0.885809	0.880231	0.890136
DT	1940	0.886723	0.869154	0.88334	0.887332	0.888329	0.882861	0.897263	0.87679	0.880687	0.891766	0.889369	0.886283	0.888167	0.885121
DT	1950	0.889076	0.87186	0.877738	0.889653	0.89025	0.885022	0.895176	0.888148	0.893514	0.891522	0.88001	0.884861	0.885762	0.896346
DT	1960	0.887803	0.8704	0.880787	0.88844	0.881364	0.885742	0.891929	0.885432	0.893756	0.888346	0.884569	0.889363	0.886243	0.891091
DT	1970	0.886483	0.868873	0.88137	0.887056	0.882805	0.887662	0.896568	0.877037	0.887464	0.893721	0.882649	0.87728	0.888408	0.890853
DT	1980	0.887899	0.870528	0.877207	0.888516	0.882565	0.887902	0.891234	0.879259	0.886254	0.888835	0.887449	0.888415	0.891294	0.89539
DT	1990	0.888307	0.870979	0.875892	0.888883	0.885687	0.888622	0.890306	0.886173	0.884076	0.892499	0.888649	0.893153	0.885041	0.888703
DT	2000	0.886267	0.868622	0.873015	0.886966	0.886647	0.890302	0.886827	0.893333	0.876089	0.89421	0.885049	0.881782	0.885041	0.883688
RF	10	0.708307	0.667461	0.732861	0.71155	0.711654	0.700979	0.720185	0.701696	0.713434	0.714558	0.702545	0.713806	0.708714	0.695484
RF	20	0.850612	0.827465	0.875442	0.851269	0.853553	0.846429	0.867136	0.843563	0.843474	0.852046	0.846061	0.856903	0.856283	0.84086
RF	30	0.881393	0.862997	0.902142	0.881935	0.878918	0.869358	0.892397	0.871985	0.884037	0.887488	0.874424	0.890516	0.886134	0.878773
RF	40	0.912773	0.899206	0.924248	0.913252	0.914094	0.907093	0.913772	0.908526	0.913863	0.911037	0.91903	0.921248	0.913096	0.906061
RF	50	0.923001	0.911076	0.930086	0.923475	0.929409	0.919752	0.923002	0.917124	0.927702	0.921741	0.921455	0.927011	0.923447	0.919343
RF	60	0.928139	0.916966	0.937284	0.928496	0.924145	0.928827	0.934661	0.922379	0.930804	0.926974	0.926303	0.928211	0.929706	0.929486
RF	70	0.932941	0.922534	0.943352	0.933278	0.932998	0.931932	0.942677	0.929066	0.92985	0.933635	0.933091	0.932293	0.934039	0.929969
RF	80	0.939592	0.930212	0.949712	0.939887	0.943049	0.938142	0.940248	0.935754	0.939394	0.940771	0.939879	0.943577	0.939817	0.935281
RF	90	0.943986	0.935283	0.953602	0.944226	0.949988	0.942441	0.948263	0.939336	0.94178	0.945528	0.940121	0.945258	0.94415	0.943009
RF	100	0.94377	0.935035	0.953385	0.943997	0.945202	0.941724	0.945834	0.938858	0.9487	0.941246	0.944242	0.946218	0.945835	0.93987
RF	110	0.947827	0.939719	0.954817	0.948007	0.947117	0.951755	0.95385	0.942919	0.951086	0.948382	0.94303	0.9491	0.945354	0.945665
RF	120	0.953325	0.946053	0.960432	0.95344	0.954774	0.959876	0.95725	0.953188	0.95204	0.960276	0.942545	0.94958	0.954261	0.949288
RF	130	0.953806	0.946613	0.961627	0.953923	0.95621	0.953905	0.957493	0.949128	0.952995	0.954329	0.949576	0.955342	0.954261	0.954842
RF	140	0.955702	0.948804	0.961138	0.95583	0.954535	0.960353	0.959922	0.953666	0.955619	0.9598	0.953697	0.953661	0.956187	0.949529
RF	150	0.957695	0.951112	0.964056	0.957801	0.960038	0.954383	0.958222	0.951517	0.96397	0.960038	0.95297	0.959904	0.960039	0.955808
RF	160	0.960408	0.954251	0.968157	0.96053	0.957167	0.961309	0.967209	0.951994	0.958482	0.966223	0.961939	0.960624	0.959076	0.960155
RF	170	0.962089	0.956185	0.97139	0.962188	0.962192	0.961786	0.965995	0.958443	0.963255	0.965033	0.961212	0.961825	0.961001	0.960155
RF	180	0.963866	0.958227	0.970174	0.963939	0.963867	0.965369	0.969881	0.963697	0.965163	0.964795	0.961455	0.969028	0.955946	0.95943
RF	190	0.963265	0.957537	0.970425	0.963364	0.962431	0.963697	0.967452	0.963458	0.962539	0.96765	0.959273	0.960144	0.961724	0.96426
RF	200	0.963313	0.957584	0.968844	0.963378	0.962192	0.962981	0.965995	0.963697	0.964686	0.965271	0.961212	0.962785	0.963409	0.960879
RF	210	0.964178	0.958595	0.971557	0.964275	0.963149	0.964414	0.971338	0.960353	0.967072	0.960752	0.963879	0.961104	0.964612	0.965226
RF	220	0.963577	0.957911	0.973205	0.963692	0.961953	0.961786	0.968909	0.961786	0.963493	0.962655	0.961697	0.963745	0.964131	0.965709
RF	230	0.965522	0.960161	0.973319	0.965627	0.963388	0.970146	0.969638	0.962981	0.96755	0.965271	0.960727	0.963025	0.969668	0.962811
RF	240	0.966747	0.961583	0.97468	0.966844	0.963388	0.967041	0.969152	0.965608	0.963255	0.969791	0.967273	0.966627	0.965816	0.969573
RF	250	0.966747	0.96158	0.97344	0.966823	0.968653	0.96919	0.971338	0.966086	0.97089	0.963844	0.964364	0.962065	0.964612	0.966433
RF	260	0.965354	0.959966	0.971551	0.965432	0.96291	0.967996	0.969881	0.962503	0.966356	0.967174	0.963152	0.962545	0.968946	0.962086
RF	270	0.967755	0.962742	0.973743	0.967852	0.965303	0.972295	0.969638	0.966324	0.969936	0.965033	0.966545	0.966146	0.970631	0.965709
RF	280	0.967299	0.962213	0.975568	0.967397	0.96626	0.968474	0.971581	0.966563	0.970413	0.970266	0.963394	0.967107	0.96389	0.964984
RF	290	0.967587	0.962549	0.973012	0.967671	0.965781	0.967996	0.974739	0.964175	0.967311	0.966936	0.967758	0.965426	0.965575	0.970297
RF	300	0.969148	0.964347	0.974535	0.969227	0.971524	0.970385	0.969152	0.962981	0.967311	0.969553	0.969697	0.968547	0.973038	0.969331
RF	310	0.969676	0.964958	0.974597	0.96974	0.967935	0.967996	0.972553	0.971579	0.970174	0.970029	0.968	0.969028	0.970631	0.968848
RF	320	0.96886	0.964021	0.974726	0.968942	0.966021	0.968713	0.972067	0.96728	0.973992	0.969315	0.967758	0.970228	0.96702	0.966192
RF	330	0.968715	0.963848	0.975955	0.96879	0.966738	0.971818	0.974253	0.965608	0.970413	0.968126	0.968727	0.966627	0.966779	0.968124
RF	340	0.96922	0.964432	0.975092	0.969297	0.969131	0.968235	0.970853	0.965608	0.968265	0.970029	0.971879	0.970228	0.969427	0.968607
RF	350	0.96946	0.964713	0.975399	0.969541	0.969131	0.967519	0.974253	0.972056	0.970651	0.969077	0.967273	0.966867	0.970631	0.967158
RF	360	0.9691	0.9643	0.97591	0.969181	0.968174	0.971579	0.972553	0.972056	0.966595	0.967888	0.968	0.964226	0.972075	0.967882
RF	370	0.967875	0.962874	0.974147	0.967947	0.962431	0.968474	0.971095	0.968952	0.968027	0.969077	0.968	0.968788	0.96726	0.966675
RF	380	0.969004	0.964181	0.974924	0.969096	0.96961	0.968235	0.968667	0.964891	0.970413	0.969315	0.967758	0.971429	0.968464	0.971263
RF	390	0.971285	0.966816	0.978494	0.971363	0.968413	0.972534	0.978382	0.96728	0.973992	0.970029	0.971879	0.970708	0.970631	0.96909
RF	400	0.969844	0.96515	0.975848	0.969926	0.968174	0.971579	0.971824	0.967996	0.973276	0.968839	0.967273	0.969028	0.97039	0.970056
RF	410	0.97042	0.965823	0.977122	0.970509	0.967456	0.971579	0.976439	0.972056	0.971129	0.970029	0.969212	0.967107	0.969668	0.969573
RF	420	0.971092	0.966597	0.979223	0.971163	0.970806	0.971579	0.97231	0.969668	0.973515	0.971931	0.970909	0.967827	0.972557	0.969814
RF	430	0.971333	0.966874	0.977968	0.971407	0.967456	0.971579	0.976682	0.973251	0.970174	0.972407	0.970667	0.971188	0.969427	0.970539
RF	440	0.971477	0.967038	0.977775	0.971561	0.970806	0.969668	0.97231	0.970385	0.976617	0.972883	0.969939	0.972389	0.972075	0.967641
RF	450	0.971381	0.966926	0.975505	0.97146	0.969849	0.973728	0.973524	0.973251	0.975424	0.970504	0.969939	0.967587	0.970149	0.969814
RF	460	0.971116	0.96662	0.976923	0.971193	0.969131	0.968713	0.977897	0.968235	0.971606	0.971456	0.972848	0.972629	0.967983	0.97078
RF	470	0.97102	0.966503	0.97766	0.971088	0.970567	0.964891	0.974253	0.974445	0.973515	0.969553	0.970909	0.969268	0.971834	0.971021
RF	480	0.971405	0.966947	0.977141	0.971464	0.970567	0.973012	0.97401	0.971101	0.969936	0.973834	0.96897	0.968788	0.974242	0.969573
RF	490	0.971933	0.967563	0.977357	0.971998	0.970089	0.973728	0.97401	0.971579	0.971367	0.971694	0.970667	0.967347	0.975927	0.972953
RF	500	0.970996	0.966477	0.977925	0.971076	0.971764	0.970623	0.974253	0.970146	0.97089	0.975024	0.967515	0.969268	0.968705	0.971746
RF	510	0.971309	0.966837	0.979	0.971371	0.967935	0.974206	0.972067	0.970146	0.97256	0.970504	0.969455	0.969748	0.974001	0.97247
RF	520	0.971381	0.966916	0.975839	0.971454	0.971046	0.973251	0.971338	0.973489	0.969697	0.973597	0.971394	0.970948	0.969427	0.969573
RF	530	0.970372	0.965755	0.974905	0.970453	0.967217	0.971579	0.974496	0.968474	0.975185	0.971456	0.964121	0.971429	0.970149	0.969573
RF	540	0.971405	0.966951	0.976987	0.971489	0.970089	0.970862	0.97231	0.970862	0.969697	0.971218	0.969697	0.972629	0.973279	0.973436
RF	550	0.972005	0.967639	0.978032	0.972072	0.971524	0.973489	0.972553	0.972056	0.97423	0.969315	0.971394	0.971909	0.973519	0.970056
RF	560	0.971236	0.96675	0.975707	0.971302	0.969131	0.972056	0.973767	0.971818	0.973515	0.967412	0.966061	0.97383	0.972557	0.972229
RF	570	0.971861	0.967474	0.97796	0.971924	0.974874	0.974206	0.97231	0.972534	0.972799	0.97098	0.970424	0.967347	0.969909	0.973195
RF	580	0.971333	0.966857	0.977704	0.971405	0.967935	0.974445	0.97231	0.968713	0.972083	0.968601	0.970182	0.973589	0.97376	0.971746
RF	590	0.97078	0.966225	0.976551	0.970858	0.971524	0.972295	0.973039	0.970862	0.970413	0.969553	0.968485	0.972149	0.969909	0.969573
RF	600	0.971429	0.966972	0.977079	0.971506	0.968653	0.975639	0.973282	0.970385	0.97089	0.969791	0.972364	0.973349	0.968946	0.971021
RF	610	0.971981	0.967607	0.978829	0.972044	0.968653	0.971818	0.974739	0.973489	0.972799	0.973359	0.968	0.971669	0.972557	0.972712
RF	620	0.971188	0.9667	0.976156	0.971272	0.966738	0.972056	0.974739	0.969429	0.974469	0.973359	0.969212	0.968067	0.972075	0.971746
RF	630	0.972149	0.967801	0.977582	0.972213	0.970089	0.972056	0.977168	0.973728	0.970413	0.974072	0.96703	0.973589	0.972316	0.971021
RF	640	0.971309	0.966832	0.975703	0.971375	0.966978	0.968713	0.97571	0.971579	0.970174	0.970742	0.971636	0.97527	0.969427	0.972953
RF	650	0.972269	0.967943	0.978807	0.972345	0.971046	0.9754	0.972067	0.972534	0.973037	0.971694	0.973091	0.972149	0.972316	0.969331
RF	660	0.9709	0.966359	0.978088	0.970976	0.973199	0.969668	0.97401	0.971818	0.972322	0.968126	0.970667	0.969988	0.971112	0.968124
RF	670	0.971597	0.967169	0.977749	0.971676	0.968892	0.97134	0.972067	0.970623	0.972322	0.970742	0.973091	0.973109	0.973279	0.970539
RF	680	0.973109	0.968912	0.978689	0.973179	0.971046	0.968235	0.975225	0.972534	0.973753	0.972883	0.971394	0.97527	0.975686	0.975127
RF	690	0.972125	0.967779	0.97832	0.972204	0.967456	0.970385	0.976682	0.97134	0.970413	0.976927	0.969212	0.97551	0.972075	0.971263
RF	700	0.971669	0.967252	0.977257	0.971741	0.970328	0.972534	0.974739	0.972295	0.973037	0.970266	0.971152	0.968788	0.972557	0.971021
RF	710	0.972917	0.968691	0.978791	0.972976	0.969131	0.974206	0.974982	0.972056	0.974469	0.975024	0.974545	0.971669	0.971112	0.971987
RF	720	0.970948	0.966422	0.977181	0.971041	0.969131	0.973012	0.972796	0.971818	0.971129	0.970029	0.970182	0.972629	0.968464	0.970297
RF	730	0.972029	0.967669	0.977846	0.972101	0.967456	0.973489	0.973767	0.973728	0.973515	0.976451	0.969697	0.972629	0.971112	0.968365
RF	740	0.972221	0.967893	0.977986	0.972302	0.971524	0.975161	0.97571	0.972295	0.972083	0.970029	0.971152	0.970708	0.972797	0.97078
RF	750	0.971981	0.967608	0.978805	0.972053	0.968174	0.972534	0.971824	0.973728	0.973037	0.974072	0.970424	0.970228	0.973038	0.972712
RF	760	0.971693	0.967278	0.978639	0.971763	0.968892	0.974206	0.974982	0.971579	0.974469	0.972169	0.969455	0.969748	0.970631	0.97078
RF	770	0.972365	0.968057	0.980616	0.972441	0.970567	0.973728	0.972796	0.973967	0.971844	0.972407	0.972121	0.970228	0.972075	0.973919
RF	780	0.971693	0.967277	0.979611	0.971762	0.968653	0.971101	0.970853	0.972295	0.97423	0.971931	0.969939	0.972149	0.973519	0.972229
RF	790	0.973637	0.969523	0.980327	0.973707	0.96961	0.976117	0.977654	0.974922	0.977332	0.972883	0.968485	0.972149	0.972557	0.974644
RF	800	0.972533	0.96825	0.980114	0.972624	0.972242	0.973012	0.971095	0.973012	0.974708	0.972169	0.97503	0.972869	0.971353	0.969814
RF	810	0.973613	0.969497	0.980068	0.973677	0.970567	0.973728	0.976925	0.971579	0.973276	0.975024	0.973091	0.973349	0.974482	0.974161
RF	820	0.972821	0.968579	0.978824	0.972883	0.970806	0.973489	0.977168	0.968474	0.97423	0.971931	0.967515	0.978151	0.971353	0.975127
RF	830	0.972797	0.968552	0.979203	0.972861	0.970328	0.976594	0.973767	0.971579	0.976855	0.972169	0.968727	0.972389	0.972557	0.972953
RF	840	0.972965	0.968749	0.980143	0.973038	0.972721	0.974445	0.975225	0.972773	0.97423	0.971931	0.971636	0.971909	0.970149	0.974644
RF	850	0.972365	0.968052	0.979888	0.972425	0.968174	0.973251	0.972796	0.970862	0.975185	0.972169	0.970909	0.97383	0.975686	0.97078
RF	860	0.972029	0.967659	0.979471	0.972103	0.971046	0.97134	0.974982	0.971579	0.973515	0.973359	0.969697	0.97431	0.969909	0.970539
RF	870	0.972629	0.968359	0.979186	0.972705	0.971285	0.971579	0.97231	0.973967	0.972083	0.974072	0.968	0.977911	0.973279	0.971746
RF	880	0.972677	0.968415	0.980667	0.972755	0.970089	0.974206	0.975953	0.970623	0.972322	0.972883	0.969212	0.97599	0.971594	0.973919
RF	890	0.972917	0.968686	0.980047	0.972969	0.967696	0.976355	0.977168	0.971101	0.974469	0.97431	0.972848	0.977431	0.969668	0.968124
RF	900	0.972773	0.968524	0.981658	0.972844	0.971524	0.973489	0.974982	0.976833	0.971844	0.970029	0.970424	0.97599	0.972797	0.969814
RF	910	0.972821	0.968578	0.979806	0.972892	0.970806	0.975161	0.973767	0.969907	0.973753	0.974072	0.971152	0.973589	0.974964	0.971021
RF	920	0.972533	0.968247	0.980314	0.972601	0.970567	0.974922	0.974982	0.972534	0.974708	0.971456	0.96897	0.978151	0.973038	0.96595
RF	930	0.973181	0.968997	0.980516	0.973242	0.967935	0.9754	0.975468	0.973489	0.975424	0.972883	0.973091	0.97503	0.97376	0.969331
RF	940	0.972821	0.968576	0.978736	0.972897	0.972003	0.97134	0.975225	0.972295	0.972322	0.972883	0.972121	0.972869	0.974001	0.973195
RF	950	0.972149	0.967804	0.978614	0.972211	0.969131	0.973967	0.973524	0.972534	0.97256	0.972169	0.968485	0.97599	0.971834	0.971263
RF	960	0.973661	0.969549	0.980737	0.973725	0.975353	0.971818	0.976196	0.9754	0.976855	0.970742	0.972606	0.976471	0.969668	0.971504
RF	970	0.972941	0.968718	0.978467	0.973012	0.973439	0.974206	0.974496	0.970862	0.976139	0.972407	0.967758	0.97551	0.97376	0.97078
RF	980	0.972725	0.968465	0.980248	0.972785	0.974156	0.973251	0.970853	0.97134	0.974469	0.972645	0.969697	0.97599	0.971834	0.972953
RF	990	0.972485	0.968187	0.978983	0.972553	0.971764	0.973251	0.974982	0.972056	0.973753	0.971218	0.968727	0.971909	0.976649	0.970539
RF	1000	0.972485	0.968192	0.979855	0.97255	0.971764	0.973728	0.973282	0.972295	0.972799	0.975024	0.969939	0.97407	0.972075	0.969814
RF	1010	0.972533	0.968244	0.97988	0.972605	0.977267	0.974922	0.972796	0.9754	0.96922	0.969315	0.973091	0.972389	0.972557	0.968365
RF	1020	0.973037	0.968822	0.980299	0.973084	0.971764	0.973489	0.974982	0.972056	0.973753	0.974548	0.972364	0.971909	0.973519	0.971987
RF	1030	0.97407	0.970021	0.981708	0.974142	0.972003	0.971101	0.975468	0.973012	0.978048	0.97431	0.973576	0.97431	0.975205	0.973678
RF	1040	0.97383	0.969742	0.980421	0.973879	0.972003	0.974922	0.977168	0.972773	0.973276	0.975737	0.973333	0.97455	0.973519	0.971021
RF	1050	0.973709	0.969601	0.979751	0.973765	0.973678	0.972773	0.974982	0.973489	0.978048	0.975737	0.972121	0.973349	0.972797	0.970056
RF	1060	0.972701	0.968437	0.979131	0.972762	0.973199	0.974922	0.972067	0.971818	0.973037	0.974072	0.970182	0.97455	0.970631	0.97247
RF	1070	0.973157	0.968965	0.979171	0.973222	0.974874	0.974684	0.977654	0.97134	0.972083	0.973359	0.972848	0.972149	0.97039	0.972229
RF	1080	0.974022	0.969964	0.98204	0.974092	0.974635	0.979699	0.97571	0.974445	0.972083	0.970742	0.973576	0.977911	0.971834	0.969573
RF	1090	0.973373	0.969219	0.981099	0.973452	0.971285	0.973967	0.976196	0.974445	0.974946	0.973597	0.971636	0.97503	0.972557	0.970056
RF	1100	0.974238	0.970213	0.981399	0.974297	0.974874	0.973489	0.975225	0.973728	0.976139	0.973597	0.972606	0.97503	0.976649	0.971021
RF	1110	0.973517	0.96938	0.981438	0.973564	0.973917	0.97134	0.975225	0.974922	0.974946	0.974548	0.973576	0.972869	0.972075	0.971746
RF	1120	0.972845	0.968607	0.979575	0.972907	0.967935	0.971818	0.975468	0.974922	0.976139	0.972883	0.971394	0.97623	0.974242	0.967399
RF	1130	0.973613	0.96949	0.980101	0.973668	0.974396	0.973251	0.979597	0.969907	0.975185	0.976451	0.971152	0.977911	0.971353	0.966916
RF	1140	0.973709	0.969602	0.981316	0.973778	0.971524	0.973728	0.974982	0.974206	0.976855	0.973597	0.969697	0.977191	0.971834	0.973436
RF	1150	0.973613	0.969493	0.978994	0.973677	0.97631	0.973728	0.971338	0.973967	0.973992	0.978116	0.971879	0.97455	0.973038	0.96909
RF	1160	0.974718	0.970767	0.980398	0.974767	0.970806	0.976117	0.97571	0.977311	0.973992	0.970266	0.975515	0.97575	0.976408	0.975368
RF	1170	0.973854	0.969767	0.980732	0.973911	0.970328	0.972056	0.97571	0.979221	0.975424	0.975737	0.969697	0.97383	0.974723	0.971746
RF	1180	0.973013	0.968798	0.979082	0.973087	0.972721	0.975161	0.97571	0.973728	0.974469	0.971694	0.966303	0.97623	0.976649	0.967399
RF	1190	0.972461	0.968159	0.980598	0.972514	0.970806	0.973489	0.973524	0.973489	0.974469	0.973359	0.970182	0.97407	0.973279	0.967882
RF	1200	0.973493	0.96935	0.978201	0.973566	0.97296	0.973251	0.975468	0.975161	0.97423	0.972407	0.968	0.97551	0.975205	0.972712
RF	1210	0.973782	0.969685	0.980633	0.973846	0.971764	0.972773	0.976682	0.973728	0.973753	0.975975	0.971879	0.978151	0.972797	0.970297
RF	1220	0.973085	0.968882	0.980019	0.973146	0.973439	0.973728	0.97231	0.970146	0.976378	0.971931	0.971152	0.972629	0.974001	0.975127
RF	1230	0.97383	0.969744	0.980495	0.973898	0.973439	0.974684	0.97571	0.973489	0.976855	0.973359	0.972121	0.972389	0.972316	0.973919
RF	1240	0.973565	0.969436	0.978816	0.973619	0.970328	0.973012	0.974253	0.972056	0.973753	0.975024	0.972848	0.97575	0.973519	0.975127
RF	1250	0.973445	0.969298	0.979309	0.973525	0.966978	0.974206	0.974253	0.9754	0.976855	0.974786	0.966788	0.977671	0.975686	0.971746
RF	1260	0.97407	0.970019	0.981722	0.974133	0.972721	0.973489	0.974253	0.974206	0.976378	0.973834	0.973576	0.976951	0.971112	0.974161
RF	1270	0.974406	0.97041	0.981566	0.974453	0.970328	0.97134	0.976682	0.976117	0.974946	0.971218	0.975273	0.977911	0.975445	0.974885
RF	1280	0.974142	0.970102	0.980041	0.974202	0.972003	0.974684	0.974496	0.974922	0.975662	0.976927	0.973818	0.971909	0.974723	0.972229
RF	1290	0.973421	0.96927	0.980981	0.973489	0.972242	0.974684	0.972796	0.972056	0.971367	0.974072	0.972121	0.976711	0.972797	0.975368
RF	1300	0.974694	0.970739	0.980959	0.974758	0.974396	0.97755	0.973282	0.973489	0.976617	0.971931	0.972848	0.976951	0.975205	0.974644
RF	1310	0.974718	0.970767	0.982173	0.974779	0.973917	0.973251	0.97401	0.974922	0.974946	0.975262	0.97503	0.973349	0.975205	0.9773
RF	1320	0.974238	0.970212	0.981068	0.974294	0.973917	0.9754	0.973039	0.975639	0.974708	0.973121	0.973333	0.97551	0.972557	0.975127
RF	1330	0.97443	0.970433	0.980794	0.974478	0.971764	0.977311	0.976196	0.977072	0.974946	0.974072	0.972121	0.97407	0.972797	0.973919
RF	1340	0.975798	0.972019	0.981656	0.975858	0.973917	0.975639	0.976682	0.976117	0.976139	0.975024	0.974545	0.978151	0.975927	0.975851
RF	1350	0.974382	0.970384	0.9821	0.97446	0.970567	0.973967	0.976439	0.975878	0.975424	0.972407	0.973333	0.976951	0.975205	0.973678
RF	1360	0.97431	0.970295	0.980735	0.974371	0.973678	0.971579	0.977654	0.9754	0.974946	0.972645	0.973333	0.97479	0.975927	0.973195
RF	1370	0.97455	0.970572	0.98149	0.974608	0.970328	0.974445	0.977897	0.973728	0.976378	0.975262	0.972121	0.977431	0.973279	0.974644
RF	1380	0.97407	0.970023	0.982607	0.974136	0.973199	0.972295	0.973767	0.9754	0.976617	0.973359	0.972364	0.97575	0.973279	0.974644
RF	1390	0.97407	0.970017	0.980647	0.974126	0.971764	0.973967	0.978139	0.972534	0.973037	0.973359	0.974788	0.973589	0.974001	0.97561
RF	1400	0.975054	0.971157	0.98129	0.975114	0.972242	0.977311	0.974496	0.976355	0.973515	0.975024	0.97697	0.976471	0.974482	0.973678
RF	1410	0.976062	0.972324	0.983409	0.976119	0.971285	0.977072	0.977654	0.975639	0.97781	0.976451	0.975758	0.97599	0.977612	0.975368
RF	1420	0.973806	0.969709	0.979336	0.973863	0.972721	0.973012	0.975468	0.973967	0.973276	0.975737	0.970667	0.977911	0.972557	0.972712
RF	1430	0.975078	0.971186	0.981357	0.975131	0.974156	0.977788	0.978625	0.970146	0.975901	0.974786	0.974303	0.977191	0.973519	0.974402
RF	1440	0.975054	0.971157	0.982804	0.975116	0.972481	0.976355	0.977897	0.971579	0.976617	0.975737	0.973576	0.976471	0.975686	0.974161
RF	1450	0.974982	0.971072	0.982454	0.975035	0.973678	0.975878	0.975468	0.976594	0.976139	0.972169	0.974303	0.977431	0.976649	0.971504
RF	1460	0.975894	0.972124	0.981936	0.975948	0.974874	0.976117	0.975225	0.976594	0.978048	0.976451	0.972848	0.977671	0.974964	0.976093
RF	1470	0.974574	0.9706	0.98173	0.974635	0.973917	0.97755	0.977897	0.974922	0.975185	0.971218	0.969697	0.97527	0.976168	0.973919
RF	1480	0.97551	0.971684	0.980772	0.975567	0.973439	0.973489	0.976925	0.976833	0.975662	0.974786	0.974545	0.976471	0.974723	0.978266
RF	1490	0.974334	0.970323	0.980371	0.974397	0.975353	0.973728	0.973524	0.9754	0.97423	0.974786	0.972121	0.97479	0.97376	0.97561
RF	1500	0.976038	0.972296	0.983063	0.976086	0.972242	0.977311	0.979597	0.977311	0.977094	0.975024	0.976727	0.97551	0.975205	0.974402
RF	1510	0.973806	0.969711	0.97954	0.973872	0.971285	0.975639	0.974253	0.973251	0.975901	0.976213	0.974545	0.972389	0.971112	0.973436
RF	1520	0.975174	0.971293	0.982168	0.975233	0.974635	0.976594	0.976439	0.974445	0.974469	0.975975	0.975515	0.978151	0.973279	0.972229
RF	1530	0.974022	0.96996	0.980007	0.974078	0.973917	0.973012	0.978139	0.97134	0.973276	0.971694	0.974788	0.976711	0.973038	0.974402
RF	1540	0.975054	0.971153	0.981083	0.975105	0.973678	0.975161	0.978139	0.974445	0.975662	0.975737	0.972606	0.977671	0.97689	0.970539
RF	1550	0.975822	0.972045	0.982598	0.975877	0.972721	0.977788	0.978382	0.978266	0.97781	0.975262	0.972121	0.976951	0.976168	0.972712
RF	1560	0.975054	0.971153	0.981512	0.975108	0.974156	0.9754	0.974982	0.974445	0.979718	0.972883	0.973091	0.976951	0.97376	0.975127
RF	1570	0.975318	0.97146	0.980993	0.975363	0.973678	0.976117	0.977411	0.973967	0.976855	0.9755	0.974545	0.97623	0.976168	0.972712
RF	1580	0.975342	0.97149	0.982401	0.975388	0.972721	0.974206	0.97571	0.976594	0.978525	0.974786	0.972606	0.97527	0.976168	0.976817
RF	1590	0.97551	0.971682	0.98106	0.975561	0.972481	0.976833	0.976439	0.976117	0.97781	0.97431	0.975758	0.980552	0.973519	0.971263
RF	1600	0.974766	0.970822	0.980802	0.974812	0.972003	0.976355	0.975225	0.976355	0.977094	0.973597	0.972364	0.977671	0.973038	0.973919
RF	1610	0.97491	0.97099	0.981132	0.974965	0.96961	0.97134	0.976682	0.975639	0.974469	0.976451	0.976485	0.976471	0.975927	0.976093
RF	1620	0.974742	0.970792	0.980332	0.974793	0.972481	0.976117	0.976196	0.975639	0.971844	0.972883	0.974303	0.977671	0.977612	0.972712
RF	1630	0.974718	0.970766	0.982415	0.974764	0.973917	0.973251	0.979354	0.972056	0.975185	0.975024	0.973576	0.97599	0.972797	0.976093
RF	1640	0.975414	0.971571	0.983788	0.975469	0.972481	0.978266	0.976682	0.975878	0.977332	0.974786	0.973333	0.978872	0.975445	0.971021
RF	1650	0.97539	0.971542	0.982735	0.975443	0.973678	0.976833	0.97571	0.977311	0.976139	0.9755	0.974303	0.97551	0.974964	0.973919
RF	1660	0.974742	0.970791	0.982354	0.97479	0.973199	0.975639	0.97571	0.973489	0.974946	0.977402	0.975273	0.976471	0.973519	0.971746
RF	1670	0.975654	0.97185	0.980856	0.97571	0.972481	0.974684	0.976682	0.975161	0.977094	0.974548	0.973818	0.97575	0.977853	0.978508
RF	1680	0.975462	0.971627	0.982254	0.975515	0.973199	0.977311	0.975953	0.973728	0.976617	0.975262	0.974788	0.976951	0.976408	0.974402
RF	1690	0.974766	0.970823	0.981609	0.974819	0.972242	0.975639	0.97571	0.974684	0.977094	0.97431	0.970909	0.978391	0.974964	0.973678
RF	1700	0.975174	0.971296	0.98246	0.975238	0.970089	0.975639	0.977897	0.975878	0.976139	0.976213	0.974545	0.97551	0.975686	0.974161
RF	1710	0.97467	0.97071	0.980548	0.974722	0.972003	0.972534	0.972067	0.97755	0.973037	0.976927	0.974545	0.977671	0.977371	0.972953
RF	1720	0.97611	0.972379	0.982515	0.97617	0.973439	0.97755	0.97984	0.974445	0.977094	0.9755	0.97697	0.979592	0.971353	0.975368
RF	1730	0.975798	0.972017	0.981834	0.975857	0.971764	0.978027	0.976925	0.975161	0.978287	0.974072	0.974303	0.977191	0.976649	0.97561
RF	1740	0.975294	0.971432	0.981849	0.975341	0.972481	0.975161	0.978139	0.974684	0.97781	0.976927	0.969939	0.978872	0.974964	0.973919
RF	1750	0.97551	0.971683	0.982443	0.975563	0.973917	0.973967	0.976682	0.975639	0.978048	0.975024	0.974545	0.976951	0.974723	0.97561
RF	1760	0.974262	0.970234	0.980859	0.974317	0.971524	0.977788	0.978382	0.973251	0.97423	0.971218	0.973576	0.976711	0.973038	0.972953
RF	1770	0.974526	0.970546	0.981303	0.974587	0.973678	0.9754	0.976196	0.976594	0.975424	0.975975	0.971152	0.971909	0.973038	0.975851
RF	1780	0.975078	0.971181	0.981904	0.975131	0.972721	0.973728	0.976439	0.977311	0.974946	0.976451	0.974303	0.97551	0.976649	0.972712
RF	1790	0.974694	0.970739	0.981233	0.97474	0.973917	0.974445	0.973767	0.971579	0.976139	0.97431	0.976	0.97503	0.97689	0.974885
RF	1800	0.975006	0.971097	0.980765	0.975055	0.975114	0.974206	0.976439	0.975639	0.974946	0.974548	0.975515	0.977911	0.972557	0.973195
RF	1810	0.974766	0.970823	0.98151	0.97482	0.973678	0.9754	0.977897	0.978266	0.974708	0.973834	0.970424	0.97503	0.974723	0.973678
RF	1820	0.97575	0.97196	0.982962	0.975807	0.973917	0.975161	0.976682	0.975161	0.974469	0.977402	0.974788	0.97503	0.977853	0.977059
RF	1830	0.975318	0.971459	0.981741	0.975372	0.973439	0.976833	0.977168	0.975161	0.978764	0.975975	0.973091	0.97383	0.976168	0.972712
RF	1840	0.974862	0.97093	0.982868	0.974916	0.975832	0.976355	0.974982	0.972534	0.979003	0.972407	0.973576	0.97599	0.974964	0.972953
RF	1850	0.975486	0.971654	0.980969	0.975542	0.975353	0.97755	0.976925	0.978505	0.976378	0.975737	0.971394	0.977671	0.972797	0.97247
RF	1860	0.97467	0.970711	0.981409	0.974722	0.974156	0.973489	0.97571	0.976117	0.973753	0.975975	0.971879	0.977191	0.974964	0.973436
RF	1870	0.975558	0.971738	0.980921	0.97561	0.973199	0.976833	0.976682	0.973489	0.975662	0.975975	0.973091	0.977671	0.975927	0.977059
RF	1880	0.974406	0.970408	0.981028	0.974458	0.972481	0.974445	0.974739	0.977072	0.978048	0.973834	0.975758	0.97383	0.971353	0.97247
RF	1890	0.974406	0.970405	0.983235	0.974457	0.973199	0.976594	0.974982	0.973012	0.976139	0.973359	0.972606	0.97623	0.972557	0.975368
RF	1900	0.973661	0.969543	0.979669	0.973719	0.970328	0.973012	0.973282	0.972773	0.976617	0.97431	0.971152	0.978151	0.974723	0.972229
RF	1910	0.974094	0.970044	0.981038	0.974159	0.972003	0.972534	0.973282	0.974206	0.976139	0.974786	0.972364	0.978151	0.973519	0.973919
RF	1920	0.974742	0.970796	0.980596	0.974817	0.974635	0.975878	0.977654	0.975161	0.975901	0.971456	0.973576	0.97623	0.976649	0.970297
RF	1930	0.975294	0.971433	0.982289	0.975355	0.972003	0.976117	0.977897	0.973967	0.978764	0.97431	0.976242	0.97599	0.97689	0.97078
RF	1940	0.974694	0.97074	0.980834	0.974757	0.971524	0.976594	0.974253	0.975878	0.974946	0.975262	0.970909	0.97623	0.976649	0.974644
RF	1950	0.975678	0.971875	0.980442	0.975729	0.973678	0.974206	0.978868	0.977072	0.979957	0.975737	0.969455	0.97575	0.976408	0.97561
RF	1960	0.975198	0.97132	0.981388	0.975256	0.971285	0.980177	0.974739	0.979221	0.974469	0.975975	0.973091	0.97479	0.973519	0.974644
RF	1970	0.974718	0.970765	0.981678	0.974773	0.975832	0.973489	0.977897	0.973012	0.975901	0.972645	0.970909	0.97503	0.976649	0.975851
RF	1980	0.97515	0.971262	0.981885	0.975197	0.972242	0.977311	0.974739	0.975639	0.976617	0.976689	0.974545	0.97407	0.975205	0.974402
RF	1990	0.97503	0.971124	0.982117	0.975075	0.974396	0.973967	0.977411	0.975878	0.97781	0.974072	0.970667	0.976711	0.975445	0.973919
RF	2000	0.97443	0.970433	0.981357	0.974495	0.975114	0.973967	0.975953	0.974206	0.974946	0.972883	0.973333	0.97599	0.978575	0.969331

## Sheet: mRMR feature list
Classification algorithm	Number of features	ACC	MCC	Macro F1	Weighted F1	Accuracy of fold 1	Accuracy of fold 2	Accuracy of fold 3	Accuracy of fold 4	Accuracy of fold 5	Accuracy of fold 6	Accuracy of fold 7	Accuracy of fold 8	Accuracy of fold 9	Accuracy of fold 10
DT	10	0.786146	0.755721	0.777918	0.791694	0.786984	0.788046	0.795223	0.781235	0.782914	0.775959	0.788097	0.783937	0.790524	0.787915
DT	20	0.803505	0.775428	0.795031	0.808637	0.810759	0.798608	0.806122	0.794815	0.815102	0.798925	0.813055	0.798389	0.801828	0.79723
DT	30	0.821753	0.795346	0.794265	0.824424	0.823247	0.815891	0.831633	0.817531	0.832285	0.816516	0.826974	0.818763	0.81722	0.817053
DT	40	0.836447	0.812228	0.814001	0.839443	0.842699	0.840374	0.846243	0.838272	0.836399	0.822868	0.836333	0.833215	0.834536	0.833055
DT	50	0.840576	0.816986	0.822667	0.843533	0.839337	0.842055	0.842996	0.843457	0.846321	0.840215	0.836093	0.845297	0.84151	0.828517
DT	60	0.838631	0.814493	0.822366	0.84211	0.838617	0.836294	0.840445	0.834815	0.85213	0.839238	0.836813	0.836769	0.834295	0.836876
DT	70	0.849628	0.827032	0.83366	0.852674	0.852786	0.846855	0.848794	0.846667	0.842933	0.852675	0.853372	0.848851	0.843434	0.859804
DT	80	0.852149	0.829924	0.836586	0.854895	0.85975	0.847096	0.854592	0.851852	0.8485	0.846323	0.862731	0.84743	0.850649	0.8524
DT	90	0.860672	0.83975	0.837121	0.863714	0.851105	0.862458	0.864564	0.850864	0.860842	0.862692	0.87137	0.858327	0.865801	0.858371
DT	100	0.863409	0.842855	0.847478	0.866342	0.868156	0.855737	0.871985	0.864198	0.872459	0.863914	0.861291	0.866382	0.844877	0.86482
DT	110	0.864034	0.843626	0.849363	0.867243	0.85927	0.861018	0.873145	0.860494	0.875121	0.862448	0.858411	0.871121	0.856421	0.862431
DT	120	0.860696	0.839722	0.854715	0.863516	0.857589	0.860298	0.856911	0.866914	0.870523	0.865869	0.864651	0.851694	0.853776	0.859326
DT	130	0.866218	0.846028	0.847149	0.869159	0.865274	0.862458	0.866651	0.875556	0.870039	0.867823	0.866811	0.853826	0.859788	0.874373
DT	140	0.866363	0.846164	0.848301	0.869218	0.871037	0.865098	0.8641	0.868148	0.879477	0.863181	0.865371	0.861407	0.859788	0.866253
DT	150	0.868547	0.848659	0.85246	0.87109	0.865514	0.865578	0.870826	0.863457	0.876573	0.861959	0.87041	0.865198	0.873497	0.872224
DT	160	0.864754	0.844309	0.841006	0.867306	0.871278	0.861978	0.8641	0.868395	0.867377	0.869533	0.868251	0.852405	0.859788	0.86482
DT	170	0.868499	0.8486	0.846227	0.871239	0.869356	0.871099	0.864332	0.871605	0.871491	0.869289	0.860091	0.876096	0.86556	0.866253
DT	180	0.867947	0.847939	0.850847	0.870636	0.873439	0.859097	0.875928	0.863951	0.876331	0.867823	0.86969	0.858564	0.86075	0.873657
DT	190	0.867179	0.847227	0.847172	0.870532	0.869116	0.863898	0.868506	0.868395	0.870281	0.861959	0.87257	0.864724	0.863155	0.869119
DT	200	0.865546	0.845239	0.838325	0.868485	0.861431	0.868219	0.869898	0.86716	0.870523	0.870511	0.867291	0.856906	0.85594	0.867686
DT	210	0.864658	0.844204	0.835431	0.86757	0.865274	0.871819	0.861781	0.864198	0.863746	0.866113	0.866091	0.864487	0.86532	0.857893
DT	220	0.870612	0.851055	0.854852	0.873214	0.872478	0.87494	0.87013	0.871111	0.877541	0.876374	0.858171	0.868988	0.867965	0.868641
DT	230	0.863361	0.842701	0.83233	0.86636	0.856628	0.865338	0.863636	0.860494	0.867377	0.86538	0.863691	0.862355	0.864117	0.864581
DT	240	0.87018	0.850457	0.844712	0.872415	0.85999	0.87446	0.872217	0.865926	0.877057	0.878573	0.87473	0.864724	0.868927	0.865297
DT	250	0.863625	0.843046	0.838378	0.866582	0.872719	0.87302	0.858534	0.859506	0.863504	0.868312	0.864411	0.851931	0.866041	0.85861
DT	260	0.861969	0.840976	0.849419	0.864626	0.856628	0.868459	0.865492	0.853333	0.860358	0.86709	0.86969	0.857617	0.856181	0.864581
DT	270	0.864634	0.844087	0.849024	0.867324	0.865274	0.859337	0.868738	0.865926	0.864956	0.871977	0.86897	0.86046	0.858826	0.861954
DT	280	0.866939	0.846733	0.842676	0.869446	0.870317	0.865819	0.862941	0.866667	0.862536	0.872221	0.867291	0.861407	0.872294	0.868163
DT	290	0.870084	0.850373	0.845305	0.87254	0.870557	0.868459	0.874536	0.874568	0.875847	0.867334	0.863691	0.86733	0.869889	0.868641
DT	300	0.871693	0.852201	0.851959	0.874062	0.869356	0.87398	0.87384	0.871358	0.872459	0.877352	0.87137	0.863303	0.872054	0.871985
DT	310	0.870684	0.850973	0.841452	0.87288	0.879923	0.871819	0.870826	0.867654	0.872459	0.869289	0.865371	0.870884	0.869649	0.86888
DT	320	0.870492	0.850838	0.849063	0.873042	0.87536	0.861978	0.865724	0.866667	0.872943	0.879306	0.863931	0.865672	0.870851	0.882732
DT	330	0.871861	0.852484	0.852707	0.874663	0.874159	0.871339	0.875928	0.867407	0.875363	0.881749	0.868731	0.869462	0.862674	0.871746
DT	340	0.867659	0.847518	0.852194	0.870172	0.871518	0.859097	0.868738	0.869383	0.866409	0.870755	0.866571	0.864961	0.86556	0.873657
DT	350	0.872797	0.853455	0.855444	0.87526	0.873679	0.867019	0.871521	0.878025	0.872701	0.873931	0.865611	0.876096	0.871573	0.877956
DT	360	0.865762	0.845331	0.846055	0.868177	0.865754	0.870379	0.87013	0.868148	0.860116	0.868312	0.866331	0.855721	0.86051	0.872224
DT	370	0.870276	0.850614	0.853828	0.872934	0.872719	0.87638	0.86526	0.865185	0.873427	0.861226	0.87113	0.865435	0.873016	0.878911
DT	380	0.868667	0.84869	0.845766	0.871126	0.873439	0.865338	0.867811	0.862222	0.873911	0.871244	0.858171	0.867093	0.876623	0.870791
DT	390	0.864946	0.844406	0.850087	0.867516	0.864793	0.866059	0.868275	0.865185	0.868345	0.868067	0.856731	0.857143	0.874699	0.860282
DT	400	0.866026	0.845662	0.854724	0.868588	0.861671	0.87494	0.874536	0.859012	0.862294	0.866357	0.865131	0.860223	0.864839	0.870791
DT	410	0.867683	0.84759	0.848352	0.870205	0.876561	0.869179	0.859926	0.868148	0.862778	0.870266	0.862731	0.864724	0.868927	0.873895
DT	420	0.870348	0.850609	0.85414	0.872835	0.874159	0.865578	0.871753	0.874815	0.866651	0.871732	0.87185	0.875385	0.868927	0.86267
DT	430	0.865498	0.845048	0.841159	0.868085	0.865514	0.858377	0.870362	0.867407	0.868587	0.867334	0.862011	0.854537	0.873737	0.867208
DT	440	0.867179	0.846933	0.853616	0.869351	0.865274	0.862458	0.877551	0.860741	0.871249	0.86367	0.87209	0.86117	0.862674	0.874373
DT	450	0.866267	0.845907	0.855067	0.868897	0.863353	0.866059	0.870826	0.866173	0.873669	0.869045	0.864171	0.855011	0.871092	0.863387
DT	460	0.872221	0.85278	0.86467	0.874581	0.869356	0.87302	0.875	0.86	0.875605	0.87784	0.87257	0.871357	0.867003	0.880105
DT	470	0.86449	0.843928	0.851246	0.867071	0.864553	0.865578	0.873609	0.858519	0.860116	0.873687	0.860571	0.857143	0.859067	0.871746
DT	480	0.866987	0.846679	0.854413	0.869471	0.861191	0.867019	0.864332	0.862222	0.859874	0.876863	0.867531	0.871594	0.865079	0.874134
DT	490	0.867347	0.847211	0.85383	0.869961	0.867435	0.861738	0.871985	0.858025	0.862536	0.877352	0.87185	0.869936	0.867965	0.864342
DT	500	0.865306	0.844884	0.853788	0.868011	0.870317	0.861738	0.862941	0.864691	0.866651	0.868067	0.863931	0.859275	0.866282	0.869358
DT	510	0.871357	0.851755	0.855605	0.873703	0.875841	0.866779	0.87384	0.86642	0.867377	0.877352	0.87593	0.872305	0.867244	0.870313
DT	520	0.864322	0.843624	0.849308	0.866635	0.873679	0.858617	0.860853	0.855309	0.870523	0.874175	0.859611	0.865198	0.859067	0.866253
DT	530	0.862905	0.842111	0.844581	0.865526	0.867195	0.850456	0.869434	0.861481	0.86544	0.866846	0.853852	0.862829	0.866041	0.865297
DT	540	0.866771	0.846508	0.850203	0.869179	0.864793	0.867739	0.864564	0.866173	0.865924	0.873442	0.87137	0.860933	0.863396	0.869596
DT	550	0.867011	0.846848	0.851082	0.869829	0.865994	0.866059	0.859694	0.860741	0.872943	0.875641	0.861771	0.863539	0.876142	0.867925
DT	560	0.864922	0.844371	0.845074	0.867324	0.869597	0.862938	0.863868	0.863704	0.860358	0.867823	0.865851	0.867804	0.868446	0.858849
DT	570	0.864922	0.844467	0.853576	0.867314	0.863833	0.859097	0.864332	0.861728	0.867619	0.880039	0.868731	0.863066	0.861231	0.859804
DT	580	0.865402	0.844923	0.845608	0.867884	0.866715	0.867259	0.865028	0.860741	0.865198	0.869533	0.865131	0.862118	0.871573	0.860759
DT	590	0.866339	0.846025	0.850292	0.868688	0.866955	0.871099	0.868506	0.866914	0.86544	0.867823	0.866571	0.86046	0.866522	0.863148
DT	600	0.865954	0.845599	0.84897	0.868351	0.857829	0.863658	0.868275	0.871852	0.874879	0.871244	0.867051	0.862118	0.862434	0.860521
DT	610	0.867683	0.847495	0.84364	0.869714	0.863112	0.863658	0.868043	0.869136	0.869313	0.870755	0.864891	0.862592	0.873737	0.871746
DT	620	0.867323	0.84715	0.842606	0.869483	0.869597	0.858617	0.868275	0.869136	0.871733	0.866602	0.87089	0.865909	0.86556	0.866969
DT	630	0.870564	0.850945	0.850816	0.872958	0.865274	0.866779	0.869898	0.864691	0.874153	0.880039	0.864651	0.874911	0.874218	0.871029
DT	640	0.866242	0.845832	0.851115	0.868348	0.861671	0.862698	0.864564	0.859259	0.871733	0.871244	0.864651	0.869936	0.866041	0.870552
DT	650	0.864898	0.844375	0.843762	0.867217	0.871518	0.862218	0.871058	0.852593	0.869071	0.865869	0.859851	0.865672	0.865079	0.865536
DT	660	0.866483	0.846194	0.852542	0.868915	0.865994	0.867739	0.870826	0.863457	0.863504	0.867579	0.862491	0.868751	0.867965	0.866253
DT	670	0.865618	0.845147	0.85251	0.867711	0.864793	0.870619	0.874072	0.869877	0.856002	0.864403	0.861051	0.86046	0.864598	0.870074
DT	680	0.863409	0.842665	0.844731	0.865811	0.869597	0.855977	0.860853	0.861481	0.861568	0.864158	0.87305	0.864487	0.863877	0.859088
DT	690	0.865378	0.844847	0.8422	0.867585	0.85975	0.858617	0.873609	0.865926	0.863746	0.864403	0.863691	0.866619	0.867725	0.869358
DT	700	0.865714	0.845266	0.849369	0.867937	0.863833	0.865578	0.86526	0.856296	0.872217	0.873687	0.863451	0.865198	0.864358	0.867208
DT	710	0.866218	0.845856	0.848986	0.868445	0.873199	0.856217	0.856911	0.865679	0.864714	0.87442	0.866091	0.867804	0.872775	0.86482
DT	720	0.864682	0.84408	0.841512	0.867057	0.85999	0.861018	0.861085	0.866667	0.868829	0.871244	0.866091	0.865435	0.863155	0.863626
DT	730	0.866531	0.846165	0.847375	0.868539	0.862392	0.867259	0.875232	0.863951	0.860116	0.87271	0.864891	0.864013	0.86556	0.86888
DT	740	0.865426	0.84492	0.84214	0.867513	0.862872	0.871579	0.867579	0.860494	0.870523	0.87613	0.867051	0.86046	0.862193	0.855505
DT	750	0.861849	0.840879	0.842957	0.864341	0.85903	0.858857	0.869898	0.852099	0.85334	0.865136	0.855052	0.861644	0.867003	0.875806
DT	760	0.868475	0.84848	0.84991	0.870794	0.871998	0.866299	0.871753	0.862469	0.868345	0.866602	0.87305	0.865435	0.868927	0.869596
DT	770	0.865042	0.844504	0.842419	0.867237	0.863833	0.860538	0.87013	0.859506	0.85818	0.87271	0.86897	0.86117	0.866763	0.868402
DT	780	0.862593	0.841734	0.834523	0.864963	0.864553	0.861498	0.869898	0.849136	0.85697	0.864647	0.864891	0.866619	0.86051	0.866492
DT	790	0.866002	0.845658	0.835618	0.868494	0.864313	0.855977	0.869898	0.86321	0.873911	0.868067	0.87161	0.861644	0.867244	0.864103
DT	800	0.863818	0.843174	0.837592	0.866246	0.866715	0.864378	0.862941	0.865185	0.866167	0.863425	0.857931	0.859038	0.869408	0.863148
DT	810	0.865426	0.845041	0.839059	0.867862	0.860471	0.868939	0.866883	0.870123	0.860358	0.861715	0.86897	0.865435	0.867965	0.863387
DT	820	0.866291	0.845938	0.846452	0.868608	0.863593	0.866059	0.866187	0.865926	0.868103	0.873442	0.862971	0.873964	0.854978	0.867686
DT	830	0.867539	0.847449	0.844078	0.86995	0.870797	0.867019	0.867115	0.873827	0.874637	0.859761	0.860811	0.866145	0.869408	0.866014
DT	840	0.86485	0.844338	0.845797	0.867504	0.85879	0.860058	0.871058	0.864691	0.866893	0.872954	0.857211	0.867567	0.869168	0.860043
DT	850	0.869796	0.850012	0.849757	0.872287	0.868636	0.87254	0.873377	0.865432	0.865198	0.880528	0.87137	0.861407	0.869649	0.869835
DT	860	0.866242	0.84595	0.844427	0.868829	0.863593	0.87254	0.865492	0.863951	0.866651	0.870266	0.865851	0.869936	0.867484	0.856699
DT	870	0.864418	0.843821	0.843062	0.867031	0.872959	0.861018	0.862941	0.863951	0.85576	0.871244	0.863691	0.859275	0.862193	0.871268
DT	880	0.86617	0.845801	0.849321	0.868521	0.867915	0.864858	0.860853	0.864938	0.872217	0.868312	0.868251	0.862829	0.863877	0.867925
DT	890	0.865762	0.845362	0.849695	0.86809	0.869356	0.851416	0.854592	0.863951	0.877299	0.869533	0.867531	0.872068	0.868446	0.863864
DT	900	0.865402	0.844863	0.849463	0.867565	0.864313	0.859097	0.868506	0.860247	0.870523	0.866846	0.862491	0.863776	0.869889	0.868163
DT	910	0.865426	0.844999	0.854384	0.867989	0.865514	0.852856	0.864564	0.86716	0.867619	0.875153	0.863451	0.862592	0.870851	0.86482
DT	920	0.867683	0.847509	0.851501	0.869744	0.865754	0.858137	0.87384	0.860988	0.878267	0.870266	0.87545	0.861881	0.871573	0.860521
DT	930	0.867491	0.847373	0.8456	0.870075	0.87464	0.866779	0.871058	0.868148	0.874637	0.863425	0.860811	0.860933	0.864839	0.869596
DT	940	0.867611	0.847456	0.840794	0.870018	0.869356	0.864378	0.870594	0.864938	0.869555	0.873442	0.868251	0.86425	0.863877	0.867447
DT	950	0.868283	0.848263	0.854682	0.870734	0.8744	0.858617	0.86897	0.864938	0.871975	0.870266	0.86993	0.868988	0.866041	0.868641
DT	960	0.866315	0.845951	0.853112	0.868516	0.863833	0.862218	0.86526	0.869383	0.866409	0.87442	0.866811	0.868041	0.863155	0.863864
DT	970	0.866459	0.846155	0.850344	0.868865	0.868876	0.857657	0.866419	0.855309	0.870281	0.872465	0.863931	0.869699	0.868206	0.871507
DT	980	0.864634	0.844005	0.84861	0.866887	0.864313	0.860058	0.871058	0.863457	0.869555	0.869778	0.859851	0.86046	0.85594	0.871746
DT	990	0.869748	0.849949	0.854247	0.872163	0.868156	0.868219	0.873145	0.871111	0.867861	0.867823	0.86945	0.867804	0.869889	0.873895
DT	1000	0.867899	0.847731	0.85657	0.869966	0.858549	0.865819	0.872449	0.863457	0.874879	0.878329	0.856491	0.865909	0.866522	0.876523
DT	1010	0.869268	0.849396	0.855872	0.871698	0.869116	0.860058	0.872449	0.871358	0.86423	0.873687	0.87329	0.871594	0.863155	0.873657
DT	1020	0.867251	0.84703	0.850586	0.869481	0.868636	0.866059	0.869898	0.868395	0.872217	0.876374	0.86969	0.853115	0.862915	0.865536
DT	1030	0.866122	0.845743	0.849732	0.868684	0.873199	0.858857	0.867347	0.858765	0.869555	0.870755	0.865131	0.867804	0.87013	0.859565
DT	1040	0.86377	0.843002	0.847856	0.866097	0.864073	0.861018	0.866419	0.862222	0.861326	0.86709	0.868011	0.866619	0.86075	0.860043
DT	1050	0.865186	0.844689	0.852928	0.867852	0.870077	0.861258	0.863868	0.864938	0.868587	0.866113	0.866811	0.858564	0.863155	0.868641
DT	1060	0.864898	0.844368	0.856941	0.867357	0.865754	0.862938	0.86897	0.858025	0.875363	0.867579	0.855532	0.860933	0.863636	0.870074
DT	1070	0.865042	0.844419	0.843169	0.867172	0.863833	0.861978	0.875	0.861235	0.867135	0.86709	0.865851	0.856906	0.862674	0.868402
DT	1080	0.862785	0.841969	0.8411	0.865569	0.862152	0.867499	0.868043	0.863951	0.864714	0.861959	0.861771	0.855011	0.862193	0.860521
DT	1090	0.864826	0.84426	0.848452	0.867296	0.864073	0.861498	0.862245	0.869136	0.870039	0.870755	0.864171	0.865435	0.859788	0.861476
DT	1100	0.860792	0.83964	0.852513	0.863427	0.865754	0.860298	0.860853	0.859753	0.861084	0.864158	0.859371	0.85809	0.861953	0.856699
DT	1110	0.86437	0.843641	0.850731	0.86669	0.863593	0.867979	0.866651	0.863704	0.856486	0.870755	0.865611	0.866145	0.861231	0.861476
DT	1120	0.86533	0.844837	0.845996	0.867739	0.877762	0.864378	0.869666	0.855802	0.859874	0.868067	0.863211	0.857143	0.864358	0.872701
DT	1130	0.863745	0.843014	0.849911	0.866312	0.869356	0.855257	0.87013	0.86716	0.8606	0.870511	0.860571	0.859275	0.854978	0.869596
DT	1140	0.867059	0.846879	0.84591	0.869682	0.869356	0.867259	0.860622	0.871358	0.870523	0.869533	0.866571	0.868751	0.858105	0.86888
DT	1150	0.868571	0.848477	0.855582	0.870447	0.873439	0.867739	0.867579	0.865926	0.864714	0.873198	0.87305	0.864487	0.87013	0.865536
DT	1160	0.861849	0.840864	0.851969	0.864633	0.862872	0.854057	0.865028	0.858765	0.857454	0.867579	0.857931	0.862592	0.866763	0.865297
DT	1170	0.861633	0.840608	0.836797	0.864283	0.865514	0.851896	0.856679	0.856543	0.871491	0.861959	0.859131	0.867093	0.863877	0.862193
DT	1180	0.864058	0.843349	0.857131	0.866342	0.85951	0.859578	0.868043	0.858025	0.869797	0.866602	0.87449	0.85738	0.862434	0.864581
DT	1190	0.867395	0.847156	0.850588	0.869698	0.865274	0.863898	0.871521	0.863951	0.867619	0.871244	0.868251	0.866145	0.865079	0.870791
DT	1200	0.864274	0.843624	0.85045	0.866797	0.866234	0.862218	0.862245	0.865679	0.865924	0.868312	0.87017	0.862355	0.859788	0.860043
DT	1210	0.866531	0.846106	0.855519	0.868684	0.870317	0.865338	0.869202	0.861235	0.867377	0.873198	0.863451	0.862592	0.86556	0.866969
DT	1220	0.86401	0.843304	0.85763	0.866566	0.860471	0.861978	0.861085	0.851111	0.870281	0.869045	0.86969	0.86117	0.866282	0.86888
DT	1230	0.864346	0.84372	0.849937	0.866953	0.863353	0.860298	0.870826	0.855556	0.86302	0.868312	0.865851	0.874911	0.859548	0.861237
DT	1240	0.865762	0.845352	0.856898	0.86823	0.864793	0.864378	0.867115	0.864938	0.866893	0.858295	0.867771	0.867567	0.863877	0.871746
DT	1250	0.870348	0.850604	0.856177	0.872595	0.870077	0.868459	0.871985	0.866667	0.875847	0.870511	0.87137	0.867093	0.868687	0.872701
DT	1260	0.864682	0.843992	0.851701	0.866735	0.864313	0.867979	0.867811	0.861728	0.867377	0.861471	0.867771	0.858564	0.868446	0.861237
DT	1270	0.865018	0.844432	0.849282	0.867161	0.862872	0.865338	0.867811	0.867407	0.867861	0.864158	0.867051	0.865435	0.86532	0.856938
DT	1280	0.86557	0.845044	0.855324	0.867876	0.863112	0.867979	0.870362	0.863457	0.868345	0.862937	0.866811	0.863539	0.863155	0.865775
DT	1290	0.868619	0.848513	0.855971	0.870632	0.876321	0.855257	0.872913	0.865432	0.870281	0.870511	0.87569	0.863303	0.869168	0.867208
DT	1300	0.864634	0.84397	0.850708	0.866788	0.871278	0.862218	0.869666	0.860741	0.870765	0.871244	0.854812	0.859512	0.86532	0.860759
DT	1310	0.864154	0.843391	0.850847	0.866481	0.870317	0.862458	0.865492	0.857284	0.863504	0.866602	0.868491	0.859512	0.860991	0.86673
DT	1320	0.86425	0.843513	0.84936	0.866502	0.861912	0.856457	0.875696	0.86716	0.869555	0.868556	0.862011	0.851694	0.866763	0.86267
DT	1330	0.864634	0.843945	0.839412	0.866712	0.85999	0.868939	0.87384	0.855802	0.862778	0.870266	0.863451	0.858564	0.865079	0.867208
DT	1340	0.862257	0.841234	0.843757	0.864672	0.862392	0.861978	0.867579	0.855802	0.859632	0.865624	0.856731	0.87041	0.859307	0.86267
DT	1350	0.868836	0.848805	0.850643	0.871031	0.87488	0.866299	0.871058	0.86321	0.873185	0.872954	0.865131	0.864013	0.872535	0.865059
DT	1360	0.862929	0.842019	0.849188	0.86517	0.862632	0.861978	0.868738	0.853827	0.861568	0.872221	0.854092	0.865435	0.870611	0.857893
DT	1370	0.859568	0.838203	0.84529	0.862122	0.862392	0.854297	0.857143	0.862963	0.862536	0.865869	0.855772	0.857854	0.8557	0.861476
DT	1380	0.86437	0.843705	0.848432	0.86662	0.866475	0.863418	0.866883	0.858519	0.862536	0.870022	0.866571	0.864013	0.863877	0.861237
DT	1390	0.863457	0.842598	0.855439	0.865693	0.870797	0.863658	0.861085	0.860247	0.860842	0.866602	0.858891	0.861644	0.865079	0.865775
DT	1400	0.862881	0.841967	0.851731	0.865285	0.858309	0.861018	0.857839	0.858025	0.86181	0.869778	0.862731	0.864724	0.867965	0.86673
DT	1410	0.866459	0.846069	0.851791	0.868651	0.873679	0.865338	0.868275	0.861481	0.863504	0.864158	0.867771	0.864013	0.863877	0.872224
DT	1420	0.860144	0.838785	0.847873	0.862461	0.85903	0.862218	0.863868	0.862222	0.853582	0.863425	0.858651	0.854537	0.859067	0.86482
DT	1430	0.865522	0.84496	0.853583	0.867545	0.865034	0.865578	0.86897	0.865432	0.864714	0.862692	0.86945	0.863303	0.863636	0.866253
DT	1440	0.868788	0.848755	0.85553	0.870954	0.857589	0.866779	0.880102	0.863704	0.874153	0.870999	0.86993	0.865909	0.869649	0.868641
DT	1450	0.863193	0.842345	0.846828	0.865583	0.866234	0.861018	0.863404	0.859259	0.860842	0.870999	0.856971	0.86117	0.866763	0.865297
DT	1460	0.863409	0.842521	0.838408	0.865664	0.865754	0.862218	0.861085	0.855802	0.858906	0.868067	0.86969	0.863776	0.859307	0.869358
DT	1470	0.86401	0.843293	0.844124	0.866392	0.862392	0.863418	0.869202	0.856049	0.871491	0.866357	0.864651	0.855011	0.864598	0.86673
DT	1480	0.863866	0.843066	0.845812	0.866014	0.863593	0.861018	0.867115	0.855556	0.871249	0.868312	0.864651	0.862829	0.861472	0.86267
DT	1490	0.863625	0.842753	0.849545	0.865724	0.868156	0.861738	0.873609	0.862716	0.862536	0.878817	0.857211	0.853115	0.861472	0.856938
DT	1500	0.864178	0.843467	0.848847	0.866629	0.867195	0.857177	0.861549	0.869136	0.863988	0.864403	0.87089	0.855484	0.867965	0.864342
DT	1510	0.862329	0.841369	0.844905	0.864723	0.864553	0.867019	0.857375	0.86	0.85576	0.872221	0.860091	0.861881	0.86051	0.864103
DT	1520	0.864682	0.843959	0.849095	0.866686	0.868636	0.861258	0.854592	0.855802	0.870523	0.866113	0.868491	0.879649	0.860029	0.861715
DT	1530	0.864178	0.843432	0.842802	0.866349	0.868156	0.855017	0.864332	0.867654	0.8606	0.872954	0.867531	0.861644	0.862674	0.861476
DT	1540	0.863962	0.843228	0.843322	0.866289	0.865514	0.862458	0.855751	0.864938	0.864714	0.862937	0.867531	0.862829	0.863877	0.869358
DT	1550	0.868884	0.848846	0.856095	0.871001	0.868636	0.855017	0.873145	0.862469	0.870039	0.880283	0.868491	0.866619	0.870851	0.873179
DT	1560	0.865762	0.845299	0.852035	0.867998	0.868876	0.863418	0.871058	0.865679	0.862778	0.871488	0.865371	0.86046	0.863877	0.864581
DT	1570	0.866507	0.846124	0.856204	0.868709	0.85951	0.861978	0.865724	0.865926	0.871733	0.870266	0.87065	0.863066	0.864598	0.871746
DT	1580	0.865474	0.844885	0.853103	0.867466	0.872238	0.861738	0.869666	0.866173	0.865198	0.870999	0.863211	0.856432	0.860269	0.86888
DT	1590	0.86437	0.843672	0.854885	0.866632	0.858309	0.855737	0.867115	0.853333	0.866167	0.876374	0.87593	0.866145	0.861953	0.862431
DT	1600	0.863097	0.842188	0.848929	0.865336	0.865994	0.857897	0.869202	0.858765	0.864956	0.875886	0.866091	0.859275	0.851371	0.861476
DT	1610	0.862617	0.841598	0.841652	0.864824	0.862872	0.856457	0.866419	0.860741	0.862536	0.870511	0.863691	0.861407	0.861953	0.859565
DT	1620	0.866747	0.846445	0.848266	0.869259	0.864793	0.867259	0.875	0.860741	0.873669	0.87442	0.862251	0.859275	0.858345	0.871507
DT	1630	0.864538	0.843826	0.847055	0.866822	0.865514	0.864618	0.861549	0.861235	0.873911	0.870266	0.867051	0.853352	0.859788	0.868402
DT	1640	0.863649	0.842866	0.853547	0.866177	0.865034	0.852616	0.870362	0.855062	0.863746	0.86709	0.868491	0.860223	0.865079	0.868402
DT	1650	0.867683	0.847498	0.85163	0.870211	0.870797	0.858137	0.862941	0.873827	0.867377	0.874664	0.87353	0.871121	0.856421	0.868402
DT	1660	0.867731	0.847516	0.856289	0.869794	0.87512	0.865819	0.86897	0.86	0.871491	0.864891	0.87209	0.866619	0.865801	0.866253
DT	1670	0.865642	0.845142	0.853258	0.867929	0.871037	0.860778	0.862245	0.861728	0.866651	0.873442	0.860811	0.864013	0.866522	0.869358
DT	1680	0.863601	0.842768	0.857245	0.865793	0.865754	0.857897	0.870826	0.864444	0.861326	0.864891	0.859371	0.868278	0.862434	0.860521
DT	1690	0.863217	0.842359	0.839059	0.865493	0.862152	0.857897	0.868275	0.860494	0.864956	0.867579	0.859371	0.860697	0.867003	0.863626
DT	1700	0.866627	0.846261	0.856306	0.868867	0.862632	0.859337	0.866419	0.863704	0.877057	0.870999	0.865851	0.86425	0.867484	0.868641
DT	1710	0.861945	0.84093	0.848272	0.864347	0.85951	0.853337	0.861085	0.862469	0.870523	0.861715	0.861291	0.86046	0.860991	0.868163
DT	1720	0.86533	0.844699	0.854049	0.86737	0.871037	0.854537	0.867115	0.862222	0.866409	0.864403	0.867771	0.863066	0.867965	0.868641
DT	1730	0.862449	0.841448	0.857953	0.864561	0.864073	0.860778	0.861781	0.865432	0.860842	0.870999	0.859611	0.860697	0.86532	0.855266
DT	1740	0.866339	0.845875	0.862851	0.86837	0.865274	0.861498	0.869434	0.865185	0.867619	0.875153	0.87497	0.863066	0.861472	0.859804
DT	1750	0.86389	0.843106	0.851738	0.866225	0.857589	0.866299	0.863173	0.861481	0.869071	0.864891	0.858411	0.866382	0.865801	0.865775
DT	1760	0.864802	0.844184	0.842435	0.867122	0.865034	0.858857	0.873145	0.869136	0.867377	0.869778	0.858411	0.86117	0.862915	0.862193
DT	1770	0.866459	0.846079	0.852514	0.868727	0.865994	0.864378	0.872681	0.86716	0.869071	0.869533	0.861771	0.869699	0.862193	0.861954
DT	1780	0.866002	0.845547	0.856481	0.868145	0.871278	0.861018	0.866187	0.869383	0.859874	0.868556	0.86921	0.860933	0.863877	0.869835
DT	1790	0.864802	0.844158	0.859839	0.866984	0.864793	0.859818	0.867811	0.863704	0.863988	0.868556	0.866091	0.857143	0.864598	0.871507
DT	1800	0.86389	0.843072	0.849891	0.866137	0.860951	0.860298	0.868043	0.859506	0.863262	0.875153	0.862731	0.861881	0.864598	0.862431
DT	1810	0.865498	0.844906	0.865439	0.867646	0.865274	0.865338	0.872681	0.860741	0.8606	0.869533	0.87161	0.863066	0.864117	0.861715
DT	1820	0.867875	0.847671	0.852845	0.869839	0.873439	0.865578	0.865492	0.868148	0.86423	0.870511	0.863691	0.866382	0.868206	0.873179
DT	1830	0.867779	0.847569	0.859695	0.869785	0.871518	0.866539	0.879638	0.860494	0.864714	0.868556	0.866331	0.871594	0.87013	0.857655
DT	1840	0.867059	0.846763	0.85816	0.869195	0.865034	0.866299	0.86526	0.863457	0.877541	0.867823	0.867291	0.865198	0.862434	0.870313
DT	1850	0.866867	0.846483	0.856425	0.86895	0.870077	0.853337	0.871058	0.860494	0.871249	0.869778	0.86969	0.86046	0.868927	0.873418
DT	1860	0.864778	0.844092	0.853866	0.866743	0.865034	0.858617	0.867579	0.857284	0.866651	0.871977	0.867771	0.862118	0.861953	0.868641
DT	1870	0.867203	0.84684	0.865109	0.86907	0.861431	0.864138	0.871058	0.86	0.866167	0.875886	0.860811	0.86425	0.872054	0.876045
DT	1880	0.868307	0.848235	0.858641	0.870437	0.87512	0.864858	0.872913	0.859753	0.870281	0.866602	0.87137	0.86425	0.87013	0.867447
DT	1890	0.867083	0.846805	0.86037	0.869451	0.870317	0.864138	0.865028	0.859259	0.867861	0.864647	0.86945	0.877517	0.86532	0.866969
DT	1900	0.866363	0.845912	0.85489	0.868351	0.870797	0.870619	0.866883	0.869136	0.863504	0.870755	0.863211	0.864724	0.856181	0.867925
DT	1910	0.866002	0.845553	0.85508	0.868115	0.861912	0.863658	0.868506	0.865185	0.868829	0.870999	0.862971	0.857143	0.874459	0.866492
DT	1920	0.864514	0.843822	0.855525	0.866602	0.864313	0.866299	0.868275	0.858272	0.868587	0.867579	0.865611	0.861644	0.858345	0.866014
DT	1930	0.867083	0.846757	0.863374	0.869183	0.85999	0.871819	0.869898	0.860494	0.862294	0.87271	0.87041	0.86425	0.867244	0.871507
DT	1940	0.868595	0.848541	0.863445	0.870824	0.866234	0.861738	0.87384	0.872099	0.867135	0.867823	0.87017	0.875859	0.867965	0.862909
DT	1950	0.868139	0.847961	0.857	0.870108	0.872959	0.867499	0.8641	0.860247	0.874395	0.875153	0.867531	0.865198	0.869168	0.865297
DT	1960	0.866747	0.846385	0.852527	0.868755	0.873679	0.859337	0.866419	0.859012	0.869071	0.881261	0.862971	0.869225	0.86532	0.861237
DT	1970	0.872317	0.852773	0.859867	0.874098	0.873439	0.87566	0.879174	0.868395	0.874879	0.869045	0.87761	0.879176	0.866763	0.85861
DT	1980	0.871957	0.852404	0.863806	0.873988	0.860711	0.868459	0.876623	0.867407	0.874153	0.878817	0.87305	0.870647	0.873016	0.876523
DT	1990	0.870084	0.850318	0.85873	0.872351	0.867675	0.867019	0.874304	0.861728	0.870281	0.876863	0.86945	0.872305	0.86556	0.875328
DT	2000	0.8697	0.849779	0.85744	0.871747	0.868156	0.87278	0.871985	0.87037	0.872217	0.869289	0.87089	0.870884	0.864358	0.866014
RF	10	0.903529	0.889012	0.91101	0.904482	0.900933	0.903989	0.903813	0.902317	0.909091	0.907469	0.901091	0.896279	0.9078	0.902439
RF	20	0.936279	0.926562	0.943248	0.936656	0.934913	0.929066	0.939033	0.939814	0.935576	0.942436	0.934788	0.937815	0.936206	0.933108
RF	30	0.940528	0.931329	0.945307	0.940655	0.94257	0.938381	0.942191	0.94459	0.942973	0.938154	0.936485	0.943337	0.943428	0.933108
RF	40	0.947443	0.939281	0.955346	0.947456	0.950945	0.948173	0.945591	0.949606	0.94512	0.953853	0.941576	0.945018	0.950409	0.943975
RF	50	0.952461	0.945053	0.961183	0.952437	0.954535	0.950322	0.95385	0.951278	0.951563	0.955043	0.946182	0.953902	0.956187	0.951702
RF	60	0.954334	0.947207	0.963555	0.954314	0.95262	0.950561	0.957493	0.953188	0.953949	0.959324	0.947879	0.958223	0.960039	0.950012
RF	70	0.956951	0.950243	0.966053	0.956998	0.954295	0.957249	0.960165	0.960353	0.951801	0.96432	0.952727	0.954622	0.958113	0.955808
RF	80	0.957167	0.950492	0.96567	0.957202	0.952142	0.951039	0.954821	0.95892	0.956574	0.960038	0.956848	0.961345	0.961001	0.958947
RF	90	0.961369	0.955332	0.968561	0.961392	0.958363	0.962503	0.963809	0.963219	0.961346	0.962417	0.956848	0.963025	0.961964	0.960155
RF	100	0.961657	0.955672	0.968291	0.961676	0.960995	0.961786	0.964051	0.959876	0.959914	0.96432	0.965576	0.959184	0.96052	0.960396
RF	110	0.963289	0.957553	0.970149	0.963308	0.960038	0.962264	0.968181	0.96513	0.961346	0.965033	0.96	0.964946	0.964612	0.961362
RF	120	0.964274	0.958684	0.970818	0.964279	0.961235	0.962981	0.96478	0.963936	0.964209	0.963606	0.963636	0.965666	0.963649	0.96909
RF	130	0.96509	0.959635	0.971425	0.965094	0.963628	0.963936	0.96648	0.963219	0.964686	0.963606	0.963152	0.969748	0.96726	0.965226
RF	140	0.964994	0.959515	0.971122	0.964961	0.958842	0.967041	0.967938	0.962264	0.965163	0.968126	0.961455	0.964946	0.966298	0.967882
RF	150	0.965018	0.959546	0.971119	0.965017	0.962192	0.963219	0.969152	0.965369	0.963255	0.965747	0.962909	0.969268	0.965575	0.963535
RF	160	0.964034	0.958404	0.970731	0.963999	0.966499	0.964175	0.963566	0.963936	0.963493	0.962179	0.961939	0.967347	0.962927	0.96426
RF	170	0.965786	0.960434	0.971965	0.965775	0.965063	0.964652	0.96648	0.96728	0.965163	0.965033	0.960727	0.969748	0.968223	0.965467
RF	180	0.968667	0.963756	0.974111	0.968624	0.964346	0.96919	0.973282	0.965608	0.969936	0.970742	0.968242	0.966146	0.970149	0.96909
RF	190	0.968691	0.96379	0.974369	0.968667	0.964824	0.969907	0.97401	0.96919	0.968981	0.966223	0.969212	0.969988	0.968464	0.966192
RF	200	0.967251	0.962122	0.973322	0.967219	0.964824	0.966802	0.970124	0.967757	0.968265	0.967888	0.964606	0.969988	0.965575	0.966675
RF	210	0.967611	0.962534	0.973465	0.967549	0.962431	0.968713	0.969881	0.967041	0.968981	0.972645	0.963636	0.965426	0.96726	0.970056
RF	220	0.968043	0.96304	0.972879	0.967973	0.963388	0.968713	0.969152	0.966802	0.965641	0.971218	0.970667	0.969748	0.969668	0.965467
RF	230	0.967779	0.962733	0.973325	0.967741	0.967935	0.96728	0.970853	0.96513	0.964209	0.970029	0.963394	0.967347	0.971834	0.969814
RF	240	0.969028	0.964171	0.973617	0.968939	0.965781	0.971101	0.973039	0.967996	0.967311	0.967174	0.967273	0.972869	0.967983	0.969814
RF	250	0.969652	0.964886	0.975243	0.969522	0.967456	0.973489	0.970853	0.969429	0.968027	0.970742	0.965576	0.968788	0.97376	0.968365
RF	260	0.969628	0.96487	0.975573	0.969585	0.965303	0.970146	0.969638	0.971101	0.966356	0.97431	0.96897	0.969748	0.968464	0.972229
RF	270	0.969628	0.964862	0.975757	0.969562	0.966499	0.973012	0.971824	0.968474	0.968743	0.968363	0.964606	0.972149	0.972075	0.970539
RF	280	0.969316	0.964502	0.975499	0.969229	0.965303	0.970385	0.971824	0.96919	0.969458	0.969553	0.966061	0.971429	0.971353	0.968607
RF	290	0.969724	0.964972	0.974313	0.969649	0.967456	0.966324	0.971824	0.971579	0.969697	0.97098	0.967273	0.972389	0.968705	0.971021
RF	300	0.969148	0.964298	0.973308	0.969018	0.965303	0.971818	0.968424	0.972056	0.969936	0.969791	0.968242	0.970948	0.966779	0.968124
RF	310	0.969004	0.964136	0.973683	0.968895	0.964346	0.969907	0.972067	0.969907	0.968504	0.96765	0.966545	0.97383	0.968223	0.96909
RF	320	0.971044	0.966499	0.974452	0.970921	0.969131	0.974922	0.972796	0.96919	0.97089	0.971931	0.969212	0.97431	0.97039	0.967641
RF	330	0.969196	0.964357	0.972738	0.969038	0.969131	0.970862	0.968424	0.963458	0.970174	0.969791	0.971636	0.969988	0.970149	0.968365
RF	340	0.968667	0.96374	0.973484	0.968477	0.965781	0.969668	0.97061	0.970385	0.970651	0.967888	0.963879	0.969268	0.969909	0.968607
RF	350	0.969508	0.964713	0.975079	0.969351	0.966978	0.971818	0.971338	0.965369	0.968981	0.96765	0.969939	0.973109	0.971594	0.968365
RF	360	0.969412	0.964603	0.974017	0.969249	0.964585	0.972295	0.971338	0.966324	0.971129	0.968363	0.968242	0.971669	0.970149	0.970056
RF	370	0.96946	0.96466	0.975077	0.96931	0.969371	0.967996	0.971095	0.971579	0.968981	0.971456	0.969697	0.969508	0.966779	0.968124
RF	380	0.96934	0.964519	0.97433	0.969144	0.969371	0.971579	0.970853	0.970146	0.969697	0.972645	0.966788	0.968067	0.967983	0.966192
RF	390	0.970852	0.966269	0.973848	0.970648	0.968653	0.972056	0.971338	0.974684	0.971367	0.971694	0.969212	0.971429	0.969909	0.968124
RF	400	0.971236	0.966713	0.975806	0.971046	0.969131	0.972295	0.972067	0.973728	0.971606	0.970742	0.972364	0.972869	0.969427	0.968124
RF	410	0.97066	0.96605	0.974631	0.970457	0.967217	0.970862	0.971824	0.970146	0.972322	0.972645	0.969212	0.971669	0.969427	0.971263
RF	420	0.970348	0.965691	0.97418	0.970127	0.969131	0.973251	0.972796	0.968713	0.96922	0.972407	0.966061	0.971909	0.971834	0.968124
RF	430	0.969916	0.965189	0.974428	0.969727	0.971524	0.971818	0.972796	0.968952	0.969458	0.965747	0.968727	0.973589	0.971594	0.964984
RF	440	0.97114	0.966602	0.974342	0.970876	0.969131	0.973012	0.974496	0.973251	0.971367	0.971218	0.970424	0.971909	0.969427	0.967158
RF	450	0.971044	0.966493	0.975209	0.970845	0.967935	0.970385	0.972796	0.969429	0.973515	0.968601	0.972606	0.971909	0.970871	0.97247
RF	460	0.970804	0.966213	0.972025	0.970583	0.967456	0.972534	0.971581	0.969907	0.972799	0.975262	0.967758	0.971429	0.970871	0.968365
RF	470	0.971717	0.967266	0.975569	0.971481	0.972721	0.976833	0.969638	0.971579	0.971129	0.974072	0.970424	0.971188	0.969668	0.969814
RF	480	0.970852	0.966264	0.973018	0.970555	0.969849	0.971579	0.973282	0.969907	0.970651	0.972169	0.968242	0.969988	0.973279	0.969573
RF	490	0.970252	0.965574	0.973689	0.969984	0.970328	0.970385	0.970124	0.971101	0.973515	0.971456	0.966303	0.969988	0.97039	0.968848
RF	500	0.970756	0.966154	0.974197	0.970477	0.971764	0.972534	0.971095	0.968952	0.970413	0.9755	0.96897	0.969268	0.97039	0.968607
RF	510	0.969868	0.965124	0.972151	0.969582	0.96626	0.971579	0.973282	0.970862	0.97089	0.968839	0.962182	0.97407	0.969186	0.971504
RF	520	0.970564	0.965933	0.974285	0.970281	0.969131	0.969668	0.971095	0.96919	0.97256	0.970504	0.969939	0.972389	0.97039	0.97078
RF	530	0.971405	0.966903	0.974352	0.971088	0.971046	0.973012	0.975468	0.968474	0.975662	0.971218	0.968	0.972389	0.970631	0.968124
RF	540	0.970228	0.965542	0.971889	0.969902	0.972242	0.970385	0.973282	0.967041	0.968743	0.971456	0.968242	0.971669	0.968946	0.970297
RF	550	0.970276	0.965595	0.972189	0.969958	0.967935	0.970385	0.972796	0.968474	0.972083	0.973597	0.969939	0.969508	0.969668	0.968365
RF	560	0.972005	0.967597	0.973037	0.971675	0.972721	0.973967	0.973767	0.970623	0.971367	0.972407	0.968485	0.97407	0.971594	0.971021
RF	570	0.970468	0.965817	0.973375	0.970107	0.966499	0.971101	0.974253	0.969668	0.973753	0.971218	0.969455	0.973349	0.967501	0.967882
RF	580	0.970924	0.966349	0.972356	0.970594	0.966499	0.974206	0.975468	0.971101	0.97256	0.967412	0.969212	0.970468	0.968946	0.973436
RF	590	0.970204	0.965515	0.973619	0.969879	0.970328	0.970623	0.968424	0.970146	0.971129	0.971456	0.966788	0.972869	0.971594	0.968607
RF	600	0.9703	0.965623	0.972681	0.9699	0.971046	0.973251	0.97231	0.969429	0.968743	0.971456	0.967273	0.971909	0.969186	0.968365
RF	610	0.969988	0.965259	0.972764	0.969629	0.970089	0.972295	0.972553	0.969429	0.971367	0.97098	0.963394	0.971429	0.971594	0.966675
RF	620	0.970492	0.965844	0.973264	0.970112	0.970089	0.967996	0.975468	0.967519	0.973992	0.974548	0.965091	0.973349	0.969427	0.967399
RF	630	0.971212	0.96668	0.973808	0.97083	0.968174	0.972295	0.971338	0.972056	0.971606	0.974786	0.970909	0.97407	0.971112	0.965709
RF	640	0.970756	0.966151	0.973027	0.97036	0.966499	0.97134	0.973524	0.96919	0.972083	0.971931	0.972606	0.97527	0.967742	0.967399
RF	650	0.970372	0.965711	0.973307	0.970021	0.966978	0.969907	0.976196	0.968235	0.97256	0.969553	0.967515	0.97575	0.966538	0.970539
RF	660	0.970228	0.96554	0.971995	0.969885	0.970089	0.96919	0.971581	0.970146	0.970174	0.968839	0.968485	0.971188	0.972557	0.970056
RF	670	0.969628	0.964841	0.971142	0.969154	0.966021	0.970862	0.973767	0.963936	0.96922	0.970504	0.971152	0.97407	0.966779	0.970056
RF	680	0.971789	0.967345	0.973264	0.971389	0.972242	0.973967	0.972553	0.96919	0.975424	0.972169	0.968	0.973589	0.967742	0.972953
RF	690	0.970564	0.965927	0.972424	0.970139	0.967696	0.970146	0.972553	0.971101	0.971844	0.97098	0.96897	0.969028	0.97039	0.972953
RF	700	0.970204	0.965508	0.971388	0.969694	0.968413	0.970146	0.971338	0.969668	0.972322	0.972169	0.968485	0.969988	0.970149	0.969331
RF	710	0.970204	0.96551	0.971953	0.969738	0.970567	0.97134	0.974496	0.97134	0.970651	0.968363	0.967273	0.969748	0.970149	0.968124
RF	720	0.970636	0.966009	0.972075	0.970162	0.971046	0.97134	0.969638	0.968474	0.968743	0.971456	0.970667	0.972869	0.972557	0.969573
RF	730	0.970468	0.965813	0.97144	0.969939	0.969849	0.969907	0.973282	0.968952	0.970174	0.969553	0.965576	0.972629	0.971112	0.973678
RF	740	0.97006	0.96534	0.970699	0.96959	0.966499	0.97134	0.973039	0.966802	0.972322	0.972407	0.970424	0.969268	0.969186	0.969331
RF	750	0.969532	0.964732	0.9701	0.968947	0.971046	0.97134	0.968667	0.966802	0.97256	0.96765	0.969455	0.970708	0.966538	0.970539
RF	760	0.97042	0.965755	0.970921	0.96983	0.968174	0.972773	0.971581	0.968952	0.970413	0.973359	0.966788	0.969748	0.974242	0.968124
RF	770	0.9697	0.964922	0.970943	0.969153	0.968653	0.973489	0.967209	0.96919	0.972322	0.971456	0.969212	0.969748	0.967983	0.967641
RF	780	0.969196	0.964338	0.970336	0.968635	0.969371	0.969429	0.970124	0.966802	0.968504	0.970029	0.967758	0.969508	0.972316	0.968124
RF	790	0.970084	0.965367	0.971048	0.969549	0.968892	0.969907	0.975225	0.969907	0.968504	0.969315	0.960727	0.97527	0.971834	0.971263
RF	800	0.970348	0.965676	0.971183	0.969807	0.972003	0.970623	0.974982	0.96919	0.968981	0.971456	0.966061	0.970948	0.970631	0.968607
RF	810	0.97102	0.966451	0.969878	0.970448	0.966978	0.973728	0.972553	0.970862	0.971606	0.972645	0.966788	0.971909	0.974723	0.968365
RF	820	0.968739	0.963811	0.970404	0.968197	0.963628	0.971579	0.97061	0.968952	0.968743	0.971694	0.965333	0.970468	0.969909	0.966433
RF	830	0.970204	0.965503	0.968745	0.969546	0.967217	0.971579	0.972553	0.968235	0.972799	0.968839	0.969939	0.971429	0.968223	0.971263
RF	840	0.970948	0.966371	0.971605	0.970414	0.973439	0.972295	0.975225	0.971101	0.97256	0.96765	0.96703	0.971188	0.970631	0.968365
RF	850	0.970444	0.965784	0.968922	0.969791	0.966978	0.970385	0.971824	0.969429	0.97256	0.971218	0.96897	0.970468	0.974001	0.968607
RF	860	0.970564	0.96592	0.969748	0.969849	0.968413	0.972295	0.970853	0.967996	0.971129	0.970266	0.96897	0.97383	0.972316	0.969573
RF	870	0.970132	0.96542	0.970405	0.969481	0.969131	0.973728	0.973524	0.970862	0.967072	0.971218	0.968485	0.972149	0.96726	0.967882
RF	880	0.970852	0.966258	0.970739	0.970201	0.972003	0.970623	0.974496	0.969429	0.972799	0.969791	0.968	0.972389	0.969909	0.96909
RF	890	0.970732	0.966117	0.970899	0.970119	0.966738	0.971579	0.972067	0.969668	0.972322	0.969077	0.969697	0.973349	0.973038	0.969814
RF	900	0.969436	0.964615	0.969573	0.968796	0.967696	0.970385	0.973767	0.969907	0.969936	0.968839	0.967515	0.968788	0.972316	0.965226
RF	910	0.970372	0.965701	0.970089	0.969836	0.969371	0.973489	0.974739	0.971101	0.971606	0.967412	0.968485	0.970708	0.968223	0.968607
RF	920	0.97018	0.965479	0.969999	0.969547	0.966738	0.971579	0.972553	0.970623	0.974946	0.97098	0.962182	0.976711	0.96702	0.968365
RF	930	0.968788	0.963863	0.967679	0.967995	0.963628	0.967757	0.972553	0.96728	0.96922	0.971931	0.967273	0.970228	0.969909	0.968124
RF	940	0.9691	0.964222	0.967878	0.968299	0.964585	0.971579	0.973524	0.968713	0.968743	0.965509	0.968485	0.972629	0.972075	0.965226
RF	950	0.969652	0.964864	0.969669	0.968996	0.966738	0.970623	0.969881	0.973012	0.970651	0.970266	0.967273	0.970468	0.970631	0.966916
RF	960	0.968956	0.964059	0.969017	0.968275	0.968413	0.967996	0.971095	0.966802	0.971606	0.969315	0.968485	0.965906	0.972557	0.967399
RF	970	0.968667	0.963721	0.968463	0.967946	0.967935	0.968713	0.967209	0.969668	0.966834	0.967412	0.967273	0.973349	0.968705	0.969573
RF	980	0.969148	0.96428	0.968124	0.968353	0.968892	0.972056	0.970367	0.966563	0.968265	0.969791	0.966061	0.97383	0.967983	0.967641
RF	990	0.969988	0.965251	0.968211	0.969137	0.974635	0.965608	0.972067	0.966563	0.971844	0.970504	0.966545	0.972389	0.967983	0.971746
RF	1000	0.969964	0.965226	0.968469	0.969168	0.968413	0.974445	0.973524	0.968474	0.971367	0.969077	0.969212	0.971669	0.967983	0.965467
RF	1010	0.969748	0.964971	0.968697	0.968973	0.968413	0.969907	0.970853	0.969429	0.971606	0.969553	0.967515	0.973589	0.97039	0.966192
RF	1020	0.969772	0.965002	0.96832	0.968955	0.966021	0.971101	0.970853	0.970623	0.97423	0.968363	0.965818	0.971669	0.969427	0.969573
RF	1030	0.969148	0.964277	0.965713	0.968271	0.968413	0.972534	0.973767	0.964414	0.968743	0.970266	0.968242	0.968788	0.969186	0.967158
RF	1040	0.96886	0.963944	0.968363	0.968102	0.96626	0.970623	0.970853	0.968713	0.970413	0.969553	0.965818	0.969268	0.96726	0.969814
RF	1050	0.969844	0.965085	0.96901	0.969118	0.964824	0.969668	0.972067	0.970623	0.970651	0.971218	0.96897	0.971909	0.968223	0.970297
RF	1060	0.969724	0.964946	0.96999	0.969087	0.967696	0.970385	0.969152	0.970385	0.971606	0.970504	0.966788	0.972149	0.971112	0.967399
RF	1070	0.968884	0.96397	0.968205	0.968104	0.967217	0.969429	0.972553	0.968235	0.97089	0.967412	0.964121	0.969028	0.969909	0.970056
RF	1080	0.968884	0.963972	0.966875	0.968147	0.967217	0.972534	0.972067	0.970862	0.969936	0.970742	0.962424	0.969268	0.966538	0.967158
RF	1090	0.969388	0.964558	0.967374	0.96864	0.96626	0.971818	0.971095	0.968713	0.971606	0.972883	0.966788	0.969508	0.967983	0.967158
RF	1100	0.968259	0.963252	0.966561	0.96754	0.964824	0.97134	0.971338	0.962981	0.967788	0.968839	0.963152	0.973349	0.971834	0.967158
RF	1110	0.967947	0.962885	0.966495	0.96706	0.966978	0.972534	0.970124	0.966324	0.96922	0.964558	0.964121	0.969508	0.968464	0.967641
RF	1120	0.969892	0.96514	0.967043	0.969079	0.968653	0.970862	0.971338	0.967757	0.971367	0.970504	0.967758	0.971429	0.969909	0.969331
RF	1130	0.969484	0.964667	0.967521	0.968765	0.967696	0.972056	0.969881	0.967757	0.973276	0.969315	0.967273	0.968307	0.971353	0.967882
RF	1140	0.968475	0.963501	0.965421	0.96759	0.966978	0.970623	0.970124	0.96513	0.968981	0.969791	0.970667	0.970228	0.968223	0.964018
RF	1150	0.969676	0.964888	0.965779	0.968757	0.969849	0.971101	0.974739	0.967519	0.971129	0.971218	0.965576	0.967827	0.973038	0.964743
RF	1160	0.969412	0.964584	0.967132	0.968486	0.968174	0.969668	0.970367	0.969668	0.971606	0.969553	0.966061	0.970468	0.970149	0.968365
RF	1170	0.969004	0.964111	0.968267	0.968241	0.967935	0.969429	0.97231	0.966563	0.971844	0.970266	0.966061	0.969748	0.96726	0.968607
RF	1180	0.969148	0.964281	0.968488	0.968417	0.970567	0.967757	0.969638	0.96919	0.97089	0.97098	0.963394	0.969508	0.97039	0.96909
RF	1190	0.969364	0.96453	0.968379	0.968588	0.968892	0.969429	0.97061	0.969907	0.968981	0.968363	0.963636	0.970228	0.974001	0.969573
RF	1200	0.969964	0.965224	0.968252	0.969164	0.967217	0.97134	0.972796	0.969668	0.971844	0.973834	0.96703	0.967347	0.968223	0.970297
RF	1210	0.968932	0.964025	0.965833	0.968037	0.969131	0.967996	0.972067	0.96513	0.968981	0.972645	0.964606	0.968067	0.972557	0.968124
RF	1220	0.969172	0.964304	0.967197	0.968275	0.968174	0.966802	0.971824	0.969907	0.971844	0.968126	0.965333	0.972389	0.969186	0.968124
RF	1230	0.968739	0.963807	0.965443	0.967875	0.967696	0.96919	0.971581	0.968713	0.969697	0.969315	0.965091	0.970468	0.965575	0.970056
RF	1240	0.969676	0.964889	0.966238	0.968759	0.968174	0.972056	0.971581	0.970862	0.969936	0.970504	0.968485	0.969028	0.966538	0.969573
RF	1250	0.96946	0.964636	0.967189	0.968543	0.967935	0.967757	0.974982	0.968713	0.970174	0.968839	0.965333	0.970948	0.968464	0.971504
RF	1260	0.968908	0.964	0.966982	0.968023	0.965542	0.973967	0.970367	0.968474	0.969458	0.970742	0.964848	0.968307	0.968705	0.968607
RF	1270	0.970012	0.965279	0.96596	0.969068	0.967935	0.970862	0.971095	0.970146	0.97256	0.971694	0.964848	0.969028	0.971594	0.970297
RF	1280	0.96898	0.964085	0.96712	0.968092	0.972003	0.96919	0.971095	0.966324	0.969697	0.970266	0.964121	0.969748	0.968223	0.96909
RF	1290	0.968739	0.963803	0.967018	0.967835	0.969849	0.970862	0.968667	0.969429	0.967311	0.969791	0.964606	0.970228	0.966779	0.969814
RF	1300	0.967947	0.962888	0.965963	0.967011	0.966021	0.96728	0.968181	0.967996	0.968027	0.97098	0.962424	0.971669	0.968705	0.968124
RF	1310	0.96958	0.964776	0.966573	0.96856	0.968413	0.968713	0.973039	0.967996	0.969936	0.973597	0.966545	0.973349	0.966057	0.968124
RF	1320	0.969892	0.965139	0.967192	0.968927	0.970567	0.970623	0.973282	0.970862	0.974946	0.963844	0.96897	0.969748	0.970149	0.96595
RF	1330	0.96886	0.963944	0.965167	0.967918	0.968174	0.96919	0.972067	0.968235	0.967311	0.969077	0.964121	0.970948	0.970871	0.968607
RF	1340	0.969676	0.964888	0.967862	0.968824	0.967217	0.971579	0.973767	0.968713	0.971844	0.969077	0.966788	0.970228	0.969186	0.968365
RF	1350	0.969244	0.964388	0.967115	0.968329	0.965781	0.970385	0.97401	0.970385	0.969458	0.971218	0.969455	0.963986	0.969909	0.967882
RF	1360	0.969724	0.964946	0.967796	0.968855	0.966021	0.96919	0.97231	0.968952	0.971606	0.969077	0.968727	0.970948	0.970631	0.969814
RF	1370	0.968715	0.963778	0.967637	0.967879	0.967696	0.971579	0.968424	0.964891	0.96922	0.971218	0.965818	0.971429	0.968946	0.967882
RF	1380	0.9691	0.964222	0.967348	0.968232	0.970328	0.964891	0.974496	0.963697	0.97423	0.969553	0.96703	0.969028	0.967742	0.970056
RF	1390	0.967971	0.962913	0.965753	0.967004	0.968174	0.970862	0.971824	0.966324	0.968027	0.966698	0.965091	0.967827	0.967742	0.967158
RF	1400	0.969028	0.964137	0.96613	0.968019	0.968892	0.974206	0.969395	0.966086	0.971129	0.968601	0.967515	0.968788	0.966779	0.968848
RF	1410	0.969268	0.964416	0.966321	0.968383	0.966021	0.969668	0.973524	0.970146	0.966834	0.969553	0.964121	0.970948	0.971112	0.97078
RF	1420	0.969268	0.964416	0.967243	0.968363	0.968174	0.967757	0.971824	0.971579	0.970413	0.967412	0.969212	0.970228	0.969186	0.966916
RF	1430	0.968788	0.963862	0.965681	0.967915	0.970567	0.967757	0.970367	0.970862	0.966834	0.969315	0.966061	0.968547	0.968464	0.96909
RF	1440	0.968451	0.963471	0.96546	0.967401	0.969131	0.965847	0.973767	0.96728	0.968027	0.97098	0.965091	0.969748	0.969186	0.965467
RF	1450	0.968043	0.962998	0.966436	0.967132	0.968892	0.968474	0.97061	0.965369	0.966595	0.968601	0.964364	0.969268	0.96702	0.971263
RF	1460	0.968475	0.963499	0.966491	0.967558	0.965303	0.971101	0.97061	0.970385	0.970413	0.970504	0.965576	0.969988	0.96389	0.966916
RF	1470	0.968307	0.963303	0.966662	0.967427	0.966738	0.968235	0.973039	0.966324	0.968027	0.967888	0.965576	0.969268	0.969668	0.968365
RF	1480	0.968427	0.963445	0.964899	0.967503	0.967935	0.969907	0.971824	0.96513	0.972322	0.970504	0.966545	0.969268	0.963168	0.967641
RF	1490	0.968307	0.963301	0.964621	0.967323	0.965542	0.970146	0.973524	0.967519	0.968981	0.968363	0.964364	0.970228	0.969427	0.964984
RF	1500	0.970348	0.965668	0.967282	0.969349	0.970328	0.971101	0.970853	0.969907	0.970174	0.969077	0.969455	0.971909	0.969909	0.97078
RF	1510	0.9691	0.964221	0.96737	0.968276	0.962431	0.970146	0.971581	0.971818	0.969936	0.970266	0.968	0.970948	0.969186	0.966675
RF	1520	0.969988	0.96525	0.96755	0.969034	0.966738	0.971101	0.971095	0.970385	0.970174	0.972407	0.971394	0.969988	0.966779	0.969814
RF	1530	0.968475	0.963502	0.966562	0.96764	0.966978	0.97134	0.969881	0.963936	0.973276	0.968839	0.964606	0.969508	0.968223	0.968124
RF	1540	0.969316	0.964473	0.966863	0.96838	0.968413	0.973251	0.97061	0.969429	0.969936	0.970029	0.960727	0.973589	0.968946	0.968124
RF	1550	0.97018	0.965474	0.968143	0.96932	0.971285	0.970146	0.974982	0.968952	0.97423	0.971931	0.963879	0.966387	0.972075	0.967882
RF	1560	0.968691	0.963746	0.963963	0.967638	0.965303	0.972295	0.972553	0.968952	0.969458	0.968601	0.968242	0.965906	0.969668	0.96595
RF	1570	0.967587	0.96247	0.965321	0.966656	0.964585	0.966563	0.972553	0.965369	0.96922	0.965747	0.967273	0.967587	0.969668	0.967399
RF	1580	0.968523	0.963553	0.966841	0.967632	0.967935	0.96919	0.967695	0.968235	0.968027	0.967888	0.967515	0.969988	0.968464	0.970297
RF	1590	0.96886	0.963943	0.96534	0.967856	0.96626	0.968952	0.971095	0.969668	0.971844	0.967412	0.965091	0.970708	0.969186	0.968365
RF	1600	0.968764	0.96383	0.967041	0.967879	0.966499	0.96919	0.971095	0.973967	0.969936	0.968839	0.960242	0.972149	0.969186	0.966433
RF	1610	0.96886	0.963943	0.967414	0.967976	0.966738	0.970385	0.967938	0.969429	0.969697	0.969791	0.965818	0.969508	0.971112	0.968124
RF	1620	0.969484	0.964666	0.966538	0.968505	0.969131	0.968474	0.973524	0.969668	0.971606	0.968363	0.965091	0.970228	0.971112	0.967641
RF	1630	0.968187	0.963164	0.966075	0.967218	0.968892	0.964652	0.970124	0.967757	0.969936	0.968839	0.966303	0.969268	0.96702	0.96909
RF	1640	0.969484	0.964666	0.966949	0.968539	0.970806	0.96728	0.970367	0.967041	0.970413	0.96765	0.971636	0.968788	0.969186	0.971746
RF	1650	0.967059	0.961857	0.964994	0.966144	0.965542	0.967757	0.970367	0.967519	0.965879	0.970029	0.965091	0.967587	0.965094	0.965709
RF	1660	0.967395	0.962245	0.965498	0.966415	0.965303	0.970385	0.971824	0.968952	0.967788	0.965985	0.959273	0.970468	0.966298	0.967641
RF	1670	0.967683	0.962582	0.964149	0.966695	0.964346	0.96513	0.972067	0.966802	0.968743	0.969315	0.962667	0.970948	0.969427	0.967399
RF	1680	0.967923	0.96286	0.965178	0.966978	0.96626	0.972534	0.970124	0.963936	0.97256	0.967174	0.962909	0.971909	0.96702	0.964743
RF	1690	0.968547	0.963582	0.964713	0.967611	0.970089	0.964652	0.974253	0.967519	0.971844	0.967174	0.962667	0.972629	0.967983	0.966675
RF	1700	0.968547	0.963579	0.965671	0.9675	0.968653	0.97134	0.972553	0.965608	0.967788	0.970504	0.965333	0.967827	0.970631	0.965226
RF	1710	0.967683	0.962581	0.963312	0.966649	0.965781	0.969429	0.973524	0.967996	0.96397	0.965271	0.966788	0.968547	0.968946	0.966675
RF	1720	0.969004	0.964108	0.965613	0.967988	0.968413	0.968713	0.972553	0.97134	0.969936	0.968126	0.96703	0.970708	0.968705	0.964501
RF	1730	0.968163	0.963136	0.966551	0.967295	0.966738	0.967041	0.971338	0.966086	0.97089	0.970742	0.962909	0.971669	0.968946	0.965226
RF	1740	0.967875	0.962799	0.963307	0.966799	0.968892	0.966802	0.972553	0.96728	0.968265	0.966223	0.964848	0.969268	0.969186	0.965467
RF	1750	0.968211	0.963191	0.964789	0.967167	0.968174	0.974206	0.970367	0.963936	0.970413	0.965985	0.962667	0.969028	0.968464	0.968848
RF	1760	0.969196	0.964333	0.965117	0.968209	0.968174	0.97134	0.97231	0.969429	0.96755	0.973834	0.964121	0.970228	0.969427	0.965467
RF	1770	0.968283	0.963274	0.964197	0.967285	0.967456	0.963458	0.97231	0.970146	0.972322	0.968839	0.965091	0.969748	0.964372	0.96909
RF	1780	0.969484	0.964665	0.967318	0.968593	0.967217	0.968952	0.97061	0.96919	0.971844	0.972407	0.964121	0.973109	0.971112	0.966192
RF	1790	0.968283	0.963274	0.965824	0.967244	0.96626	0.965369	0.970124	0.968235	0.970174	0.973359	0.963636	0.968067	0.968464	0.96909
RF	1800	0.967683	0.962577	0.962891	0.966584	0.967217	0.964891	0.972067	0.965369	0.969936	0.969077	0.963636	0.967107	0.969668	0.967882
RF	1810	0.968667	0.963718	0.965078	0.96772	0.968413	0.967519	0.972796	0.968952	0.969936	0.970266	0.963394	0.970228	0.969909	0.965226
RF	1820	0.968619	0.963664	0.964692	0.96765	0.974396	0.96728	0.970124	0.968474	0.968743	0.96765	0.965576	0.967827	0.968464	0.967641
RF	1830	0.967995	0.962941	0.965983	0.967013	0.968413	0.967041	0.971095	0.968235	0.972322	0.966223	0.964121	0.966627	0.967742	0.968124
RF	1840	0.968331	0.963329	0.965075	0.96728	0.96291	0.97134	0.973282	0.967041	0.96922	0.967412	0.969455	0.971188	0.967501	0.964018
RF	1850	0.967995	0.96294	0.964174	0.96699	0.967456	0.969429	0.970124	0.965369	0.968981	0.96765	0.962909	0.971669	0.969427	0.966916
RF	1860	0.969532	0.96472	0.966614	0.968572	0.967935	0.97134	0.974253	0.969668	0.970413	0.969315	0.965818	0.967347	0.971353	0.967882
RF	1870	0.968764	0.963832	0.964776	0.967832	0.966021	0.971101	0.968909	0.968474	0.972322	0.968126	0.966545	0.967107	0.972316	0.966675
RF	1880	0.968908	0.963999	0.964895	0.967902	0.969131	0.970862	0.970124	0.968713	0.970651	0.969791	0.963394	0.970708	0.971594	0.964018
RF	1890	0.967947	0.962886	0.964818	0.966953	0.966738	0.969907	0.969881	0.96513	0.968027	0.968126	0.964364	0.969028	0.969909	0.968365
RF	1900	0.968451	0.963469	0.965196	0.967439	0.968892	0.966563	0.970124	0.965369	0.973037	0.968363	0.967758	0.972629	0.968946	0.962811
RF	1910	0.969748	0.964972	0.967109	0.96883	0.96961	0.967519	0.973282	0.96728	0.97256	0.969553	0.96703	0.972629	0.970631	0.967399
RF	1920	0.968067	0.963023	0.962982	0.967069	0.96267	0.967757	0.969395	0.969668	0.968981	0.969791	0.967273	0.966627	0.970149	0.968365
RF	1930	0.967755	0.962662	0.96435	0.966683	0.966021	0.971101	0.967695	0.962981	0.970413	0.967174	0.964606	0.971669	0.968705	0.967158
RF	1940	0.968427	0.96344	0.964255	0.967421	0.966978	0.966802	0.971824	0.967041	0.967311	0.97098	0.965333	0.969988	0.970149	0.967882
RF	1950	0.967539	0.962414	0.965305	0.966588	0.963388	0.966324	0.973767	0.963219	0.970651	0.969315	0.963879	0.972869	0.964853	0.967158
RF	1960	0.968956	0.964054	0.964324	0.967872	0.968413	0.973251	0.972067	0.966802	0.971367	0.970029	0.961212	0.971669	0.970871	0.963777
RF	1970	0.968739	0.963804	0.964827	0.967733	0.967217	0.969668	0.972796	0.967519	0.969458	0.970266	0.963879	0.968547	0.969186	0.968848
RF	1980	0.969196	0.964331	0.966433	0.968177	0.966021	0.967757	0.970367	0.967996	0.971844	0.972169	0.96703	0.970708	0.969668	0.968365
RF	1990	0.969124	0.964247	0.965095	0.968169	0.967217	0.969668	0.971338	0.966086	0.970651	0.972645	0.967758	0.969748	0.966298	0.969814
RF	2000	0.96946	0.964638	0.966793	0.968523	0.968653	0.970623	0.972067	0.971579	0.97089	0.967888	0.964848	0.969748	0.968464	0.969814

## Sheet: RF feature list
Classification algorithm	Number of features	ACC	MCC	Macro F1	Weighted F1	Accuracy of fold 1	Accuracy of fold 2	Accuracy of fold 3	Accuracy of fold 4	Accuracy of fold 5	Accuracy of fold 6	Accuracy of fold 7	Accuracy of fold 8	Accuracy of fold 9	Accuracy of fold 10
DT	10	0.798319	0.769341	0.75034	0.80235	0.785062	0.797888	0.800557	0.799259	0.797677	0.804789	0.802736	0.789386	0.804233	0.801767
DT	20	0.822257	0.796309	0.796768	0.825851	0.817003	0.825012	0.834879	0.814815	0.82454	0.825067	0.817375	0.821843	0.821068	0.820396
DT	30	0.84898	0.826656	0.81124	0.852214	0.852546	0.852856	0.853664	0.851605	0.848984	0.851454	0.849052	0.843402	0.84632	0.839981
DT	40	0.849484	0.827318	0.817943	0.85318	0.847262	0.846855	0.852737	0.845926	0.849952	0.852431	0.843293	0.848377	0.853535	0.854311
DT	50	0.859136	0.838134	0.838039	0.862657	0.85903	0.852856	0.866187	0.862963	0.84971	0.850232	0.863931	0.86046	0.858586	0.866969
DT	60	0.872605	0.853058	0.84584	0.873832	0.877041	0.87398	0.881262	0.872593	0.868345	0.869045	0.87401	0.867093	0.866522	0.875806
DT	70	0.874382	0.855086	0.841548	0.87563	0.868636	0.866779	0.877087	0.867901	0.884318	0.875153	0.87305	0.868988	0.881914	0.879866
DT	80	0.878872	0.860286	0.851113	0.87995	0.883285	0.87614	0.880566	0.877531	0.880203	0.881016	0.881929	0.875859	0.875902	0.876284
DT	90	0.878415	0.859707	0.853012	0.879376	0.873919	0.87518	0.881262	0.879259	0.872701	0.883215	0.88121	0.873253	0.879509	0.884643
DT	100	0.876519	0.857551	0.859094	0.877671	0.879443	0.870139	0.876391	0.874074	0.865682	0.884437	0.87977	0.876333	0.876142	0.882732
DT	110	0.881393	0.863109	0.858432	0.882225	0.885207	0.882141	0.881262	0.885185	0.88577	0.87955	0.882169	0.872305	0.872775	0.887748
DT	120	0.8812	0.862889	0.84787	0.882136	0.882325	0.883101	0.884508	0.877284	0.882139	0.881994	0.87593	0.874911	0.882636	0.887031
DT	130	0.878992	0.860325	0.848929	0.879902	0.877281	0.871579	0.881494	0.875556	0.888674	0.878329	0.87473	0.88344	0.877585	0.88106
DT	140	0.885522	0.867823	0.845857	0.886242	0.891691	0.883101	0.886364	0.881975	0.887948	0.885658	0.888649	0.878228	0.884319	0.88727
DT	150	0.885522	0.867803	0.87278	0.886158	0.889289	0.880701	0.887291	0.88321	0.880445	0.892011	0.884329	0.878939	0.880712	0.898257
DT	160	0.887539	0.87011	0.861928	0.888241	0.884246	0.884542	0.883117	0.894074	0.889158	0.892011	0.891529	0.882729	0.885281	0.889181
DT	170	0.89114	0.874279	0.863306	0.891866	0.899135	0.892223	0.89077	0.885679	0.89545	0.891522	0.887209	0.8896	0.886484	0.893241
DT	180	0.88557	0.867881	0.857322	0.886231	0.885207	0.886222	0.8859	0.892099	0.894966	0.883215	0.883849	0.881308	0.874699	0.888464
DT	190	0.88946	0.872343	0.85257	0.890057	0.89073	0.890302	0.890306	0.894074	0.888674	0.89421	0.886489	0.881782	0.8848	0.89348
DT	200	0.884874	0.867065	0.845972	0.885545	0.881364	0.87758	0.886364	0.888642	0.882865	0.887369	0.886969	0.884151	0.882636	0.890853
DT	210	0.883121	0.865071	0.856888	0.883914	0.886407	0.883821	0.877087	0.882716	0.890368	0.886147	0.88121	0.874674	0.880952	0.888225
DT	220	0.884394	0.8665	0.86902	0.885129	0.889289	0.887662	0.880566	0.886914	0.880203	0.887124	0.887209	0.874911	0.882155	0.888225
DT	230	0.881297	0.862924	0.859303	0.88196	0.876801	0.87422	0.87987	0.887901	0.887706	0.878573	0.88121	0.877754	0.87999	0.889181
DT	240	0.88437	0.866486	0.857573	0.885041	0.880644	0.886462	0.886827	0.879506	0.888674	0.885903	0.884089	0.883203	0.881914	0.886315
DT	250	0.880984	0.862548	0.861562	0.881639	0.882085	0.881901	0.878247	0.880988	0.881413	0.879062	0.87953	0.880597	0.879028	0.887031
DT	260	0.882041	0.863795	0.851733	0.882722	0.883766	0.885742	0.884276	0.876543	0.887222	0.879795	0.887449	0.880597	0.872535	0.882255
DT	270	0.88096	0.86254	0.857938	0.881596	0.888329	0.885022	0.879174	0.867654	0.885044	0.882727	0.87977	0.872779	0.883357	0.885598
DT	280	0.879256	0.86059	0.866725	0.880237	0.882085	0.87374	0.888219	0.880741	0.880929	0.881505	0.87713	0.878228	0.871813	0.877956
DT	290	0.882593	0.864399	0.883884	0.883415	0.877762	0.884061	0.882421	0.879012	0.887706	0.880772	0.887209	0.877517	0.883598	0.885837
DT	300	0.882617	0.864432	0.863466	0.883348	0.875841	0.87782	0.887059	0.877778	0.877299	0.878085	0.886729	0.88652	0.888648	0.889897
DT	310	0.885642	0.867956	0.869878	0.886439	0.886407	0.882861	0.883813	0.877531	0.885286	0.893477	0.887929	0.880597	0.886965	0.891569
DT	320	0.882281	0.864094	0.875004	0.883092	0.884246	0.879741	0.880334	0.88321	0.88577	0.887369	0.87833	0.877991	0.883838	0.882255
DT	330	0.886555	0.869003	0.866056	0.887133	0.891451	0.889822	0.898887	0.879259	0.889884	0.88688	0.889849	0.873253	0.886003	0.879866
DT	340	0.882929	0.864753	0.883885	0.883659	0.889769	0.8759	0.88961	0.88321	0.880929	0.881749	0.882409	0.879886	0.883838	0.881777
DT	350	0.888067	0.870741	0.864954	0.888773	0.892171	0.890062	0.894017	0.882222	0.884076	0.885658	0.889849	0.881545	0.884079	0.896585
DT	360	0.88557	0.867886	0.871903	0.886241	0.884726	0.880461	0.888219	0.874815	0.889642	0.88859	0.887449	0.883677	0.896104	0.881777
DT	370	0.886867	0.869333	0.872055	0.887568	0.884726	0.883341	0.890074	0.886914	0.88819	0.892499	0.886729	0.88652	0.883117	0.886554
DT	380	0.888139	0.870876	0.869865	0.888877	0.885447	0.886222	0.894017	0.883704	0.8894	0.892255	0.88001	0.885809	0.892977	0.89133
DT	390	0.88545	0.867724	0.868342	0.886168	0.884966	0.884061	0.88961	0.882963	0.885528	0.887369	0.882649	0.873253	0.890572	0.89348
DT	400	0.887155	0.869679	0.878883	0.887795	0.889289	0.883101	0.883117	0.885185	0.887464	0.892011	0.88001	0.888889	0.892737	0.889897
DT	410	0.883169	0.865076	0.87355	0.88396	0.888329	0.87806	0.890074	0.881728	0.881655	0.887369	0.883849	0.873964	0.883838	0.882732
DT	420	0.884514	0.866633	0.871999	0.885321	0.87512	0.883341	0.885436	0.88321	0.88698	0.882238	0.886009	0.883914	0.888889	0.889897
DT	430	0.88377	0.865758	0.874476	0.884449	0.883766	0.879021	0.891002	0.881975	0.880445	0.885903	0.88001	0.881071	0.887927	0.886315
DT	440	0.883241	0.865142	0.86668	0.883951	0.885447	0.880701	0.88474	0.882963	0.881655	0.883948	0.87161	0.887231	0.887205	0.886792
DT	450	0.886531	0.868986	0.873355	0.887354	0.888088	0.888862	0.892625	0.881975	0.886738	0.882482	0.88025	0.883203	0.891294	0.88942
DT	460	0.884682	0.866781	0.866329	0.885413	0.884486	0.87422	0.889378	0.882963	0.889642	0.886391	0.884569	0.883677	0.880952	0.890375
DT	470	0.885234	0.867488	0.869527	0.885837	0.882085	0.884782	0.886827	0.879012	0.88577	0.893232	0.885529	0.882255	0.894661	0.878194
DT	480	0.882689	0.864532	0.872107	0.88343	0.886888	0.884542	0.877551	0.881975	0.877541	0.894943	0.867291	0.88344	0.882395	0.890614
DT	490	0.882041	0.863751	0.871699	0.88278	0.882565	0.882141	0.8859	0.872346	0.893272	0.882482	0.881449	0.877991	0.87999	0.882016
DT	500	0.886267	0.868658	0.865122	0.886978	0.893132	0.880701	0.887523	0.882963	0.888674	0.889812	0.888169	0.882492	0.8848	0.884404
DT	510	0.881297	0.862925	0.869094	0.881915	0.883045	0.885982	0.874304	0.881728	0.886738	0.885658	0.88025	0.869225	0.87518	0.89133
DT	520	0.878319	0.859507	0.870333	0.878998	0.880163	0.87422	0.870826	0.883951	0.883349	0.886636	0.882169	0.869225	0.875902	0.877478
DT	530	0.883409	0.865369	0.869828	0.884234	0.883285	0.889342	0.881262	0.875556	0.887222	0.890301	0.882649	0.876333	0.884319	0.883926
DT	540	0.882113	0.86386	0.865594	0.882903	0.876561	0.8759	0.887291	0.881728	0.886012	0.884681	0.885289	0.875859	0.886243	0.881538
DT	550	0.883241	0.865149	0.869592	0.883805	0.885447	0.884061	0.879638	0.878519	0.884802	0.889812	0.887449	0.8742	0.886484	0.882255
DT	560	0.884682	0.866837	0.868994	0.885314	0.889529	0.885262	0.886827	0.882469	0.883591	0.880283	0.882649	0.873727	0.888889	0.89348
DT	570	0.878679	0.859858	0.867288	0.879383	0.886647	0.871819	0.885436	0.87679	0.871491	0.892499	0.87473	0.87728	0.87013	0.879866
DT	580	0.881321	0.862935	0.871664	0.881968	0.886167	0.871339	0.889147	0.876049	0.873911	0.885414	0.87713	0.884388	0.890813	0.878433
DT	590	0.883169	0.865102	0.880793	0.883757	0.882565	0.882141	0.878942	0.876296	0.882865	0.880039	0.881689	0.883677	0.89418	0.889181
DT	600	0.879664	0.861008	0.874938	0.880378	0.883525	0.869659	0.886827	0.878519	0.883591	0.882971	0.87569	0.878702	0.873256	0.883688
DT	610	0.881345	0.862922	0.874586	0.882033	0.879443	0.884542	0.886364	0.884938	0.885044	0.884925	0.87881	0.873727	0.880952	0.874851
DT	620	0.882665	0.864513	0.875642	0.88337	0.881364	0.879981	0.880334	0.885679	0.888916	0.881505	0.88121	0.873016	0.889851	0.885121
DT	630	0.885018	0.867194	0.868793	0.885581	0.887128	0.880941	0.89077	0.883704	0.880445	0.890789	0.887209	0.882729	0.886003	0.880344
DT	640	0.879112	0.860404	0.87064	0.880053	0.884726	0.87614	0.887059	0.875062	0.878993	0.883704	0.87209	0.877991	0.880471	0.874612
DT	650	0.884586	0.866694	0.878653	0.885274	0.883045	0.883341	0.889147	0.890123	0.889158	0.886391	0.881929	0.882729	0.879028	0.88106
DT	660	0.884106	0.866155	0.869583	0.884872	0.882805	0.885742	0.883349	0.881481	0.878993	0.889812	0.881689	0.873016	0.893699	0.890614
DT	670	0.882449	0.864288	0.876903	0.883131	0.885447	0.884301	0.878711	0.884198	0.891094	0.880283	0.87065	0.884388	0.885522	0.880105
DT	680	0.879928	0.861292	0.878809	0.880622	0.882085	0.870619	0.887987	0.882716	0.875847	0.878573	0.87977	0.882492	0.877826	0.88106
DT	690	0.881849	0.863549	0.880561	0.882607	0.888329	0.87758	0.8859	0.880741	0.880445	0.884681	0.881449	0.883677	0.877345	0.878194
DT	700	0.877623	0.858681	0.868074	0.878423	0.879683	0.87278	0.885204	0.875309	0.886012	0.875641	0.867771	0.870647	0.892737	0.870313
DT	710	0.886579	0.868986	0.881155	0.887164	0.887128	0.880461	0.885436	0.88	0.89061	0.890545	0.888649	0.889837	0.888889	0.884165
DT	720	0.883121	0.864998	0.872042	0.883741	0.887848	0.880221	0.884508	0.878025	0.882381	0.885903	0.882409	0.88036	0.88456	0.884882
DT	730	0.888115	0.870771	0.887992	0.888767	0.885207	0.882381	0.893553	0.882469	0.88819	0.888346	0.889369	0.886283	0.890813	0.894196
DT	740	0.884106	0.866153	0.875813	0.884724	0.89025	0.886462	0.88474	0.880741	0.882381	0.888102	0.883369	0.874437	0.887205	0.883449
DT	750	0.881537	0.863198	0.875582	0.882189	0.888329	0.886222	0.882421	0.881481	0.880929	0.879306	0.88001	0.874911	0.877104	0.884643
DT	760	0.883818	0.865821	0.88119	0.884486	0.883525	0.882621	0.881262	0.88642	0.88698	0.889323	0.883609	0.880834	0.882155	0.881777
DT	770	0.880816	0.862366	0.875554	0.881513	0.884246	0.880701	0.883581	0.874321	0.882139	0.889079	0.886249	0.877043	0.87518	0.875567
DT	780	0.882881	0.864753	0.87763	0.883553	0.886407	0.885262	0.885204	0.884198	0.880445	0.881505	0.884329	0.878465	0.885281	0.877717
DT	790	0.882185	0.863928	0.86724	0.88276	0.883045	0.882621	0.880102	0.883951	0.881171	0.885658	0.87689	0.878939	0.8848	0.884882
DT	800	0.88509	0.867334	0.876713	0.885727	0.881844	0.87734	0.892393	0.883704	0.890852	0.888835	0.884089	0.878939	0.887205	0.885598
DT	810	0.882209	0.863943	0.866738	0.882892	0.888329	0.8759	0.888451	0.884198	0.882139	0.882727	0.885529	0.875385	0.877826	0.881538
DT	820	0.882305	0.864112	0.869183	0.883001	0.878482	0.886462	0.887755	0.878272	0.886012	0.882482	0.884089	0.877991	0.872054	0.889181
DT	830	0.88048	0.861937	0.874695	0.881097	0.879443	0.87566	0.885668	0.877284	0.882381	0.881994	0.889609	0.877043	0.87975	0.875806
DT	840	0.883385	0.865306	0.88086	0.884056	0.887848	0.87398	0.884508	0.881481	0.884802	0.880772	0.885529	0.881782	0.891775	0.881299
DT	850	0.885834	0.868161	0.873975	0.88645	0.884246	0.884542	0.892393	0.88	0.887464	0.885903	0.886489	0.882255	0.891294	0.883449
DT	860	0.884394	0.866497	0.881796	0.885027	0.878963	0.882621	0.889378	0.879506	0.883591	0.890789	0.886009	0.887704	0.880712	0.884404
DT	870	0.885498	0.867768	0.881016	0.886276	0.894332	0.888622	0.891466	0.875062	0.874395	0.88517	0.884569	0.885335	0.886243	0.889181
DT	880	0.889724	0.872668	0.87543	0.890399	0.891691	0.885982	0.886827	0.891358	0.891578	0.887613	0.886969	0.897181	0.890091	0.887987
DT	890	0.885018	0.867175	0.875428	0.885563	0.89001	0.87302	0.891466	0.891111	0.883591	0.890789	0.883609	0.88036	0.883357	0.882971
DT	900	0.883313	0.865196	0.872465	0.8839	0.879443	0.885262	0.887291	0.882963	0.884076	0.884681	0.88025	0.881545	0.879028	0.888464
DT	910	0.886098	0.868478	0.877445	0.886811	0.888809	0.883581	0.886827	0.880988	0.88577	0.892011	0.887449	0.884388	0.884319	0.886792
DT	920	0.887131	0.869651	0.887503	0.887643	0.889529	0.890783	0.87987	0.877284	0.886012	0.890789	0.886969	0.890547	0.8848	0.894674
DT	930	0.879352	0.860629	0.879571	0.880108	0.878002	0.87782	0.885436	0.880494	0.875363	0.879062	0.87761	0.880597	0.878066	0.880822
DT	940	0.882593	0.86441	0.873796	0.883387	0.882085	0.878301	0.887059	0.874074	0.884802	0.887613	0.883129	0.881071	0.882395	0.885121
DT	950	0.882425	0.864222	0.868965	0.88299	0.886888	0.888382	0.881957	0.878025	0.883591	0.879795	0.87689	0.883203	0.882876	0.882493
DT	960	0.881513	0.86316	0.872727	0.882134	0.889289	0.87446	0.878942	0.874568	0.880203	0.880283	0.883609	0.875859	0.889851	0.887987
DT	970	0.879448	0.860802	0.863009	0.880056	0.876561	0.879501	0.887291	0.870864	0.880929	0.87955	0.885769	0.87728	0.878788	0.877478
DT	980	0.882257	0.864005	0.879215	0.88289	0.887368	0.878781	0.89077	0.884691	0.875121	0.882482	0.88049	0.884151	0.877345	0.88106
DT	990	0.881273	0.862868	0.872495	0.881934	0.885687	0.87686	0.882885	0.878519	0.879235	0.878085	0.883129	0.877517	0.888408	0.882255
DT	1000	0.883001	0.86485	0.879668	0.883557	0.883285	0.882621	0.885204	0.886667	0.887948	0.88346	0.884089	0.872542	0.883598	0.880822
DT	1010	0.880432	0.861933	0.86902	0.881073	0.878482	0.870379	0.887059	0.882469	0.878993	0.87955	0.87689	0.875385	0.886724	0.888225
DT	1020	0.879208	0.860499	0.870527	0.879862	0.889529	0.87374	0.874072	0.881235	0.886254	0.881016	0.88121	0.877991	0.867003	0.880344
DT	1030	0.883433	0.86534	0.877294	0.884061	0.892891	0.87782	0.886596	0.878025	0.887464	0.881994	0.88073	0.874911	0.889129	0.884643
DT	1040	0.882233	0.863953	0.877139	0.882806	0.878722	0.885022	0.895176	0.874321	0.884802	0.884193	0.885049	0.871357	0.876383	0.886792
DT	1050	0.883721	0.865763	0.873788	0.884543	0.882805	0.884542	0.884972	0.879506	0.880687	0.892988	0.882409	0.882729	0.876142	0.890375
DT	1060	0.882809	0.864639	0.868441	0.883388	0.877281	0.878781	0.887755	0.880247	0.884802	0.888835	0.882409	0.87657	0.882155	0.889181
DT	1070	0.883481	0.865423	0.872356	0.884146	0.884006	0.880701	0.882885	0.882963	0.882865	0.876863	0.88001	0.883203	0.893458	0.887748
DT	1080	0.886531	0.86896	0.880368	0.887055	0.885447	0.880221	0.897495	0.887654	0.877299	0.888835	0.882409	0.882018	0.893458	0.890136
DT	1090	0.882329	0.864099	0.883594	0.88288	0.884726	0.871579	0.87987	0.883457	0.882139	0.884681	0.87689	0.884151	0.884079	0.891808
DT	1100	0.884322	0.866408	0.876575	0.885018	0.885687	0.879261	0.884508	0.880494	0.879961	0.892499	0.88097	0.887467	0.892015	0.880344
DT	1110	0.87904	0.86029	0.866909	0.87972	0.886888	0.87542	0.881957	0.870864	0.882865	0.881994	0.87857	0.873964	0.877104	0.880583
DT	1120	0.879832	0.861213	0.875325	0.880351	0.880644	0.87542	0.8859	0.877531	0.881655	0.879795	0.87641	0.877754	0.883117	0.879866
DT	1130	0.881753	0.863444	0.878421	0.88251	0.886888	0.870379	0.888915	0.879259	0.8894	0.882971	0.87857	0.880834	0.878788	0.881299
DT	1140	0.884298	0.866382	0.879832	0.884941	0.884966	0.882861	0.884045	0.880494	0.881171	0.884193	0.889849	0.876806	0.880471	0.898018
DT	1150	0.885234	0.867474	0.886438	0.885746	0.880403	0.879741	0.886596	0.890864	0.887948	0.885903	0.882889	0.879886	0.887927	0.890375
DT	1160	0.87952	0.860854	0.869669	0.880087	0.880884	0.87446	0.888219	0.882222	0.885044	0.876863	0.87305	0.875622	0.878788	0.879866
DT	1170	0.881537	0.86319	0.876522	0.882202	0.889289	0.878781	0.88103	0.877284	0.882623	0.887613	0.87737	0.878465	0.882876	0.880105
DT	1180	0.883025	0.864888	0.871601	0.883587	0.89073	0.87278	0.88103	0.883951	0.884076	0.889323	0.88097	0.878465	0.883838	0.885359
DT	1190	0.886819	0.869288	0.874202	0.887434	0.891691	0.882621	0.895176	0.875062	0.884318	0.888102	0.894408	0.885809	0.884079	0.886315
DT	1200	0.878463	0.859646	0.867633	0.879037	0.876321	0.878781	0.880102	0.873333	0.871975	0.880283	0.87161	0.88344	0.878066	0.890375
DT	1210	0.881393	0.863025	0.8691	0.8821	0.886888	0.8735	0.887523	0.874568	0.882381	0.883215	0.87953	0.880834	0.883357	0.881777
DT	1220	0.880096	0.861503	0.868224	0.880804	0.886167	0.880701	0.887291	0.880741	0.879235	0.87955	0.87737	0.868041	0.883117	0.878672
DT	1230	0.882497	0.864267	0.871463	0.883144	0.886407	0.870619	0.888683	0.878272	0.882623	0.891522	0.88025	0.87728	0.881433	0.887748
DT	1240	0.881897	0.863598	0.873397	0.882453	0.89121	0.87782	0.886132	0.88963	0.877057	0.889079	0.87641	0.873727	0.880712	0.877478
DT	1250	0.883866	0.865813	0.883288	0.884377	0.886407	0.881901	0.885436	0.882963	0.888432	0.889079	0.87641	0.881545	0.883838	0.882732
DT	1260	0.884274	0.866324	0.880309	0.884807	0.887128	0.883341	0.880102	0.89284	0.883833	0.894698	0.881449	0.882018	0.881433	0.876523
DT	1270	0.882161	0.863897	0.862376	0.882946	0.887848	0.87734	0.884276	0.885432	0.883349	0.888102	0.87929	0.871121	0.880712	0.884404
DT	1280	0.883097	0.864983	0.877212	0.883756	0.888329	0.885742	0.890074	0.882469	0.878025	0.882482	0.882889	0.87349	0.886243	0.88106
DT	1290	0.882065	0.863759	0.877074	0.882668	0.884966	0.87758	0.887987	0.879012	0.881655	0.884681	0.87425	0.879649	0.891534	0.87915
DT	1300	0.88389	0.865866	0.871833	0.884396	0.887128	0.888622	0.88474	0.879012	0.884318	0.88346	0.883609	0.879886	0.8848	0.88321
DT	1310	0.879544	0.860854	0.865759	0.880275	0.885927	0.87518	0.888219	0.880494	0.880687	0.879306	0.87305	0.870884	0.877826	0.883688
DT	1320	0.883217	0.865128	0.874947	0.883957	0.886888	0.879261	0.88474	0.88642	0.879961	0.889323	0.88121	0.875859	0.882876	0.885837
DT	1330	0.880072	0.861444	0.867739	0.880698	0.891931	0.879981	0.877087	0.869877	0.88577	0.881505	0.87305	0.875859	0.877345	0.888225
DT	1340	0.884514	0.866598	0.868924	0.885082	0.888569	0.879261	0.88474	0.883951	0.888916	0.884437	0.88001	0.878228	0.893218	0.883926
DT	1350	0.880336	0.861762	0.867066	0.880917	0.889769	0.87374	0.880102	0.877531	0.889884	0.881261	0.88001	0.876096	0.876142	0.878911
DT	1360	0.882089	0.863776	0.881531	0.882619	0.876801	0.881901	0.888915	0.880988	0.876089	0.882482	0.881929	0.884861	0.881193	0.885359
DT	1370	0.883385	0.865321	0.867782	0.884053	0.883045	0.885742	0.889378	0.880247	0.879961	0.887613	0.882889	0.87657	0.881433	0.886792
DT	1380	0.881297	0.862925	0.870213	0.881912	0.880884	0.884061	0.87987	0.887654	0.880687	0.886636	0.882889	0.874674	0.877345	0.878672
DT	1390	0.877935	0.859031	0.866275	0.878688	0.877762	0.87638	0.875464	0.879259	0.88577	0.881016	0.87569	0.873253	0.876623	0.878433
DT	1400	0.883289	0.865205	0.873741	0.88394	0.881844	0.881181	0.889378	0.883457	0.879961	0.881994	0.887209	0.88036	0.891294	0.876045
DT	1410	0.878367	0.859549	0.864278	0.879116	0.888329	0.87614	0.875464	0.871358	0.88456	0.881994	0.87665	0.867093	0.87975	0.882493
DT	1420	0.881897	0.863582	0.870679	0.882628	0.885447	0.880941	0.880566	0.882716	0.884802	0.880039	0.87929	0.879649	0.878547	0.887031
DT	1430	0.882953	0.864798	0.877322	0.883569	0.879443	0.880461	0.882885	0.885926	0.891094	0.881261	0.87353	0.884861	0.884079	0.886076
DT	1440	0.880312	0.861732	0.862723	0.88099	0.878242	0.880941	0.878711	0.882222	0.883349	0.884925	0.88025	0.876333	0.87999	0.878433
DT	1450	0.88	0.861409	0.869472	0.880756	0.886407	0.87302	0.883117	0.880247	0.881897	0.887124	0.87713	0.875385	0.878307	0.877478
DT	1460	0.881753	0.863437	0.867142	0.882528	0.881364	0.885982	0.888219	0.88	0.886738	0.878573	0.87713	0.876333	0.883357	0.879627
DT	1470	0.881321	0.862925	0.87423	0.881997	0.884006	0.881421	0.880798	0.886914	0.877541	0.886391	0.87281	0.875859	0.882636	0.885121
DT	1480	0.881465	0.863088	0.871964	0.882016	0.882325	0.886222	0.873377	0.877284	0.883107	0.890301	0.87689	0.882492	0.882636	0.880344
DT	1490	0.883745	0.865713	0.87715	0.884361	0.887848	0.884061	0.883349	0.887901	0.875121	0.885414	0.890329	0.874437	0.886484	0.882732
DT	1500	0.879904	0.861276	0.869186	0.880636	0.885927	0.881421	0.880102	0.877778	0.874395	0.878329	0.88097	0.875385	0.880471	0.884165
DT	1510	0.88084	0.862322	0.867135	0.881437	0.880403	0.870859	0.886132	0.884198	0.888916	0.882238	0.88073	0.874437	0.87518	0.885359
DT	1520	0.881705	0.863391	0.864422	0.882362	0.879443	0.883821	0.887755	0.875309	0.885528	0.88346	0.881689	0.880597	0.880471	0.878672
DT	1530	0.880384	0.861819	0.87159	0.88093	0.888809	0.8747	0.885204	0.878272	0.882139	0.882727	0.885049	0.875859	0.875661	0.875328
DT	1540	0.87916	0.860416	0.867278	0.879806	0.879203	0.879741	0.876855	0.884444	0.880929	0.87955	0.87977	0.870647	0.880952	0.879866
DT	1550	0.879232	0.860496	0.867718	0.879843	0.879923	0.87782	0.884972	0.87679	0.881655	0.884925	0.88121	0.87349	0.873016	0.878433
DT	1560	0.880216	0.861665	0.865346	0.880802	0.884726	0.879021	0.876855	0.881235	0.881171	0.880039	0.88121	0.871121	0.887686	0.879389
DT	1570	0.877407	0.85841	0.859607	0.878028	0.885207	0.8759	0.874536	0.877284	0.878751	0.879062	0.87545	0.865435	0.880952	0.881777
DT	1580	0.880456	0.8619	0.869162	0.881057	0.882805	0.868939	0.886596	0.885926	0.882381	0.883215	0.87833	0.874674	0.882395	0.879389
DT	1590	0.882305	0.864061	0.871935	0.882994	0.883525	0.880221	0.883813	0.886914	0.881171	0.890545	0.87737	0.878939	0.87999	0.880822
DT	1600	0.882185	0.86392	0.872661	0.882926	0.885447	0.87398	0.881725	0.884444	0.88456	0.884925	0.87809	0.884624	0.882636	0.881538
DT	1610	0.879472	0.860809	0.859869	0.880058	0.87488	0.87566	0.88474	0.881481	0.875121	0.884681	0.883129	0.869225	0.880231	0.885598
DT	1620	0.879232	0.860506	0.863454	0.879923	0.885927	0.879981	0.875696	0.879012	0.887948	0.890545	0.87017	0.865435	0.877826	0.880344
DT	1630	0.883409	0.865332	0.874438	0.884045	0.884726	0.87614	0.889842	0.88	0.891336	0.885414	0.87857	0.875622	0.886965	0.885359
DT	1640	0.879136	0.860384	0.868375	0.879798	0.880403	0.882381	0.886132	0.877037	0.879719	0.885658	0.881449	0.869936	0.879509	0.869119
DT	1650	0.88	0.861394	0.872908	0.880656	0.888569	0.87638	0.888915	0.879506	0.878267	0.87784	0.87905	0.872542	0.876864	0.881777
DT	1660	0.879544	0.860842	0.86322	0.880105	0.889289	0.882141	0.87987	0.880988	0.873911	0.873198	0.87785	0.873727	0.87999	0.884404
DT	1670	0.880792	0.862325	0.869774	0.881562	0.883045	0.87638	0.884508	0.875802	0.884076	0.882971	0.87521	0.873253	0.892015	0.880583
DT	1680	0.878319	0.859459	0.87655	0.879052	0.89097	0.87398	0.875928	0.871605	0.879719	0.882971	0.87209	0.878702	0.87999	0.877239
DT	1690	0.878295	0.859429	0.855518	0.879038	0.878963	0.87614	0.881725	0.868395	0.881171	0.880772	0.87593	0.875148	0.883357	0.88106
DT	1700	0.880888	0.862404	0.863888	0.881629	0.886407	0.878781	0.883349	0.880247	0.882139	0.881749	0.87497	0.880123	0.886484	0.874612
DT	1710	0.878367	0.859455	0.855393	0.878989	0.880644	0.87566	0.883813	0.879506	0.881897	0.877596	0.87425	0.876096	0.876383	0.877717
DT	1720	0.884106	0.866121	0.865567	0.884757	0.89025	0.879501	0.886596	0.879012	0.882623	0.890301	0.88097	0.881545	0.88937	0.880822
DT	1730	0.878151	0.859288	0.862009	0.878896	0.882565	0.87614	0.880102	0.878272	0.872943	0.886391	0.87113	0.873016	0.879269	0.881777
DT	1740	0.878007	0.859078	0.858258	0.878743	0.882565	0.8771	0.874768	0.874568	0.876573	0.876863	0.87713	0.873727	0.881433	0.885359
DT	1750	0.881224	0.862804	0.867159	0.881885	0.886647	0.87686	0.880798	0.87679	0.878993	0.881016	0.882409	0.883203	0.87999	0.885359
DT	1760	0.879304	0.860577	0.870965	0.879862	0.885207	0.871579	0.882421	0.878519	0.872701	0.883704	0.87881	0.877043	0.87975	0.88321
DT	1770	0.880408	0.861844	0.863844	0.881009	0.879683	0.87686	0.884508	0.881975	0.879477	0.888346	0.87521	0.873727	0.876383	0.887987
DT	1780	0.880744	0.862219	0.869331	0.881306	0.89001	0.87614	0.88474	0.869877	0.88577	0.880039	0.881929	0.881782	0.879028	0.877717
DT	1790	0.88048	0.861911	0.873819	0.881148	0.889289	0.883341	0.881725	0.875062	0.871007	0.879062	0.88073	0.878228	0.880471	0.885598
DT	1800	0.880456	0.861927	0.86753	0.881067	0.883766	0.87734	0.882421	0.879259	0.878993	0.881994	0.886009	0.868751	0.876864	0.889181
DT	1810	0.880912	0.862445	0.871432	0.88164	0.882805	0.880461	0.883117	0.881728	0.882139	0.881994	0.885769	0.869699	0.877585	0.883926
DT	1820	0.881633	0.86331	0.864346	0.882317	0.879203	0.871819	0.886132	0.88321	0.882139	0.88517	0.884089	0.882018	0.883117	0.879389
DT	1830	0.881032	0.862603	0.870598	0.881593	0.884006	0.87686	0.886596	0.880741	0.880203	0.887613	0.87137	0.880123	0.877345	0.885359
DT	1840	0.876615	0.857491	0.857517	0.877304	0.877041	0.870139	0.878015	0.871852	0.876331	0.881994	0.87689	0.876333	0.884079	0.873418
DT	1850	0.882641	0.864414	0.864383	0.883117	0.889529	0.878301	0.884276	0.874321	0.885044	0.885658	0.883129	0.876096	0.881914	0.887987
DT	1860	0.880888	0.862424	0.866959	0.8815	0.878002	0.882381	0.888915	0.88321	0.886254	0.882971	0.87905	0.876096	0.877104	0.874851
DT	1870	0.87952	0.860834	0.873371	0.880036	0.884726	0.87326	0.87987	0.87358	0.89061	0.880039	0.86993	0.872068	0.884079	0.887031
DT	1880	0.877743	0.858826	0.86204	0.878416	0.886407	0.8771	0.872449	0.87284	0.880445	0.875641	0.882889	0.871594	0.87975	0.878433
DT	1890	0.877383	0.858369	0.865981	0.877943	0.879683	0.879981	0.876391	0.874815	0.874637	0.877596	0.87425	0.876333	0.880952	0.87915
DT	1900	0.879088	0.860315	0.872003	0.879611	0.883525	0.870619	0.891466	0.883457	0.878509	0.882238	0.87761	0.869699	0.874459	0.87915
DT	1910	0.878151	0.859262	0.861782	0.878832	0.876321	0.87518	0.878942	0.88321	0.880445	0.885903	0.885529	0.869699	0.87037	0.876284
DT	1920	0.879448	0.860726	0.864685	0.879948	0.885687	0.87518	0.884972	0.873086	0.884076	0.874175	0.87977	0.877517	0.874218	0.885359
DT	1930	0.878391	0.859507	0.870789	0.879154	0.881364	0.885022	0.884276	0.881235	0.876573	0.870755	0.881689	0.873727	0.87518	0.873895
DT	1940	0.87916	0.860386	0.872629	0.879795	0.879923	0.868219	0.883349	0.881235	0.876815	0.882238	0.88025	0.877043	0.877826	0.884643
DT	1950	0.880624	0.862111	0.859171	0.881158	0.89001	0.885982	0.883349	0.87679	0.884802	0.882727	0.862971	0.876333	0.879269	0.883926
DT	1960	0.880888	0.862454	0.869104	0.881545	0.887368	0.87662	0.884972	0.878025	0.877783	0.882238	0.87953	0.869699	0.888889	0.883688
DT	1970	0.882593	0.864386	0.867124	0.883192	0.886647	0.884301	0.887291	0.877037	0.880445	0.879795	0.883849	0.884624	0.882876	0.878672
DT	1980	0.881657	0.863289	0.862932	0.882375	0.879923	0.881901	0.887291	0.88642	0.878267	0.876374	0.881449	0.879176	0.880471	0.885121
DT	1990	0.881321	0.862904	0.860764	0.881914	0.884966	0.879261	0.887291	0.880247	0.882623	0.882482	0.87161	0.877991	0.87999	0.886554
DT	2000	0.879136	0.860392	0.86493	0.87979	0.887368	0.882141	0.881262	0.871111	0.887706	0.879795	0.87401	0.876806	0.869168	0.881777
RF	10	0.903049	0.888441	0.897229	0.90377	0.908591	0.895868	0.906242	0.903272	0.900262	0.90509	0.912	0.896038	0.902022	0.901232
RF	20	0.932293	0.921886	0.936563	0.932491	0.937306	0.933126	0.942434	0.933365	0.926032	0.931732	0.930182	0.935654	0.92754	0.925622
RF	30	0.941993	0.933042	0.949334	0.942313	0.946159	0.936948	0.940976	0.94053	0.943212	0.941722	0.945212	0.943818	0.94415	0.937213
RF	40	0.947347	0.939173	0.950903	0.947507	0.94927	0.947934	0.947292	0.945785	0.949415	0.946004	0.943273	0.94886	0.948965	0.946631
RF	50	0.954766	0.947724	0.960221	0.954929	0.957167	0.95295	0.95385	0.951994	0.954903	0.949096	0.959758	0.956062	0.957872	0.954117
RF	60	0.95952	0.953233	0.966844	0.959679	0.955013	0.959637	0.964051	0.959159	0.960391	0.961703	0.953939	0.961825	0.964131	0.955325
RF	70	0.961993	0.956092	0.970219	0.962152	0.958603	0.966563	0.96648	0.959876	0.9623	0.962179	0.956121	0.961825	0.964853	0.961121
RF	80	0.963986	0.958391	0.972498	0.964104	0.96291	0.966324	0.967452	0.964891	0.968981	0.968601	0.960727	0.964466	0.957631	0.95774
RF	90	0.963794	0.958166	0.972948	0.963904	0.960278	0.965847	0.966966	0.960592	0.964448	0.964795	0.963636	0.963745	0.965335	0.962328
RF	100	0.964226	0.958672	0.972092	0.96434	0.961474	0.96513	0.964294	0.964175	0.962062	0.965985	0.965818	0.967107	0.96389	0.962328
RF	110	0.965978	0.960696	0.973946	0.966125	0.963867	0.966086	0.97061	0.961548	0.968027	0.969315	0.965818	0.966146	0.961964	0.966433
RF	120	0.967755	0.962738	0.976448	0.967836	0.963388	0.967996	0.969638	0.965369	0.971844	0.969791	0.965091	0.965186	0.971594	0.967641
RF	130	0.967707	0.962683	0.975958	0.967813	0.965542	0.969668	0.969395	0.968474	0.968027	0.968126	0.961455	0.967587	0.970149	0.968607
RF	140	0.968956	0.964128	0.977564	0.969054	0.970089	0.967996	0.973039	0.967519	0.972322	0.968839	0.965091	0.967587	0.968705	0.968365
RF	150	0.970588	0.966011	0.979983	0.97068	0.96961	0.971579	0.972796	0.972773	0.970174	0.970029	0.970182	0.972629	0.97039	0.965709
RF	160	0.970756	0.966197	0.980205	0.970833	0.970328	0.970623	0.97231	0.970385	0.975424	0.974072	0.968242	0.969028	0.967983	0.96909
RF	170	0.971669	0.967251	0.980944	0.97174	0.969371	0.975639	0.97571	0.969668	0.972083	0.970266	0.974061	0.968547	0.968464	0.972953
RF	180	0.971717	0.967308	0.980796	0.971776	0.972242	0.974206	0.975225	0.973012	0.973276	0.970742	0.969939	0.968307	0.969668	0.970539
RF	190	0.972797	0.968557	0.98027	0.972851	0.968174	0.973251	0.974253	0.974445	0.973276	0.973359	0.970909	0.97623	0.972557	0.971504
RF	200	0.973229	0.96906	0.981548	0.9733	0.973678	0.973728	0.975953	0.971579	0.970413	0.977878	0.971636	0.972149	0.972797	0.97247
RF	210	0.973325	0.969172	0.982091	0.973397	0.976071	0.973967	0.973767	0.971101	0.973753	0.971218	0.970182	0.97383	0.975205	0.974161
RF	220	0.973493	0.969362	0.981954	0.973554	0.973678	0.971818	0.974739	0.976833	0.96755	0.975024	0.971636	0.97455	0.976408	0.972712
RF	230	0.974238	0.970226	0.982613	0.974303	0.969849	0.976117	0.97984	0.975878	0.975424	0.972883	0.975515	0.97407	0.975205	0.967641
RF	240	0.973109	0.968919	0.980368	0.973175	0.970806	0.972295	0.97231	0.973489	0.975901	0.975262	0.973091	0.968547	0.974242	0.975127
RF	250	0.972893	0.968673	0.981984	0.972965	0.972481	0.972773	0.976439	0.973967	0.970413	0.97098	0.970909	0.970468	0.97713	0.973436
RF	260	0.97419	0.970165	0.983067	0.974246	0.971285	0.975639	0.97401	0.974206	0.971844	0.97431	0.97503	0.97383	0.974964	0.976817
RF	270	0.97407	0.970028	0.982694	0.974128	0.972003	0.974684	0.976196	0.974445	0.973515	0.975975	0.974061	0.970708	0.974242	0.974885
RF	280	0.97431	0.970308	0.983082	0.974383	0.974396	0.977072	0.976196	0.973967	0.975185	0.9755	0.972121	0.97383	0.974001	0.97078
RF	290	0.973613	0.969503	0.982602	0.97368	0.972242	0.973728	0.97401	0.972056	0.975424	0.973834	0.973818	0.971669	0.976408	0.972953
RF	300	0.974478	0.970499	0.98317	0.974544	0.972003	0.976117	0.974496	0.972056	0.976855	0.974072	0.974303	0.97455	0.974723	0.97561
RF	310	0.974574	0.970608	0.982992	0.974628	0.971764	0.973967	0.976925	0.972773	0.973992	0.977402	0.976242	0.97503	0.974723	0.972953
RF	320	0.974958	0.971057	0.983674	0.97503	0.973917	0.978266	0.973039	0.975161	0.973515	0.9755	0.974061	0.97599	0.979297	0.97078
RF	330	0.975078	0.971198	0.983758	0.97515	0.975114	0.975639	0.979354	0.972295	0.973037	0.974548	0.975758	0.976951	0.976408	0.971746
RF	340	0.975462	0.971641	0.983858	0.975528	0.974396	0.977788	0.97571	0.973728	0.975901	0.976927	0.97503	0.971188	0.977853	0.976093
RF	350	0.974118	0.970085	0.983363	0.974184	0.971285	0.975161	0.974739	0.972056	0.977332	0.972645	0.974545	0.97527	0.97713	0.971021
RF	360	0.976327	0.972636	0.982965	0.976379	0.974874	0.978266	0.977897	0.975639	0.975662	0.977402	0.976485	0.97623	0.976649	0.974161
RF	370	0.974622	0.970665	0.983156	0.974682	0.973199	0.973251	0.974496	0.971818	0.975662	0.976689	0.971879	0.976711	0.978816	0.973678
RF	380	0.976303	0.972611	0.98449	0.976362	0.97296	0.977072	0.981297	0.9754	0.978048	0.975975	0.973333	0.976711	0.97713	0.975127
RF	390	0.975726	0.971937	0.982933	0.975768	0.974156	0.976355	0.977654	0.974684	0.976617	0.973834	0.975758	0.976711	0.975205	0.976334
RF	400	0.97383	0.969746	0.981618	0.973875	0.971764	0.971579	0.97401	0.975639	0.974946	0.97431	0.972848	0.97479	0.974964	0.973436
RF	410	0.975942	0.972192	0.984385	0.976008	0.973678	0.976355	0.979354	0.977072	0.975901	0.976213	0.975273	0.972389	0.976168	0.977059
RF	420	0.975486	0.971661	0.984395	0.975538	0.974874	0.970862	0.977897	0.977072	0.976617	0.974548	0.976485	0.973589	0.978334	0.974644
RF	430	0.97443	0.970443	0.981903	0.974488	0.971285	0.976594	0.976196	0.973251	0.975662	0.972883	0.972606	0.97455	0.975927	0.975368
RF	440	0.974478	0.970498	0.983215	0.974538	0.969849	0.977072	0.975468	0.976355	0.975424	0.972883	0.973091	0.973589	0.97689	0.974161
RF	450	0.975102	0.971216	0.984093	0.975162	0.972242	0.973728	0.975953	0.975161	0.977332	0.975975	0.974303	0.97551	0.977853	0.972953
RF	460	0.976158	0.972439	0.984576	0.976215	0.975353	0.977072	0.976196	0.976117	0.975424	0.975262	0.977697	0.97527	0.976649	0.976576
RF	470	0.975606	0.971802	0.984276	0.975671	0.975353	0.97755	0.973039	0.979938	0.974946	0.973597	0.978667	0.973589	0.974242	0.975127
RF	480	0.975726	0.971939	0.984159	0.975778	0.97296	0.976117	0.975953	0.974206	0.976855	0.974072	0.978909	0.97527	0.978093	0.974885
RF	490	0.976206	0.972492	0.984913	0.976254	0.975114	0.973967	0.977411	0.977788	0.975424	0.978116	0.973818	0.977671	0.978093	0.974644
RF	500	0.976351	0.972659	0.983623	0.976408	0.976549	0.976117	0.974496	0.975161	0.978287	0.977165	0.97697	0.97527	0.97713	0.976334
RF	510	0.976615	0.972965	0.984971	0.976657	0.974874	0.976355	0.979111	0.97946	0.974708	0.976213	0.975758	0.976711	0.979538	0.973436
RF	520	0.976279	0.972575	0.984687	0.976322	0.976071	0.976355	0.976439	0.977072	0.97781	0.978116	0.974061	0.977671	0.975927	0.973195
RF	530	0.975654	0.971858	0.984469	0.975713	0.974635	0.974684	0.977897	0.973251	0.977332	0.974548	0.976485	0.97575	0.977612	0.974402
RF	540	0.976495	0.972828	0.984715	0.976545	0.973199	0.977788	0.977411	0.976117	0.976378	0.981446	0.975515	0.97455	0.977853	0.974644
RF	550	0.977047	0.973463	0.98528	0.977094	0.976549	0.976833	0.978382	0.971818	0.980434	0.978116	0.974061	0.978631	0.977853	0.977783
RF	560	0.97599	0.972246	0.984402	0.976043	0.975592	0.977311	0.975468	0.974684	0.978287	0.978354	0.973091	0.977191	0.978334	0.971504
RF	570	0.977263	0.973713	0.985749	0.977304	0.97631	0.980177	0.977168	0.976594	0.979241	0.976689	0.97503	0.97623	0.979538	0.97561
RF	580	0.976543	0.972884	0.985007	0.976592	0.974874	0.974206	0.978382	0.976833	0.97781	0.973834	0.978667	0.978631	0.976649	0.97561
RF	590	0.976255	0.972553	0.984335	0.976309	0.973439	0.976355	0.982269	0.976833	0.972799	0.979305	0.973818	0.976711	0.978334	0.972712
RF	600	0.975894	0.972134	0.984362	0.975953	0.974635	0.97946	0.977654	0.972773	0.976855	0.976451	0.974545	0.97575	0.975927	0.974885
RF	610	0.976134	0.972407	0.984945	0.976175	0.978224	0.9754	0.974739	0.974922	0.977332	0.978116	0.977455	0.97599	0.975927	0.973195
RF	620	0.975318	0.971464	0.983991	0.975377	0.971046	0.976355	0.978868	0.974206	0.97423	0.974072	0.977212	0.978151	0.97713	0.971987
RF	630	0.976327	0.972635	0.984975	0.976389	0.980139	0.97755	0.979597	0.971818	0.977332	0.972645	0.974303	0.977191	0.975927	0.976817
RF	640	0.975534	0.971717	0.984154	0.975587	0.974874	0.976833	0.977897	0.971101	0.976139	0.974548	0.974545	0.980072	0.974482	0.974885
RF	650	0.976062	0.972323	0.984896	0.976102	0.973917	0.974684	0.977168	0.9754	0.977571	0.9755	0.973576	0.977191	0.979056	0.976576
RF	660	0.976591	0.972935	0.984845	0.97664	0.977507	0.9754	0.977411	0.9754	0.974708	0.977402	0.977455	0.97503	0.978093	0.977542
RF	670	0.975294	0.971437	0.984217	0.975347	0.976549	0.975878	0.977411	0.974206	0.975185	0.972645	0.97697	0.97431	0.974964	0.974885
RF	680	0.976399	0.972711	0.985186	0.976439	0.972242	0.977072	0.98324	0.975161	0.976617	0.975737	0.97503	0.97479	0.978816	0.975368
RF	690	0.975966	0.97221	0.984688	0.976019	0.972003	0.976117	0.976682	0.974206	0.978525	0.973834	0.976	0.977671	0.980019	0.974644
RF	700	0.975918	0.972156	0.984538	0.975964	0.974635	0.974206	0.974253	0.976355	0.979003	0.978592	0.974061	0.977671	0.97689	0.973436
RF	710	0.976807	0.973185	0.985117	0.976851	0.978942	0.977072	0.97984	0.976117	0.976855	0.976213	0.976242	0.97551	0.976408	0.974885
RF	720	0.976879	0.973267	0.98549	0.976929	0.97631	0.976594	0.979597	0.977311	0.973276	0.976927	0.973818	0.977911	0.979297	0.977783
RF	730	0.976255	0.972548	0.984873	0.976298	0.975114	0.978505	0.977654	0.9754	0.977332	0.975737	0.973333	0.97551	0.977371	0.976576
RF	740	0.977119	0.973547	0.98539	0.977175	0.977267	0.975161	0.977411	0.9754	0.97781	0.97431	0.977212	0.978151	0.981945	0.976576
RF	750	0.976663	0.973015	0.985021	0.976703	0.977985	0.977072	0.979354	0.978266	0.975901	0.975737	0.97697	0.97575	0.975927	0.973678
RF	760	0.977095	0.973519	0.985475	0.977142	0.978224	0.97755	0.979111	0.976117	0.976855	0.978116	0.974788	0.97551	0.975686	0.978991
RF	770	0.975894	0.972129	0.984423	0.975952	0.975832	0.977072	0.975953	0.977072	0.976855	0.974072	0.974545	0.97527	0.977612	0.974644
RF	780	0.97599	0.972239	0.984585	0.976044	0.973678	0.978027	0.975953	0.97755	0.978287	0.974548	0.972121	0.976471	0.97689	0.976334
RF	790	0.976062	0.972325	0.98482	0.976111	0.973678	0.980177	0.974253	0.97134	0.978287	0.977165	0.977455	0.976471	0.97713	0.974644
RF	800	0.976303	0.972599	0.984838	0.976343	0.977507	0.974922	0.980568	0.973728	0.979003	0.978116	0.974303	0.97599	0.976168	0.972712
RF	810	0.976351	0.972653	0.984747	0.976395	0.975114	0.977788	0.980083	0.974684	0.976378	0.97883	0.973818	0.976471	0.975927	0.974402
RF	820	0.975966	0.972212	0.98468	0.976013	0.978224	0.9754	0.980568	0.974206	0.97948	0.975737	0.971394	0.973109	0.978093	0.973436
RF	830	0.975366	0.97152	0.983757	0.975423	0.975114	0.978505	0.97401	0.976355	0.974708	0.977165	0.971394	0.97575	0.976649	0.973919
RF	840	0.976158	0.972434	0.984757	0.976212	0.975114	0.980416	0.978625	0.970862	0.975662	0.975262	0.972848	0.97479	0.979779	0.978266
RF	850	0.976303	0.972598	0.984877	0.976349	0.976789	0.976594	0.976439	0.976833	0.97781	0.975737	0.974545	0.976471	0.974964	0.976817
RF	860	0.976303	0.972599	0.984861	0.976342	0.974635	0.976594	0.979354	0.975878	0.976139	0.976451	0.973333	0.978872	0.974482	0.9773
RF	870	0.976447	0.972769	0.985083	0.976503	0.97296	0.97755	0.974982	0.977072	0.975901	0.977878	0.975515	0.978151	0.976168	0.978266
RF	880	0.976351	0.972655	0.984681	0.976395	0.976071	0.978266	0.979111	0.978983	0.974708	0.972883	0.973333	0.977431	0.977853	0.974885
RF	890	0.976615	0.972959	0.985158	0.976656	0.976789	0.976594	0.980083	0.978266	0.975185	0.977402	0.978182	0.97623	0.974242	0.973195
RF	900	0.975318	0.971463	0.984347	0.975368	0.975592	0.975878	0.97231	0.974684	0.974946	0.975737	0.974061	0.977671	0.977612	0.974644
RF	910	0.976519	0.972849	0.985095	0.976557	0.977028	0.976594	0.980568	0.973489	0.978287	0.976451	0.975515	0.97527	0.974964	0.977059
RF	920	0.977191	0.973628	0.985814	0.977238	0.974156	0.979699	0.981297	0.978266	0.978525	0.976451	0.976	0.97527	0.976649	0.97561
RF	930	0.975366	0.971516	0.984027	0.975409	0.972721	0.973967	0.974496	0.978505	0.980196	0.976689	0.973091	0.977431	0.971112	0.975368
RF	940	0.975846	0.972072	0.984824	0.975891	0.976789	0.976355	0.977411	0.977072	0.974946	0.976213	0.976	0.97551	0.97376	0.974402
RF	950	0.975798	0.972017	0.984563	0.975842	0.975114	0.974922	0.978382	0.975161	0.977571	0.974548	0.974788	0.97599	0.976168	0.975368
RF	960	0.976951	0.973349	0.985486	0.977003	0.976549	0.978266	0.978625	0.977072	0.97781	0.974548	0.974545	0.979592	0.976649	0.975851
RF	970	0.975798	0.972017	0.984649	0.975858	0.973678	0.979221	0.980083	0.972534	0.975185	0.973121	0.97503	0.978391	0.975205	0.97561
RF	980	0.975582	0.971765	0.98424	0.975629	0.973678	0.977072	0.976925	0.972056	0.97781	0.972407	0.973818	0.978872	0.97689	0.976334
RF	990	0.976086	0.97235	0.984214	0.976135	0.97296	0.978505	0.97571	0.975161	0.979003	0.975975	0.97503	0.976951	0.978575	0.972953
RF	1000	0.97575	0.971962	0.98471	0.975792	0.977267	0.974206	0.980083	0.974445	0.976139	0.973359	0.974303	0.97431	0.977371	0.976093
RF	1010	0.975054	0.971154	0.984003	0.975099	0.974874	0.976355	0.98154	0.972534	0.974708	0.972407	0.972606	0.97599	0.976168	0.973436
RF	1020	0.976903	0.973295	0.985288	0.976953	0.978703	0.97755	0.97571	0.977072	0.976855	0.976451	0.976727	0.979352	0.975686	0.974885
RF	1030	0.97527	0.971404	0.984296	0.975316	0.975832	0.972295	0.976439	0.977072	0.975424	0.974548	0.974061	0.97623	0.974964	0.975851
RF	1040	0.975582	0.97177	0.98449	0.975629	0.972242	0.975161	0.980083	0.976833	0.976617	0.977165	0.974303	0.97551	0.976168	0.971746
RF	1050	0.975918	0.972152	0.983176	0.97596	0.976549	0.978027	0.979111	0.973489	0.975424	0.972883	0.975273	0.97623	0.977853	0.974402
RF	1060	0.977239	0.973681	0.984384	0.977285	0.975114	0.976117	0.978625	0.975639	0.975901	0.977878	0.978909	0.978872	0.976408	0.978991
RF	1070	0.975846	0.972073	0.984675	0.975902	0.97296	0.974206	0.981297	0.974684	0.977094	0.976927	0.977455	0.97527	0.975686	0.972953
RF	1080	0.976543	0.972877	0.985217	0.97658	0.976071	0.975878	0.980811	0.974922	0.979241	0.972407	0.974061	0.978151	0.97713	0.976817
RF	1090	0.976903	0.973294	0.983732	0.976947	0.976549	0.976833	0.978868	0.975161	0.977332	0.977165	0.97503	0.978151	0.980982	0.972953
RF	1100	0.97575	0.971961	0.98442	0.975807	0.97631	0.976117	0.977654	0.9754	0.976855	0.973834	0.971636	0.978151	0.97713	0.974402
RF	1110	0.976543	0.972878	0.985111	0.976592	0.97966	0.976117	0.978382	0.976117	0.977094	0.973121	0.974545	0.976951	0.97713	0.976334
RF	1120	0.976591	0.97293	0.985	0.97663	0.973678	0.976117	0.979111	0.976355	0.978048	0.973597	0.977697	0.981032	0.975205	0.975127
RF	1130	0.97563	0.971822	0.984533	0.975685	0.972003	0.978266	0.979111	0.975878	0.972799	0.97431	0.975273	0.977191	0.975686	0.975851
RF	1140	0.976014	0.972266	0.984764	0.976071	0.973917	0.97755	0.975953	0.974684	0.977332	0.975024	0.978182	0.977191	0.974482	0.975851
RF	1150	0.975894	0.972126	0.984862	0.975937	0.974874	0.975639	0.976925	0.975639	0.975901	0.9755	0.975515	0.97575	0.978575	0.974644
RF	1160	0.976615	0.972959	0.983882	0.976663	0.976549	0.978744	0.977411	0.9754	0.973992	0.977878	0.973091	0.981993	0.97713	0.973919
RF	1170	0.975678	0.971877	0.984417	0.975721	0.972721	0.978744	0.977897	0.972534	0.977094	0.976927	0.977212	0.97575	0.974242	0.973678
RF	1180	0.975798	0.972017	0.984639	0.975842	0.977985	0.973967	0.980083	0.972773	0.974946	0.9755	0.97503	0.977671	0.975686	0.974402
RF	1190	0.976014	0.972263	0.984902	0.976054	0.974874	0.975161	0.979597	0.973967	0.977571	0.977878	0.976	0.97479	0.976168	0.974161
RF	1200	0.974718	0.970768	0.984051	0.974774	0.975592	0.976117	0.977654	0.972056	0.977571	0.976451	0.970667	0.976471	0.970871	0.973678
RF	1210	0.976687	0.973043	0.985153	0.976741	0.977267	0.978983	0.977897	0.976117	0.975901	0.973359	0.977455	0.97527	0.977853	0.976817
RF	1220	0.975438	0.971596	0.984771	0.975479	0.976071	0.977311	0.977654	0.973728	0.976378	0.971218	0.976	0.97455	0.976168	0.975368
RF	1230	0.976134	0.972404	0.985102	0.976179	0.975353	0.976594	0.977168	0.976833	0.97948	0.977165	0.970182	0.977431	0.975445	0.97561
RF	1240	0.975798	0.972016	0.984655	0.97585	0.975832	0.973489	0.975953	0.976833	0.977094	0.978116	0.974788	0.97431	0.975686	0.975851
RF	1250	0.976615	0.972959	0.985005	0.976655	0.97631	0.976117	0.977654	0.977311	0.974708	0.979305	0.976242	0.976951	0.976408	0.975127
RF	1260	0.976999	0.973403	0.985448	0.977044	0.976789	0.977072	0.980083	0.973489	0.978764	0.975975	0.976242	0.979592	0.978334	0.973678
RF	1270	0.976086	0.97235	0.983417	0.976136	0.97296	0.976355	0.978382	0.974922	0.979003	0.9755	0.976242	0.977671	0.97689	0.972953
RF	1280	0.975966	0.972211	0.984897	0.976016	0.971764	0.976594	0.980325	0.974445	0.979003	0.974072	0.976	0.976471	0.974242	0.976817
RF	1290	0.976279	0.972569	0.985078	0.976318	0.975114	0.977788	0.98154	0.976833	0.975185	0.974786	0.975758	0.976471	0.972316	0.977059
RF	1300	0.976783	0.97315	0.985448	0.976822	0.975592	0.977072	0.974982	0.975639	0.979718	0.975737	0.975758	0.979352	0.978575	0.975368
RF	1310	0.97623	0.972516	0.984845	0.976276	0.976071	0.977072	0.977168	0.975161	0.978287	0.974548	0.974788	0.978151	0.975205	0.975851
RF	1320	0.976447	0.972764	0.985121	0.976489	0.980857	0.975161	0.978625	0.978744	0.97781	0.975024	0.974788	0.97383	0.976168	0.973436
RF	1330	0.976375	0.972681	0.985216	0.976413	0.975592	0.977311	0.980568	0.972534	0.975901	0.976689	0.974545	0.97527	0.977853	0.977542
RF	1340	0.976062	0.972317	0.983583	0.976103	0.977507	0.975878	0.976439	0.976117	0.976855	0.976451	0.978424	0.976711	0.974482	0.971746
RF	1350	0.976158	0.972433	0.98508	0.976204	0.971764	0.978505	0.975953	0.974922	0.978048	0.976451	0.977455	0.977191	0.975686	0.97561
RF	1360	0.97551	0.971682	0.984307	0.975555	0.975114	0.978027	0.974982	0.974922	0.976855	0.975975	0.974061	0.977431	0.976408	0.971263
RF	1370	0.975486	0.971657	0.984511	0.975533	0.975353	0.974684	0.978382	0.972056	0.977571	0.976689	0.971152	0.977911	0.976408	0.974644
RF	1380	0.977071	0.973486	0.985265	0.977106	0.975114	0.975639	0.979597	0.977311	0.97781	0.973597	0.976727	0.979832	0.977612	0.977542
RF	1390	0.975534	0.97171	0.984268	0.975579	0.972242	0.977788	0.977897	0.976355	0.973515	0.97431	0.973091	0.979592	0.974482	0.976093
RF	1400	0.974694	0.970737	0.983771	0.974746	0.974635	0.974445	0.97401	0.973489	0.975662	0.973359	0.97503	0.977191	0.975445	0.973678
RF	1410	0.97527	0.971402	0.984261	0.975306	0.977028	0.974922	0.976925	0.973012	0.976378	0.97431	0.975273	0.97503	0.97713	0.972712
RF	1420	0.975606	0.97179	0.984665	0.975651	0.975114	0.973012	0.975468	0.975639	0.978287	0.975737	0.97503	0.980072	0.976408	0.971263
RF	1430	0.976687	0.97304	0.983685	0.976724	0.977028	0.975639	0.978382	0.9754	0.976139	0.975737	0.97697	0.97575	0.979297	0.976576
RF	1440	0.975942	0.972179	0.984812	0.975988	0.976549	0.975639	0.976925	0.973728	0.978048	0.976213	0.974545	0.971669	0.980501	0.97561
RF	1450	0.974886	0.97096	0.984297	0.974933	0.977028	0.976833	0.974982	0.973728	0.975424	0.974548	0.974788	0.97479	0.974242	0.97247
RF	1460	0.976783	0.973151	0.98527	0.976823	0.978703	0.977072	0.979111	0.974684	0.977094	0.9755	0.97503	0.97551	0.980501	0.974644
RF	1470	0.976735	0.973098	0.985316	0.976781	0.97631	0.980177	0.977654	0.977072	0.976378	0.975262	0.97697	0.97623	0.978093	0.973195
RF	1480	0.975102	0.971209	0.983042	0.97515	0.976071	0.974445	0.975468	0.9754	0.97423	0.97431	0.973333	0.977911	0.976408	0.973436
RF	1490	0.975894	0.972126	0.984872	0.975939	0.976789	0.9754	0.979111	0.972295	0.975185	0.977165	0.97503	0.977911	0.976408	0.973678
RF	1500	0.975102	0.971207	0.98389	0.975139	0.977507	0.975878	0.974982	0.973251	0.976378	0.970029	0.978182	0.972629	0.97689	0.975368
RF	1510	0.977479	0.973957	0.984484	0.977518	0.977028	0.976117	0.978139	0.976594	0.980196	0.975024	0.977939	0.979112	0.975445	0.979232
RF	1520	0.975846	0.972066	0.984771	0.97588	0.975592	0.975161	0.978382	0.973012	0.976617	0.975975	0.975515	0.976471	0.97689	0.974885
RF	1530	0.975966	0.972208	0.984949	0.976002	0.974874	0.974922	0.97984	0.973012	0.976139	0.975975	0.973818	0.976711	0.980741	0.973678
RF	1540	0.974742	0.97079	0.982446	0.974775	0.974396	0.974922	0.973282	0.976355	0.974469	0.974548	0.971394	0.977431	0.97689	0.973678
RF	1550	0.975894	0.972125	0.98464	0.97593	0.974156	0.975161	0.978625	0.9754	0.976139	0.974786	0.974303	0.977911	0.979056	0.973436
RF	1560	0.975462	0.971628	0.984503	0.975517	0.975832	0.973967	0.979597	0.975161	0.975185	0.976213	0.973333	0.977671	0.974964	0.972712
RF	1570	0.975606	0.971789	0.98435	0.97565	0.972242	0.978027	0.978625	0.976594	0.978287	0.97431	0.975273	0.973349	0.976408	0.972953
RF	1580	0.97575	0.97196	0.984802	0.975809	0.974156	0.976355	0.977411	0.974445	0.975662	0.975024	0.975515	0.97575	0.975205	0.978025
RF	1590	0.97551	0.971681	0.983493	0.975554	0.974156	0.975639	0.978382	0.978983	0.976139	0.974786	0.972848	0.97527	0.974964	0.973919
RF	1600	0.97503	0.971123	0.982931	0.975077	0.975592	0.973967	0.976682	0.975161	0.973753	0.974072	0.973818	0.976471	0.97689	0.973919
RF	1610	0.976423	0.972739	0.985119	0.976468	0.973439	0.976117	0.978868	0.975161	0.976855	0.979068	0.97697	0.97623	0.976168	0.975368
RF	1620	0.976038	0.972291	0.983486	0.976084	0.974635	0.976117	0.978868	0.972056	0.977571	0.97431	0.975758	0.97551	0.978816	0.976817
RF	1630	0.974718	0.970763	0.983978	0.974762	0.976549	0.974922	0.980568	0.973728	0.976378	0.971218	0.971879	0.972389	0.977612	0.971987
RF	1640	0.976687	0.973039	0.983656	0.976732	0.977267	0.974684	0.978382	0.977788	0.974946	0.977402	0.973576	0.978151	0.978575	0.976093
RF	1650	0.975726	0.971934	0.983559	0.975776	0.975832	0.975639	0.977897	0.973728	0.975185	0.976927	0.974303	0.97455	0.976649	0.976576
RF	1660	0.975438	0.971597	0.984352	0.975471	0.973439	0.976117	0.974253	0.977072	0.974469	0.9755	0.975758	0.97527	0.977371	0.975127
RF	1670	0.97587	0.972099	0.984697	0.975912	0.974874	0.976355	0.978139	0.976594	0.97256	0.976213	0.977455	0.97455	0.974482	0.977542
RF	1680	0.975582	0.971762	0.984592	0.975626	0.976789	0.973728	0.975225	0.974922	0.975185	0.975024	0.974545	0.97599	0.978093	0.976334
RF	1690	0.975246	0.971373	0.984376	0.975285	0.975592	0.97755	0.976196	0.9754	0.97423	0.974548	0.975515	0.97407	0.973519	0.975851
RF	1700	0.975054	0.97115	0.982719	0.975089	0.975114	0.975161	0.978625	0.973251	0.97781	0.971931	0.973576	0.977191	0.975205	0.972712
RF	1710	0.975414	0.971567	0.984541	0.975444	0.972721	0.974922	0.975225	0.975639	0.978525	0.977165	0.973576	0.97527	0.97689	0.974161
RF	1720	0.974862	0.970932	0.982959	0.974908	0.971764	0.972773	0.976682	0.973251	0.97423	0.978592	0.973576	0.976951	0.978334	0.97247
RF	1730	0.97539	0.971541	0.983033	0.975431	0.977507	0.976594	0.976439	0.971579	0.975424	0.977402	0.975758	0.977431	0.97376	0.971987
RF	1740	0.97587	0.972093	0.983546	0.975911	0.972481	0.976594	0.976925	0.975878	0.978764	0.977165	0.974061	0.97527	0.976649	0.974885
RF	1750	0.975294	0.971431	0.984289	0.975342	0.97631	0.976833	0.974253	0.973489	0.976139	0.97764	0.973333	0.97503	0.975205	0.974644
RF	1760	0.976351	0.972649	0.983557	0.976385	0.977746	0.980893	0.977168	0.977072	0.974469	0.977878	0.973091	0.976951	0.97376	0.974402
RF	1770	0.974142	0.970096	0.982421	0.974176	0.972481	0.974206	0.975953	0.970862	0.973515	0.972883	0.975273	0.97575	0.978334	0.972229
RF	1780	0.976615	0.972957	0.983783	0.976656	0.977746	0.978266	0.979597	0.97946	0.976139	0.975024	0.974303	0.977191	0.97376	0.974644
RF	1790	0.975366	0.971512	0.984322	0.975414	0.974874	0.976594	0.976196	0.973728	0.974469	0.973359	0.972848	0.976951	0.977853	0.976817
RF	1800	0.97551	0.971682	0.984719	0.975546	0.976789	0.975639	0.978625	0.976117	0.974946	0.970266	0.974545	0.979112	0.974723	0.974402
RF	1810	0.97527	0.971399	0.984275	0.975305	0.973199	0.978744	0.974496	0.973728	0.975662	0.974548	0.973576	0.978631	0.974723	0.975368
RF	1820	0.975294	0.971427	0.983048	0.975335	0.973439	0.9754	0.977411	0.976594	0.975185	0.974072	0.975273	0.97599	0.975445	0.974161
RF	1830	0.975822	0.972041	0.983293	0.975869	0.974156	0.974684	0.980083	0.977072	0.974708	0.978354	0.972364	0.97455	0.976168	0.976093
RF	1840	0.97503	0.971125	0.984354	0.975086	0.971764	0.973012	0.975468	0.973489	0.976378	0.97431	0.976	0.97599	0.975686	0.978266
RF	1850	0.975438	0.971595	0.983282	0.975487	0.974156	0.9754	0.977411	0.975878	0.97256	0.974072	0.977212	0.977911	0.97713	0.972712
RF	1860	0.975006	0.971098	0.984238	0.975058	0.975832	0.974684	0.978382	0.977072	0.97256	0.973359	0.973091	0.97503	0.974964	0.975127
RF	1870	0.97503	0.971125	0.982733	0.975079	0.972721	0.975878	0.976682	0.973728	0.978048	0.973359	0.977212	0.97479	0.974001	0.973919
RF	1880	0.974766	0.970819	0.983878	0.974808	0.978464	0.974445	0.976925	0.973489	0.977094	0.968601	0.969697	0.977671	0.975205	0.976093
RF	1890	0.975078	0.971182	0.984216	0.975124	0.974635	0.977788	0.976682	0.971101	0.974469	0.9755	0.973818	0.978151	0.975686	0.972953
RF	1900	0.974766	0.970817	0.983753	0.974805	0.975353	0.977072	0.974739	0.974445	0.97423	0.97431	0.974788	0.971669	0.97689	0.974161
RF	1910	0.976519	0.972843	0.985114	0.976563	0.97296	0.975878	0.979111	0.976833	0.975901	0.976689	0.975273	0.976471	0.976408	0.979715
RF	1920	0.974862	0.970928	0.983867	0.974897	0.972242	0.977072	0.974253	0.97134	0.97423	0.972883	0.975273	0.97527	0.977371	0.978749
RF	1930	0.974958	0.97104	0.98277	0.974997	0.975114	0.974922	0.978868	0.974445	0.974708	0.975975	0.975758	0.971909	0.974242	0.973678
RF	1940	0.974742	0.970789	0.98263	0.97478	0.97296	0.976594	0.977654	0.974206	0.975901	0.976451	0.976485	0.97479	0.973038	0.969331
RF	1950	0.975438	0.971594	0.982867	0.975477	0.974156	0.975161	0.978139	0.974922	0.978287	0.972883	0.976242	0.977671	0.970871	0.976093
RF	1960	0.974262	0.970235	0.982432	0.974314	0.974635	0.974684	0.97571	0.976117	0.972083	0.971931	0.974545	0.97623	0.973279	0.973436
RF	1970	0.975798	0.972012	0.984467	0.975833	0.972721	0.973728	0.97984	0.974445	0.97423	0.977878	0.976	0.976711	0.975927	0.976576
RF	1980	0.974766	0.970817	0.982428	0.974809	0.974874	0.974206	0.977897	0.973251	0.973515	0.974548	0.973576	0.97527	0.978093	0.97247
RF	1990	0.975414	0.971569	0.984207	0.97546	0.970089	0.975639	0.975953	0.976833	0.976378	0.976927	0.974303	0.978151	0.976168	0.973678
RF	2000	0.974934	0.971009	0.982595	0.97497	0.973678	0.977072	0.97571	0.972534	0.976855	0.976213	0.974303	0.977431	0.974723	0.97078
