# Supplementary material for: Identification of Colon Immune Cell Marker Genes Using Machine Learning Methods
Source: Life (Basel). 2023 Sep 7;13(9):1876. doi: 10.3390/life13091876 (PMC10532943; doi:10.3390/life13091876)
Supplement: Supplementary file 1 [file life-13-01876-s001.zip › Table S3.xlsx]

## Sheet: Sheet1
Features in one subset	Features in two subsets	Features in three subsets	Features in four subsets	Features in five subsets
IL1RL1	CST3	JCHAIN	RPL30	KLRB1
GTSE1	RPS3A	TYROBP	IGKC	CD3D
LYVE1	AIF1	RPS13	CCL5	TCL1A
TOP2A	HLA-DRB1	MALAT1	IGHA1
UBE2C	IRF8	CD79A	CD74
SERPINA1	HLA-DMB	HLA-DPB1	IL7R
LST1	ANKRD28	HLA-DRA	FCER1G
PTCRA	RPS19	HLA-DRB5	RPS27
KLRC2	SELL	HLA-DMA
VSIG4	RPS6	IGHD
RPS3	TMSB10	BTG1
ASPM	TRAC	CD8A
EEF1A1	CD37	RPLP1
PTMA	RPS12	TPT1
RPL11	LYZ	TMSB4X
RPL39	S100A9	BANK1
RPS25	LINC00926	RPL32
RPL22	CSF2RA	CD3E
RPL19	RPL34	ANXA1
HLA-B	VPREB3	RPS29
RPL13	CLEC10A
RPL9	LGALS2
HLA-A	LAMP3
RPL37	MS4A6A
C5AR1	IGHG3
AURKB	MS4A1
S100A12	SMPD3
TPSB2	KLRD1
HPGDS	MZB1
MKI67	HLA-DPA1
MS4A2	HLA-DQA1
SSR4	HLA-DQB1
LGALS3	CPVL
MAFB	NKG7
C1QC	RPS27A
GATA2	C1QA
IGHGP	CLEC7A
IDO1	RPL28
CD14	RPS15A
RRM2	C1QB
CD163	B2M
TYMS	RPS23
VCAN	SOCS3
CLEC9A	CD7
SPI1	CD8B
CSTA
TGFBI
FCN1
S100A8
CD68
RPS21
RPS8
CD79B
RPL18A
MT-CO1
FUS
RPLP2
FXYD5
TPST2
SIL1
ACTB
EEF1B2
EIF1
ARPC1B
KLF6
RPL35
RGS10
ADAM28
CD3G
MT-ATP6
TNFAIP3
CST7
CD52
VIM
UBE2J1
CYBA
LAPTM5
SRSF5
TPSAB1
PFDN5
RPS10
RPL38
RPL12
RPS28
RPL35A
RPL36
RPSA
RPL21
RPL31
RPL14
RPL26
RPS24
RPS14
SPCS2
RPS15
MARCH1
LY86
TNFRSF13C
RPS7
RPL23A
ARHGAP24
RPL41
SEC61B
RPS18
DERL3
CPA3
LAPTM4A
CD69
SARAF
RPL10A
C1orf54
RASSF4
AURKA
AC133644.2
SPOCK2
TIGIT
APOC1
ODF2L
LPAR6
CH25H
DOK2
NOC2L
FCGRT
ICA1
DEPDC1B
MYCL
RPL7
SYTL3
ISG15
SESN3
PLD4
LDHA
RGS1
MERTK
BHLHE40
TRBC2
IFITM1
HSPA1A
CEBPD
DNAJB1
NFKBIA
TNFRSF18
MYL12A
ID2
FLT3
NFKBIZ
CFP
S100A4
LILRB4
SESN1
IGHG4
FSCN1
KLRF1
ALS2
FCGR2A
FRMD4B
BATF
TSHZ2
RPS4X
SLAMF8
RTKN2
GZMK
VMO1
