# Supplementary material for: Identification of Colon Immune Cell Marker Genes Using Machine Learning Methods
Source: Life (Basel). 2023 Sep 7;13(9):1876. doi: 10.3390/life13091876 (PMC10532943; doi:10.3390/life13091876)
Supplement: Supplementary file 1 [file life-13-01876-s001.zip › Table S4.xlsx]

## Sheet: LASSO feature list
Rules_0	passed counts:4994
node_0: feature_name=RPL30	feature_id[7].value <= threshold=1876.92724609375
node_1: feature_name=ANXA1	feature_id[807].value <= threshold=168.9639663696289
node_2: feature_name=CD7	feature_id[108].value <= threshold=250.06877899169922
node_3: feature_name=LAPTM5	feature_id[94].value <= threshold=303.18585205078125
node_4: feature_name=TPSAB1	feature_id[70].value <= threshold=394.31187438964844
node_5: feature_name=CD2	feature_id[150].value <= threshold=306.0834503173828
node_6: feature_name=TYROBP	feature_id[62].value <= threshold=234.16322326660156
node_7: feature_name=TCL1A	feature_id[8].value <= threshold=85.3961296081543
node_8: feature_name=HIST1H4C	feature_id[993].value <= threshold=2356.299560546875
node_9: feature_name=SYTL3	feature_id[45].value <= threshold=922.5513305664062
node_10: feature_name=RPL31	feature_id[66].value <= threshold=3421.3841552734375
node_11: feature_name=DAPK1	feature_id[548].value <= threshold=360.79150390625
node_12: feature_name=PYHIN1	feature_id[96].value <= threshold=413.0949401855469
node_13: feature_name=LRRFIP1	feature_id[410].value <= threshold=835.6791076660156
node_14: feature_name=PSAP	feature_id[964].value <= threshold=147.36222076416016
node_15: feature_name=SDC4	feature_id[219].value <= threshold=364.36785888671875
node_16: feature_name=THSD7A	feature_id[1134].value <= threshold=135.01141166687012
node_17: feature_name=ICA1	feature_id[10].value <= threshold=236.81145477294922
node_18: feature_name=TOMM7	feature_id[187].value <= threshold=1126.34423828125
node_19: feature_name=TRAV6	feature_id[1168].value <= threshold=43.445770263671875
node_20: feature_name=WDR91	feature_id[366].value <= threshold=256.5823211669922
node_21: feature_name=FAM186B	feature_id[342].value <= threshold=42.79087829589844
node_22: feature_name=FHAD1	feature_id[125].value <= threshold=20.639835357666016
node_23: feature_name=CLDN5	feature_id[255].value <= threshold=105.32140350341797
node_24: feature_name=ATP12A	feature_id[1186].value <= threshold=24.589357376098633
node_25: feature_name=C2CD4A	feature_id[1126].value <= threshold=140.33026885986328
node_26: feature_name=ACTB	feature_id[202].value <= threshold=7764.15478515625
node_27: feature_name=CCDC7	feature_id[466].value <= threshold=332.5752410888672
node_28: feature_name=EEF1G	feature_id[573].value <= threshold=406.32200622558594
node_29: feature_name=FANCC	feature_id[656].value <= threshold=85.80276489257812
node_30: feature_name=TACC3	feature_id[517].value <= threshold=42.113895416259766
node_31: feature_name=NDC80	feature_id[393].value <= threshold=143.28403091430664
node_32: feature_name=LINC01623	feature_id[715].value <= threshold=17.155012130737305
node_33: feature_name=EEF1A1	feature_id[101].value <= threshold=10753.146484375
node_34: feature_name=PC	feature_id[914].value <= threshold=35.37146186828613
node_35: feature_name=TBC1D2B	feature_id[530].value <= threshold=53.26264572143555
node_36: feature_name=RGS2	feature_id[493].value <= threshold=2226.3526611328125
node_37: feature_name=LAPTM5	feature_id[94].value <= threshold=286.2100830078125
node_38: feature_name=ARG1	feature_id[935].value <= threshold=20.23963737487793
node_39: feature_name=IDI2-AS1	feature_id[465].value <= threshold=40.690547943115234
node_40: feature_name=CXCR5	feature_id[947].value <= threshold=32.9891242980957
node_41: feature_name=FGF22	feature_id[652].value <= threshold=61.259159088134766
node_42: feature_name=PHF11	feature_id[162].value <= threshold=31.98875904083252
node_43: feature_name=MALAT1	feature_id[2].value > threshold=550.4979858398438
node_47: feature_name=DUSP10	feature_id[245].value <= threshold=279.08898162841797
node_48: feature_name=AMMECR1	feature_id[785].value <= threshold=131.00128936767578
node_49: feature_name=FAM186B	feature_id[342].value <= threshold=11.711795806884766
node_50: feature_name=DPP4	feature_id[143].value <= threshold=56.50181770324707
node_51: feature_name=C21orf62-AS1	feature_id[882].value <= threshold=36.01967811584473
node_52: feature_name=PDIA3	feature_id[829].value <= threshold=1382.5330200195312
node_53: feature_name=CDK2AP1	feature_id[637].value <= threshold=65.89446640014648
node_54: feature_name=KRTAP5-AS1	feature_id[450].value <= threshold=67.94731521606445
node_55: feature_name=MPP7	feature_id[645].value <= threshold=56.607086181640625
node_56: feature_name=CHST7	feature_id[326].value <= threshold=147.5716323852539
node_57: feature_name=INTU	feature_id[358].value <= threshold=43.851797103881836
node_58: feature_name=ERCC4	feature_id[531].value <= threshold=133.23562622070312
node_59: feature_name=DAB2IP	feature_id[804].value <= threshold=47.47012138366699
node_60: feature_name=NUDT17	feature_id[967].value <= threshold=97.61247634887695
node_61: feature_name=ADPRM	feature_id[1176].value <= threshold=128.7697639465332
node_62: feature_name=S100A4	feature_id[18].value <= threshold=686.8407897949219
node_63: feature_name=C2CD4A	feature_id[1126].value <= threshold=35.38104820251465
node_64: feature_name=RPL15	feature_id[674].value <= threshold=4386.16064453125
node_65: feature_name=GNA15	feature_id[359].value <= threshold=56.113473892211914
node_66: feature_name=HIST1H3F	feature_id[624].value <= threshold=38.57796287536621
node_67: feature_name=UAP1L1	feature_id[253].value <= threshold=60.16317367553711
node_68: feature_name=PDE3B	feature_id[724].value <= threshold=44.3468132019043
node_69: feature_name=C3AR1	feature_id[867].value <= threshold=47.00144004821777
node_70: feature_name=APOA1	feature_id[433].value <= threshold=40.7154541015625
node_71: feature_name=SYNJ2	feature_id[453].value <= threshold=49.058279037475586
node_72: feature_name=LDB1	feature_id[676].value <= threshold=54.87166404724121
node_73: feature_name=RPL13	feature_id[344].value <= threshold=7737.260009765625
node_74: feature_name=OR11G2	feature_id[100].value <= threshold=134.76038360595703
node_75: feature_name=AK1	feature_id[421].value <= threshold=40.51207733154297
node_76: feature_name=DLAT	feature_id[1220].value <= threshold=6.57712984085083
node_77: feature_name=RYR1	feature_id[473].value <= threshold=27.932310104370117
node_78: feature_name=FAM118A	feature_id[455].value <= threshold=252.99624633789062
node_79: feature_name=PHC1	feature_id[694].value <= threshold=61.96365928649902
node_80: feature_name=ZNF235	feature_id[1101].value <= threshold=47.2215576171875
node_81: feature_name=C1QA	feature_id[1166].value <= threshold=48.20022773742676
node_82: feature_name=LATS2-AS1	feature_id[1179].value <= threshold=35.64634323120117
node_83: feature_name=CCT6B	feature_id[865].value <= threshold=47.86174774169922
node_84: feature_name=LRRC40	feature_id[1209].value <= threshold=68.90375518798828
node_85: feature_name=PAIP1	feature_id[470].value <= threshold=145.37720489501953
node_86: feature_name=ASMTL	feature_id[211].value <= threshold=79.43603134155273
Class: 2
Rules_1	passed counts:3419
node_0: feature_name=RPL30	feature_id[7].value > threshold=1876.92724609375
node_1382: feature_name=CD3D	feature_id[5].value <= threshold=166.9759292602539
node_1383: feature_name=TCL1A	feature_id[8].value <= threshold=207.06077575683594
node_1384: feature_name=ANXA1	feature_id[807].value <= threshold=246.4875717163086
node_1385: feature_name=RPL30	feature_id[7].value > threshold=2879.1077880859375
node_1607: feature_name=CD3E	feature_id[30].value <= threshold=219.6356658935547
node_1608: feature_name=KLRB1	feature_id[0].value <= threshold=374.0462341308594
node_1609: feature_name=IGHD	feature_id[1066].value <= threshold=682.9435119628906
node_1610: feature_name=TMSB10	feature_id[17].value <= threshold=4460.5390625
node_1611: feature_name=CD7	feature_id[108].value <= threshold=333.7785186767578
node_1612: feature_name=IGHD	feature_id[1066].value <= threshold=266.7022705078125
node_1613: feature_name=TPSAB1	feature_id[70].value <= threshold=916.5032958984375
node_1614: feature_name=CD3G	feature_id[52].value <= threshold=191.64715576171875
node_1615: feature_name=ANKRD28	feature_id[37].value <= threshold=370.9778137207031
node_1616: feature_name=CD2	feature_id[150].value <= threshold=547.5794525146484
node_1617: feature_name=LAPTM5	feature_id[94].value > threshold=165.16043853759766
node_1643: feature_name=TRBC1	feature_id[55].value <= threshold=581.8388977050781
node_1644: feature_name=SPATS2L	feature_id[695].value <= threshold=39.729835510253906
node_1645: feature_name=CD247	feature_id[575].value <= threshold=377.0245056152344
node_1646: feature_name=SNHG10	feature_id[770].value <= threshold=495.7035827636719
node_1647: feature_name=IL4R	feature_id[480].value <= threshold=380.374755859375
node_1648: feature_name=TYROBP	feature_id[62].value <= threshold=795.0389251708984
node_1649: feature_name=TCL1A	feature_id[8].value <= threshold=189.27190399169922
node_1650: feature_name=LINC00243	feature_id[937].value <= threshold=302.5590515136719
node_1651: feature_name=AK5	feature_id[153].value <= threshold=172.0578155517578
node_1652: feature_name=RPL10A	feature_id[34].value <= threshold=6973.099365234375
node_1653: feature_name=DYRK4	feature_id[426].value <= threshold=520.0024719238281
node_1654: feature_name=RSL1D1	feature_id[246].value <= threshold=1622.52978515625
node_1655: feature_name=KIF5C	feature_id[549].value <= threshold=608.5677337646484
node_1656: feature_name=SCD	feature_id[213].value <= threshold=269.4010009765625
node_1657: feature_name=C21orf91	feature_id[1056].value <= threshold=728.0182800292969
node_1658: feature_name=NPEPL1	feature_id[931].value <= threshold=387.2594451904297
node_1659: feature_name=LRRC40	feature_id[1209].value <= threshold=712.0123901367188
node_1660: feature_name=RIBC2	feature_id[555].value <= threshold=183.89114379882812
node_1661: feature_name=CCL3	feature_id[681].value <= threshold=4665.6859130859375
node_1662: feature_name=RAB18	feature_id[303].value <= threshold=721.978759765625
node_1663: feature_name=PSTK	feature_id[311].value <= threshold=797.2843627929688
node_1664: feature_name=TTC30A	feature_id[661].value <= threshold=324.7098846435547
node_1665: feature_name=ADGRE3	feature_id[895].value <= threshold=134.0775375366211
node_1666: feature_name=PRR29-AS1	feature_id[90].value <= threshold=263.1843566894531
node_1667: feature_name=MSC	feature_id[456].value <= threshold=295.7150421142578
node_1668: feature_name=OR51M1	feature_id[977].value <= threshold=249.5682144165039
node_1669: feature_name=CCL3	feature_id[681].value <= threshold=3031.911865234375
node_1670: feature_name=GINM1	feature_id[944].value <= threshold=669.4892272949219
node_1671: feature_name=LINC00861	feature_id[390].value <= threshold=50.94243621826172
node_1672: feature_name=TMEM173	feature_id[63].value <= threshold=216.02964782714844
node_1673: feature_name=NAA16	feature_id[237].value <= threshold=487.8643798828125
node_1674: feature_name=SKP2	feature_id[215].value <= threshold=373.65106201171875
node_1675: feature_name=SLC5A2	feature_id[1235].value <= threshold=241.88216400146484
node_1676: feature_name=RPL12	feature_id[301].value <= threshold=8258.20361328125
node_1677: feature_name=LINC00243	feature_id[937].value <= threshold=186.2346420288086
node_1678: feature_name=CHD3	feature_id[571].value <= threshold=426.2068328857422
node_1679: feature_name=TPSAB1	feature_id[70].value <= threshold=326.3189697265625
node_1680: feature_name=PMAIP1	feature_id[111].value <= threshold=2234.873046875
node_1681: feature_name=NPEPL1	feature_id[931].value <= threshold=167.7045135498047
Class: 4
Rules_2	passed counts:2640
node_0: feature_name=RPL30	feature_id[7].value <= threshold=1876.92724609375
node_1: feature_name=ANXA1	feature_id[807].value <= threshold=168.9639663696289
node_2: feature_name=CD7	feature_id[108].value <= threshold=250.06877899169922
node_3: feature_name=LAPTM5	feature_id[94].value <= threshold=303.18585205078125
node_4: feature_name=TPSAB1	feature_id[70].value <= threshold=394.31187438964844
node_5: feature_name=CD2	feature_id[150].value <= threshold=306.0834503173828
node_6: feature_name=TYROBP	feature_id[62].value <= threshold=234.16322326660156
node_7: feature_name=TCL1A	feature_id[8].value <= threshold=85.3961296081543
node_8: feature_name=HIST1H4C	feature_id[993].value <= threshold=2356.299560546875
node_9: feature_name=SYTL3	feature_id[45].value <= threshold=922.5513305664062
node_10: feature_name=RPL31	feature_id[66].value <= threshold=3421.3841552734375
node_11: feature_name=DAPK1	feature_id[548].value <= threshold=360.79150390625
node_12: feature_name=PYHIN1	feature_id[96].value <= threshold=413.0949401855469
node_13: feature_name=LRRFIP1	feature_id[410].value <= threshold=835.6791076660156
node_14: feature_name=PSAP	feature_id[964].value > threshold=147.36222076416016
node_350: feature_name=LAPTM5	feature_id[94].value <= threshold=40.56721115112305
node_351: feature_name=LEO1	feature_id[452].value <= threshold=144.96388244628906
node_352: feature_name=IFNG	feature_id[749].value <= threshold=59.795663833618164
node_353: feature_name=TNFAIP6	feature_id[860].value <= threshold=33.03410243988037
node_354: feature_name=STX11	feature_id[1150].value <= threshold=365.55335998535156
node_355: feature_name=TANGO2	feature_id[302].value <= threshold=73.82368087768555
node_356: feature_name=FAM216A	feature_id[1184].value <= threshold=500.046630859375
node_357: feature_name=SFR1	feature_id[689].value <= threshold=153.73468017578125
node_358: feature_name=PRR5	feature_id[1187].value <= threshold=296.0448303222656
node_359: feature_name=ANKRD55	feature_id[282].value <= threshold=42.65437889099121
node_360: feature_name=GPR18	feature_id[298].value <= threshold=109.73908233642578
node_361: feature_name=FAM13A	feature_id[1199].value <= threshold=522.5237121582031
node_362: feature_name=IL4R	feature_id[480].value <= threshold=147.24614334106445
node_363: feature_name=NRBP2	feature_id[1065].value <= threshold=163.70633697509766
node_364: feature_name=PSAP	feature_id[964].value > threshold=147.39697265625
node_366: feature_name=ID2	feature_id[16].value <= threshold=976.0847473144531
node_367: feature_name=BATF	feature_id[23].value <= threshold=618.3535614013672
node_368: feature_name=IFITM1	feature_id[11].value <= threshold=800.1182556152344
node_369: feature_name=SDC1	feature_id[550].value <= threshold=759.9570922851562
node_370: feature_name=PHF11	feature_id[162].value <= threshold=5.804302215576172
node_371: feature_name=KIT	feature_id[1098].value <= threshold=79.18330001831055
node_372: feature_name=ARHGEF9	feature_id[166].value <= threshold=330.93751525878906
node_373: feature_name=MALAT1	feature_id[2].value > threshold=78.08839416503906
node_377: feature_name=TICAM2	feature_id[764].value <= threshold=53.09395790100098
node_378: feature_name=HIF1A	feature_id[273].value <= threshold=6.919649124145508
node_379: feature_name=CD4	feature_id[93].value <= threshold=49.91079902648926
node_380: feature_name=IL2	feature_id[72].value <= threshold=52.90982627868652
node_381: feature_name=MED7	feature_id[618].value <= threshold=141.208251953125
node_382: feature_name=MID1IP1	feature_id[167].value <= threshold=256.4355773925781
node_383: feature_name=ALDH1A1	feature_id[489].value <= threshold=64.1097412109375
node_384: feature_name=STARD4-AS1	feature_id[707].value <= threshold=26.2054500579834
node_385: feature_name=DRAIC	feature_id[996].value <= threshold=30.37771701812744
node_386: feature_name=CCDC120	feature_id[484].value <= threshold=103.75429916381836
node_387: feature_name=DDX1	feature_id[1119].value <= threshold=215.51844787597656
node_388: feature_name=RGS2	feature_id[493].value <= threshold=2121.682373046875
node_389: feature_name=AC133644.2	feature_id[38].value <= threshold=126.69884490966797
node_390: feature_name=ZDBF2	feature_id[1155].value <= threshold=73.85567092895508
node_391: feature_name=PSAP	feature_id[964].value > threshold=148.17559051513672
node_397: feature_name=ICAM2	feature_id[379].value <= threshold=330.25592041015625
node_398: feature_name=ZNF649	feature_id[474].value <= threshold=70.99372100830078
node_399: feature_name=TSEN2	feature_id[678].value <= threshold=24.028923988342285
node_400: feature_name=SPATA5	feature_id[1140].value <= threshold=28.10555362701416
node_401: feature_name=ARVCF	feature_id[1149].value <= threshold=41.98456001281738
node_402: feature_name=PRKCA	feature_id[812].value <= threshold=183.67234802246094
node_403: feature_name=CD2	feature_id[150].value <= threshold=53.58287048339844
node_404: feature_name=MPP7	feature_id[645].value <= threshold=54.486446380615234
node_405: feature_name=RPL28	feature_id[109].value > threshold=112.0526123046875
node_409: feature_name=PIP4K2A	feature_id[130].value <= threshold=156.65677642822266
node_410: feature_name=UBE2V1	feature_id[416].value <= threshold=139.91832733154297
node_411: feature_name=FXN	feature_id[650].value <= threshold=128.42522430419922
node_412: feature_name=CDKL2	feature_id[513].value <= threshold=8.542043685913086
node_413: feature_name=FAM45A	feature_id[592].value <= threshold=162.13314819335938
Class: 2
Rules_3	passed counts:1808
node_0: feature_name=RPL30	feature_id[7].value > threshold=1876.92724609375
node_1382: feature_name=CD3D	feature_id[5].value <= threshold=166.9759292602539
node_1383: feature_name=TCL1A	feature_id[8].value > threshold=207.06077575683594
node_3227: feature_name=IGHD	feature_id[1066].value > threshold=233.94557189941406
node_3339: feature_name=RPL34	feature_id[4].value > threshold=3497.04248046875
node_3349: feature_name=TUBB	feature_id[154].value <= threshold=1405.1116333007812
node_3350: feature_name=S100A4	feature_id[18].value <= threshold=596.5698547363281
node_3351: feature_name=SLCO3A1	feature_id[1100].value <= threshold=59.12261962890625
node_3352: feature_name=HSPA8	feature_id[345].value <= threshold=821.6929321289062
node_3353: feature_name=DAPK1	feature_id[548].value <= threshold=100.02000427246094
node_3354: feature_name=MT-ATP6	feature_id[116].value <= threshold=12957.23486328125
node_3355: feature_name=PIP4K2A	feature_id[130].value <= threshold=779.5346374511719
node_3356: feature_name=IL20RB	feature_id[999].value <= threshold=249.33136749267578
node_3357: feature_name=TNFSF14	feature_id[84].value <= threshold=137.66519165039062
node_3358: feature_name=HIST1H4C	feature_id[993].value <= threshold=1088.5341186523438
node_3359: feature_name=FAM118A	feature_id[455].value <= threshold=461.5217590332031
node_3360: feature_name=MALAT1	feature_id[2].value <= threshold=164408.6015625
node_3361: feature_name=CD3D	feature_id[5].value <= threshold=143.20578002929688
node_3362: feature_name=DNAJB2	feature_id[610].value <= threshold=576.5253295898438
node_3363: feature_name=ACTB	feature_id[202].value > threshold=282.19395446777344
node_3367: feature_name=PERP	feature_id[64].value <= threshold=119.50555419921875
node_3368: feature_name=RABGGTA	feature_id[783].value <= threshold=454.42047119140625
node_3369: feature_name=EI24	feature_id[283].value <= threshold=578.073974609375
node_3370: feature_name=IL16	feature_id[332].value <= threshold=1306.4450073242188
node_3371: feature_name=DDX21	feature_id[279].value <= threshold=1378.1199951171875
node_3372: feature_name=RPL34	feature_id[4].value <= threshold=16907.115234375
node_3373: feature_name=SORBS3	feature_id[138].value <= threshold=167.13388061523438
Class: 10
Rules_4	passed counts:851
node_0: feature_name=RPL30	feature_id[7].value > threshold=1876.92724609375
node_1382: feature_name=CD3D	feature_id[5].value <= threshold=166.9759292602539
node_1383: feature_name=TCL1A	feature_id[8].value <= threshold=207.06077575683594
node_1384: feature_name=ANXA1	feature_id[807].value > threshold=246.4875717163086
node_2376: feature_name=TPSAB1	feature_id[70].value > threshold=723.6544647216797
Class: 16
Rules_5	passed counts:640
node_0: feature_name=RPL30	feature_id[7].value <= threshold=1876.92724609375
node_1: feature_name=ANXA1	feature_id[807].value <= threshold=168.9639663696289
node_2: feature_name=CD7	feature_id[108].value <= threshold=250.06877899169922
node_3: feature_name=LAPTM5	feature_id[94].value <= threshold=303.18585205078125
node_4: feature_name=TPSAB1	feature_id[70].value <= threshold=394.31187438964844
node_5: feature_name=CD2	feature_id[150].value <= threshold=306.0834503173828
node_6: feature_name=TYROBP	feature_id[62].value <= threshold=234.16322326660156
node_7: feature_name=TCL1A	feature_id[8].value <= threshold=85.3961296081543
node_8: feature_name=HIST1H4C	feature_id[993].value <= threshold=2356.299560546875
node_9: feature_name=SYTL3	feature_id[45].value <= threshold=922.5513305664062
node_10: feature_name=RPL31	feature_id[66].value <= threshold=3421.3841552734375
node_11: feature_name=DAPK1	feature_id[548].value <= threshold=360.79150390625
node_12: feature_name=PYHIN1	feature_id[96].value <= threshold=413.0949401855469
node_13: feature_name=LRRFIP1	feature_id[410].value <= threshold=835.6791076660156
node_14: feature_name=PSAP	feature_id[964].value <= threshold=147.36222076416016
node_15: feature_name=SDC4	feature_id[219].value <= threshold=364.36785888671875
node_16: feature_name=THSD7A	feature_id[1134].value <= threshold=135.01141166687012
node_17: feature_name=ICA1	feature_id[10].value <= threshold=236.81145477294922
node_18: feature_name=TOMM7	feature_id[187].value <= threshold=1126.34423828125
node_19: feature_name=TRAV6	feature_id[1168].value <= threshold=43.445770263671875
node_20: feature_name=WDR91	feature_id[366].value <= threshold=256.5823211669922
node_21: feature_name=FAM186B	feature_id[342].value <= threshold=42.79087829589844
node_22: feature_name=FHAD1	feature_id[125].value <= threshold=20.639835357666016
node_23: feature_name=CLDN5	feature_id[255].value <= threshold=105.32140350341797
node_24: feature_name=ATP12A	feature_id[1186].value <= threshold=24.589357376098633
node_25: feature_name=C2CD4A	feature_id[1126].value <= threshold=140.33026885986328
node_26: feature_name=ACTB	feature_id[202].value <= threshold=7764.15478515625
node_27: feature_name=CCDC7	feature_id[466].value <= threshold=332.5752410888672
node_28: feature_name=EEF1G	feature_id[573].value <= threshold=406.32200622558594
node_29: feature_name=FANCC	feature_id[656].value <= threshold=85.80276489257812
node_30: feature_name=TACC3	feature_id[517].value <= threshold=42.113895416259766
node_31: feature_name=NDC80	feature_id[393].value <= threshold=143.28403091430664
node_32: feature_name=LINC01623	feature_id[715].value <= threshold=17.155012130737305
node_33: feature_name=EEF1A1	feature_id[101].value <= threshold=10753.146484375
node_34: feature_name=PC	feature_id[914].value <= threshold=35.37146186828613
node_35: feature_name=TBC1D2B	feature_id[530].value <= threshold=53.26264572143555
node_36: feature_name=RGS2	feature_id[493].value <= threshold=2226.3526611328125
node_37: feature_name=LAPTM5	feature_id[94].value <= threshold=286.2100830078125
node_38: feature_name=ARG1	feature_id[935].value <= threshold=20.23963737487793
node_39: feature_name=IDI2-AS1	feature_id[465].value <= threshold=40.690547943115234
node_40: feature_name=CXCR5	feature_id[947].value <= threshold=32.9891242980957
node_41: feature_name=FGF22	feature_id[652].value <= threshold=61.259159088134766
node_42: feature_name=PHF11	feature_id[162].value > threshold=31.98875904083252
node_232: feature_name=AP1AR	feature_id[716].value <= threshold=51.14531898498535
node_233: feature_name=THOC5	feature_id[1068].value <= threshold=106.26956939697266
node_234: feature_name=AIRN	feature_id[786].value <= threshold=53.278154373168945
node_235: feature_name=PHF11	feature_id[162].value > threshold=32.029218673706055
node_237: feature_name=CPM	feature_id[271].value <= threshold=69.28457832336426
node_238: feature_name=ZNF174	feature_id[1225].value <= threshold=82.46247863769531
node_239: feature_name=L1TD1	feature_id[664].value <= threshold=35.752309799194336
node_240: feature_name=USP53	feature_id[177].value <= threshold=129.07118606567383
node_241: feature_name=MT-CO1	feature_id[734].value > threshold=34.913259506225586
node_245: feature_name=IL4R	feature_id[480].value <= threshold=51.139225006103516
node_246: feature_name=NT5DC3	feature_id[819].value <= threshold=15.582149505615234
node_247: feature_name=CYLD	feature_id[117].value <= threshold=377.582275390625
node_248: feature_name=MAP7D3	feature_id[488].value <= threshold=128.5346794128418
node_249: feature_name=CARF	feature_id[512].value <= threshold=33.34531211853027
node_250: feature_name=BNIP3L	feature_id[185].value <= threshold=163.37538146972656
Class: 2
Rules_6	passed counts:587
node_0: feature_name=RPL30	feature_id[7].value <= threshold=1876.92724609375
node_1: feature_name=ANXA1	feature_id[807].value <= threshold=168.9639663696289
node_2: feature_name=CD7	feature_id[108].value <= threshold=250.06877899169922
node_3: feature_name=LAPTM5	feature_id[94].value <= threshold=303.18585205078125
node_4: feature_name=TPSAB1	feature_id[70].value <= threshold=394.31187438964844
node_5: feature_name=CD2	feature_id[150].value <= threshold=306.0834503173828
node_6: feature_name=TYROBP	feature_id[62].value <= threshold=234.16322326660156
node_7: feature_name=TCL1A	feature_id[8].value <= threshold=85.3961296081543
node_8: feature_name=HIST1H4C	feature_id[993].value <= threshold=2356.299560546875
node_9: feature_name=SYTL3	feature_id[45].value <= threshold=922.5513305664062
node_10: feature_name=RPL31	feature_id[66].value <= threshold=3421.3841552734375
node_11: feature_name=DAPK1	feature_id[548].value <= threshold=360.79150390625
node_12: feature_name=PYHIN1	feature_id[96].value <= threshold=413.0949401855469
node_13: feature_name=LRRFIP1	feature_id[410].value <= threshold=835.6791076660156
node_14: feature_name=PSAP	feature_id[964].value > threshold=147.36222076416016
node_350: feature_name=LAPTM5	feature_id[94].value <= threshold=40.56721115112305
node_351: feature_name=LEO1	feature_id[452].value <= threshold=144.96388244628906
node_352: feature_name=IFNG	feature_id[749].value <= threshold=59.795663833618164
node_353: feature_name=TNFAIP6	feature_id[860].value <= threshold=33.03410243988037
node_354: feature_name=STX11	feature_id[1150].value <= threshold=365.55335998535156
node_355: feature_name=TANGO2	feature_id[302].value <= threshold=73.82368087768555
node_356: feature_name=FAM216A	feature_id[1184].value <= threshold=500.046630859375
node_357: feature_name=SFR1	feature_id[689].value <= threshold=153.73468017578125
node_358: feature_name=PRR5	feature_id[1187].value <= threshold=296.0448303222656
node_359: feature_name=ANKRD55	feature_id[282].value <= threshold=42.65437889099121
node_360: feature_name=GPR18	feature_id[298].value <= threshold=109.73908233642578
node_361: feature_name=FAM13A	feature_id[1199].value <= threshold=522.5237121582031
node_362: feature_name=IL4R	feature_id[480].value <= threshold=147.24614334106445
node_363: feature_name=NRBP2	feature_id[1065].value <= threshold=163.70633697509766
node_364: feature_name=PSAP	feature_id[964].value > threshold=147.39697265625
node_366: feature_name=ID2	feature_id[16].value <= threshold=976.0847473144531
node_367: feature_name=BATF	feature_id[23].value <= threshold=618.3535614013672
node_368: feature_name=IFITM1	feature_id[11].value <= threshold=800.1182556152344
node_369: feature_name=SDC1	feature_id[550].value <= threshold=759.9570922851562
node_370: feature_name=PHF11	feature_id[162].value <= threshold=5.804302215576172
node_371: feature_name=KIT	feature_id[1098].value <= threshold=79.18330001831055
node_372: feature_name=ARHGEF9	feature_id[166].value <= threshold=330.93751525878906
node_373: feature_name=MALAT1	feature_id[2].value > threshold=78.08839416503906
node_377: feature_name=TICAM2	feature_id[764].value <= threshold=53.09395790100098
node_378: feature_name=HIF1A	feature_id[273].value > threshold=6.919649124145508
node_504: feature_name=HIF1A	feature_id[273].value > threshold=15.138331413269043
node_506: feature_name=ASCC1	feature_id[1160].value <= threshold=114.13157272338867
node_507: feature_name=IL20RB	feature_id[999].value <= threshold=10.418402671813965
node_508: feature_name=ARF1	feature_id[971].value <= threshold=489.0690155029297
node_509: feature_name=CACNB2	feature_id[629].value <= threshold=48.06076240539551
node_510: feature_name=SPOCK2	feature_id[39].value <= threshold=95.31381607055664
node_511: feature_name=PYHIN1	feature_id[96].value <= threshold=32.94853210449219
node_512: feature_name=DET1	feature_id[955].value <= threshold=10.65666389465332
node_513: feature_name=STAT5B	feature_id[229].value <= threshold=36.47843360900879
node_514: feature_name=PTPRE	feature_id[509].value <= threshold=86.51754760742188
node_515: feature_name=PCDHGA6	feature_id[685].value <= threshold=16.614055633544922
node_516: feature_name=NT5C3A	feature_id[1181].value <= threshold=70.12128067016602
node_517: feature_name=ZNF184	feature_id[1089].value <= threshold=79.86465072631836
node_518: feature_name=HIPK1-AS1	feature_id[791].value <= threshold=127.20256042480469
node_519: feature_name=IGFBP7	feature_id[463].value <= threshold=36.308977127075195
node_520: feature_name=EVI5L	feature_id[742].value <= threshold=35.4254093170166
node_521: feature_name=ADTRP	feature_id[86].value <= threshold=9.314803123474121
Class: 2
Rules_7	passed counts:553
node_0: feature_name=RPL30	feature_id[7].value <= threshold=1876.92724609375
node_1: feature_name=ANXA1	feature_id[807].value <= threshold=168.9639663696289
node_2: feature_name=CD7	feature_id[108].value <= threshold=250.06877899169922
node_3: feature_name=LAPTM5	feature_id[94].value <= threshold=303.18585205078125
node_4: feature_name=TPSAB1	feature_id[70].value <= threshold=394.31187438964844
node_5: feature_name=CD2	feature_id[150].value <= threshold=306.0834503173828
node_6: feature_name=TYROBP	feature_id[62].value <= threshold=234.16322326660156
node_7: feature_name=TCL1A	feature_id[8].value <= threshold=85.3961296081543
node_8: feature_name=HIST1H4C	feature_id[993].value <= threshold=2356.299560546875
node_9: feature_name=SYTL3	feature_id[45].value <= threshold=922.5513305664062
node_10: feature_name=RPL31	feature_id[66].value <= threshold=3421.3841552734375
node_11: feature_name=DAPK1	feature_id[548].value <= threshold=360.79150390625
node_12: feature_name=PYHIN1	feature_id[96].value <= threshold=413.0949401855469
node_13: feature_name=LRRFIP1	feature_id[410].value <= threshold=835.6791076660156
node_14: feature_name=PSAP	feature_id[964].value > threshold=147.36222076416016
node_350: feature_name=LAPTM5	feature_id[94].value <= threshold=40.56721115112305
node_351: feature_name=LEO1	feature_id[452].value <= threshold=144.96388244628906
node_352: feature_name=IFNG	feature_id[749].value <= threshold=59.795663833618164
node_353: feature_name=TNFAIP6	feature_id[860].value <= threshold=33.03410243988037
node_354: feature_name=STX11	feature_id[1150].value <= threshold=365.55335998535156
node_355: feature_name=TANGO2	feature_id[302].value <= threshold=73.82368087768555
node_356: feature_name=FAM216A	feature_id[1184].value <= threshold=500.046630859375
node_357: feature_name=SFR1	feature_id[689].value <= threshold=153.73468017578125
node_358: feature_name=PRR5	feature_id[1187].value <= threshold=296.0448303222656
node_359: feature_name=ANKRD55	feature_id[282].value <= threshold=42.65437889099121
node_360: feature_name=GPR18	feature_id[298].value <= threshold=109.73908233642578
node_361: feature_name=FAM13A	feature_id[1199].value <= threshold=522.5237121582031
node_362: feature_name=IL4R	feature_id[480].value <= threshold=147.24614334106445
node_363: feature_name=NRBP2	feature_id[1065].value <= threshold=163.70633697509766
node_364: feature_name=PSAP	feature_id[964].value > threshold=147.39697265625
node_366: feature_name=ID2	feature_id[16].value <= threshold=976.0847473144531
node_367: feature_name=BATF	feature_id[23].value <= threshold=618.3535614013672
node_368: feature_name=IFITM1	feature_id[11].value <= threshold=800.1182556152344
node_369: feature_name=SDC1	feature_id[550].value <= threshold=759.9570922851562
node_370: feature_name=PHF11	feature_id[162].value > threshold=5.804302215576172
node_578: feature_name=PHF11	feature_id[162].value > threshold=15.781470775604248
node_580: feature_name=TPCN1	feature_id[974].value <= threshold=61.99648666381836
node_581: feature_name=FGR	feature_id[636].value <= threshold=61.23739814758301
node_582: feature_name=NAA15	feature_id[732].value <= threshold=142.24295806884766
node_583: feature_name=SMIM8	feature_id[1148].value <= threshold=76.29206085205078
node_584: feature_name=MS4A6A	feature_id[199].value <= threshold=10.617063522338867
node_585: feature_name=ZNF649	feature_id[474].value <= threshold=22.112422943115234
node_586: feature_name=TNFRSF9	feature_id[266].value <= threshold=49.02887725830078
node_587: feature_name=AJUBA	feature_id[811].value <= threshold=14.064302444458008
node_588: feature_name=HSD17B12	feature_id[558].value <= threshold=220.7941436767578
node_589: feature_name=RPL29	feature_id[394].value > threshold=313.90455627441406
node_593: feature_name=C21orf62-AS1	feature_id[882].value <= threshold=25.42741298675537
node_594: feature_name=EEF1A1	feature_id[101].value > threshold=1103.2615356445312
node_598: feature_name=ENOPH1	feature_id[1132].value <= threshold=125.64128494262695
node_599: feature_name=SOCS2	feature_id[800].value <= threshold=76.52264404296875
node_600: feature_name=HOXB-AS1	feature_id[611].value <= threshold=48.322519302368164
node_601: feature_name=LIMK2	feature_id[1124].value <= threshold=8.849870681762695
node_602: feature_name=L1TD1	feature_id[664].value <= threshold=39.76646423339844
node_603: feature_name=TUBA1B	feature_id[349].value <= threshold=459.91046142578125
node_604: feature_name=SECTM1	feature_id[1127].value <= threshold=32.20467185974121
Class: 2
Rules_8	passed counts:522
node_0: feature_name=RPL30	feature_id[7].value > threshold=1876.92724609375
node_1382: feature_name=CD3D	feature_id[5].value > threshold=166.9759292602539
node_3448: feature_name=KLRB1	feature_id[0].value <= threshold=580.8887939453125
node_3449: feature_name=RPS13	feature_id[1].value > threshold=4656.239990234375
node_5261: feature_name=TIGIT	feature_id[1085].value <= threshold=217.81784057617188
node_5262: feature_name=RGS1	feature_id[43].value <= threshold=405.24000549316406
node_5263: feature_name=TSHZ2	feature_id[24].value > threshold=48.82335662841797
node_5807: feature_name=CH25H	feature_id[32].value <= threshold=1419.8068237304688
node_5808: feature_name=PGM2L1	feature_id[438].value <= threshold=395.25343322753906
node_5809: feature_name=DNAJB1	feature_id[14].value <= threshold=5911.555908203125
node_5810: feature_name=ID2	feature_id[16].value <= threshold=2636.021484375
node_5811: feature_name=CD200	feature_id[195].value <= threshold=463.91278076171875
node_5812: feature_name=IFNGR1	feature_id[126].value <= threshold=511.31280517578125
node_5813: feature_name=IL2	feature_id[72].value <= threshold=90.23641967773438
node_5814: feature_name=ITGA1	feature_id[77].value <= threshold=66.33939361572266
node_5815: feature_name=IKZF2	feature_id[105].value <= threshold=69.98880004882812
node_5816: feature_name=HSPA1A	feature_id[12].value <= threshold=5403.69970703125
node_5817: feature_name=FCER2	feature_id[848].value <= threshold=872.1744384765625
node_5818: feature_name=TOMM7	feature_id[187].value <= threshold=2839.296875
node_5819: feature_name=GRAMD1B	feature_id[115].value <= threshold=265.32865142822266
node_5820: feature_name=SERPINE2	feature_id[894].value <= threshold=530.5443725585938
node_5821: feature_name=CEACAM4	feature_id[872].value <= threshold=100.68465423583984
node_5822: feature_name=PAQR8	feature_id[169].value <= threshold=306.8865509033203
node_5823: feature_name=FAM215B	feature_id[1197].value <= threshold=488.7862243652344
node_5824: feature_name=ZIK1	feature_id[987].value <= threshold=190.7485122680664
Class: 20
Rules_9	passed counts:521
node_0: feature_name=RPL30	feature_id[7].value > threshold=1876.92724609375
node_1382: feature_name=CD3D	feature_id[5].value <= threshold=166.9759292602539
node_1383: feature_name=TCL1A	feature_id[8].value <= threshold=207.06077575683594
node_1384: feature_name=ANXA1	feature_id[807].value <= threshold=246.4875717163086
node_1385: feature_name=RPL30	feature_id[7].value <= threshold=2879.1077880859375
node_1386: feature_name=RPS29	feature_id[57].value <= threshold=4363.28076171875
node_1387: feature_name=TYROBP	feature_id[62].value <= threshold=116.13490295410156
node_1388: feature_name=LAPTM5	feature_id[94].value <= threshold=604.0003051757812
node_1389: feature_name=PFN1	feature_id[329].value <= threshold=1371.7391357421875
node_1390: feature_name=TLE1	feature_id[926].value <= threshold=282.88304138183594
node_1391: feature_name=TPSAB1	feature_id[70].value <= threshold=914.4095840454102
node_1392: feature_name=FRA10AC1	feature_id[837].value <= threshold=234.23507690429688
node_1393: feature_name=BNIP3L	feature_id[185].value <= threshold=299.6974792480469
node_1394: feature_name=SECTM1	feature_id[1127].value <= threshold=37.599639892578125
node_1395: feature_name=ZDHHC15	feature_id[945].value <= threshold=50.87504959106445
node_1396: feature_name=NR1D1	feature_id[1108].value <= threshold=205.4386978149414
node_1397: feature_name=DAPL1	feature_id[1025].value <= threshold=183.9834442138672
node_1398: feature_name=PELI3	feature_id[1093].value <= threshold=103.71012878417969
node_1399: feature_name=PDE4B	feature_id[403].value <= threshold=798.1995239257812
node_1400: feature_name=LGALS8-AS1	feature_id[683].value <= threshold=14.091651916503906
node_1401: feature_name=PINLYP	feature_id[1167].value <= threshold=78.39182662963867
node_1402: feature_name=CXCR5	feature_id[947].value <= threshold=23.13636589050293
node_1403: feature_name=SH2D2A	feature_id[263].value <= threshold=17.559263229370117
Class: 2
Rules_10	passed counts:518
node_0: feature_name=RPL30	feature_id[7].value > threshold=1876.92724609375
node_1382: feature_name=CD3D	feature_id[5].value > threshold=166.9759292602539
node_3448: feature_name=KLRB1	feature_id[0].value <= threshold=580.8887939453125
node_3449: feature_name=RPS13	feature_id[1].value <= threshold=4656.239990234375
node_3450: feature_name=CMC1	feature_id[91].value > threshold=304.52989196777344
node_5144: feature_name=CMC1	feature_id[91].value > threshold=536.0496826171875
node_5242: feature_name=FBLN7	feature_id[59].value <= threshold=326.8532409667969
node_5243: feature_name=TYROBP	feature_id[62].value <= threshold=1481.9461975097656
node_5244: feature_name=ZNF91	feature_id[249].value <= threshold=721.8241882324219
node_5245: feature_name=GNLY	feature_id[127].value <= threshold=10912.701171875
node_5246: feature_name=CEBPD	feature_id[13].value <= threshold=542.7890472412109
node_5247: feature_name=ODF2L	feature_id[40].value <= threshold=998.3724975585938
node_5248: feature_name=OR4L1	feature_id[1113].value <= threshold=159.84654235839844
node_5249: feature_name=TAF1B	feature_id[755].value <= threshold=598.4270324707031
Class: 5
Rules_11	passed counts:443
node_0: feature_name=RPL30	feature_id[7].value <= threshold=1876.92724609375
node_1: feature_name=ANXA1	feature_id[807].value <= threshold=168.9639663696289
node_2: feature_name=CD7	feature_id[108].value <= threshold=250.06877899169922
node_3: feature_name=LAPTM5	feature_id[94].value <= threshold=303.18585205078125
node_4: feature_name=TPSAB1	feature_id[70].value <= threshold=394.31187438964844
node_5: feature_name=CD2	feature_id[150].value <= threshold=306.0834503173828
node_6: feature_name=TYROBP	feature_id[62].value <= threshold=234.16322326660156
node_7: feature_name=TCL1A	feature_id[8].value <= threshold=85.3961296081543
node_8: feature_name=HIST1H4C	feature_id[993].value <= threshold=2356.299560546875
node_9: feature_name=SYTL3	feature_id[45].value <= threshold=922.5513305664062
node_10: feature_name=RPL31	feature_id[66].value <= threshold=3421.3841552734375
node_11: feature_name=DAPK1	feature_id[548].value <= threshold=360.79150390625
node_12: feature_name=PYHIN1	feature_id[96].value <= threshold=413.0949401855469
node_13: feature_name=LRRFIP1	feature_id[410].value <= threshold=835.6791076660156
node_14: feature_name=PSAP	feature_id[964].value <= threshold=147.36222076416016
node_15: feature_name=SDC4	feature_id[219].value <= threshold=364.36785888671875
node_16: feature_name=THSD7A	feature_id[1134].value <= threshold=135.01141166687012
node_17: feature_name=ICA1	feature_id[10].value <= threshold=236.81145477294922
node_18: feature_name=TOMM7	feature_id[187].value <= threshold=1126.34423828125
node_19: feature_name=TRAV6	feature_id[1168].value <= threshold=43.445770263671875
node_20: feature_name=WDR91	feature_id[366].value <= threshold=256.5823211669922
node_21: feature_name=FAM186B	feature_id[342].value <= threshold=42.79087829589844
node_22: feature_name=FHAD1	feature_id[125].value <= threshold=20.639835357666016
node_23: feature_name=CLDN5	feature_id[255].value <= threshold=105.32140350341797
node_24: feature_name=ATP12A	feature_id[1186].value <= threshold=24.589357376098633
node_25: feature_name=C2CD4A	feature_id[1126].value <= threshold=140.33026885986328
node_26: feature_name=ACTB	feature_id[202].value <= threshold=7764.15478515625
node_27: feature_name=CCDC7	feature_id[466].value <= threshold=332.5752410888672
node_28: feature_name=EEF1G	feature_id[573].value <= threshold=406.32200622558594
node_29: feature_name=FANCC	feature_id[656].value <= threshold=85.80276489257812
node_30: feature_name=TACC3	feature_id[517].value <= threshold=42.113895416259766
node_31: feature_name=NDC80	feature_id[393].value <= threshold=143.28403091430664
node_32: feature_name=LINC01623	feature_id[715].value <= threshold=17.155012130737305
node_33: feature_name=EEF1A1	feature_id[101].value <= threshold=10753.146484375
node_34: feature_name=PC	feature_id[914].value <= threshold=35.37146186828613
node_35: feature_name=TBC1D2B	feature_id[530].value <= threshold=53.26264572143555
node_36: feature_name=RGS2	feature_id[493].value <= threshold=2226.3526611328125
node_37: feature_name=LAPTM5	feature_id[94].value <= threshold=286.2100830078125
node_38: feature_name=ARG1	feature_id[935].value <= threshold=20.23963737487793
node_39: feature_name=IDI2-AS1	feature_id[465].value <= threshold=40.690547943115234
node_40: feature_name=CXCR5	feature_id[947].value <= threshold=32.9891242980957
node_41: feature_name=FGF22	feature_id[652].value <= threshold=61.259159088134766
node_42: feature_name=PHF11	feature_id[162].value <= threshold=31.98875904083252
node_43: feature_name=MALAT1	feature_id[2].value > threshold=550.4979858398438
node_47: feature_name=DUSP10	feature_id[245].value <= threshold=279.08898162841797
node_48: feature_name=AMMECR1	feature_id[785].value <= threshold=131.00128936767578
node_49: feature_name=FAM186B	feature_id[342].value <= threshold=11.711795806884766
node_50: feature_name=DPP4	feature_id[143].value <= threshold=56.50181770324707
node_51: feature_name=C21orf62-AS1	feature_id[882].value <= threshold=36.01967811584473
node_52: feature_name=PDIA3	feature_id[829].value <= threshold=1382.5330200195312
node_53: feature_name=CDK2AP1	feature_id[637].value <= threshold=65.89446640014648
node_54: feature_name=KRTAP5-AS1	feature_id[450].value <= threshold=67.94731521606445
node_55: feature_name=MPP7	feature_id[645].value <= threshold=56.607086181640625
node_56: feature_name=CHST7	feature_id[326].value <= threshold=147.5716323852539
node_57: feature_name=INTU	feature_id[358].value <= threshold=43.851797103881836
node_58: feature_name=ERCC4	feature_id[531].value <= threshold=133.23562622070312
node_59: feature_name=DAB2IP	feature_id[804].value <= threshold=47.47012138366699
node_60: feature_name=NUDT17	feature_id[967].value <= threshold=97.61247634887695
node_61: feature_name=ADPRM	feature_id[1176].value <= threshold=128.7697639465332
node_62: feature_name=S100A4	feature_id[18].value <= threshold=686.8407897949219
node_63: feature_name=C2CD4A	feature_id[1126].value <= threshold=35.38104820251465
node_64: feature_name=RPL15	feature_id[674].value <= threshold=4386.16064453125
node_65: feature_name=GNA15	feature_id[359].value <= threshold=56.113473892211914
node_66: feature_name=HIST1H3F	feature_id[624].value <= threshold=38.57796287536621
node_67: feature_name=UAP1L1	feature_id[253].value <= threshold=60.16317367553711
node_68: feature_name=PDE3B	feature_id[724].value <= threshold=44.3468132019043
node_69: feature_name=C3AR1	feature_id[867].value <= threshold=47.00144004821777
node_70: feature_name=APOA1	feature_id[433].value <= threshold=40.7154541015625
node_71: feature_name=SYNJ2	feature_id[453].value <= threshold=49.058279037475586
node_72: feature_name=LDB1	feature_id[676].value <= threshold=54.87166404724121
node_73: feature_name=RPL13	feature_id[344].value <= threshold=7737.260009765625
node_74: feature_name=OR11G2	feature_id[100].value <= threshold=134.76038360595703
node_75: feature_name=AK1	feature_id[421].value <= threshold=40.51207733154297
node_76: feature_name=DLAT	feature_id[1220].value > threshold=6.57712984085083
node_118: feature_name=ADTRP	feature_id[86].value <= threshold=6.57712984085083
node_119: feature_name=KIT	feature_id[1098].value <= threshold=48.801530838012695
node_120: feature_name=WDR97	feature_id[649].value <= threshold=14.786337852478027
node_121: feature_name=VPS13C	feature_id[699].value <= threshold=166.92982482910156
node_122: feature_name=EVI5L	feature_id[742].value <= threshold=39.537410736083984
node_123: feature_name=GIN1	feature_id[354].value <= threshold=58.7016544342041
node_124: feature_name=RPL29	feature_id[394].value > threshold=203.48474884033203
Class: 2
Rules_12	passed counts:440
node_0: feature_name=RPL30	feature_id[7].value > threshold=1876.92724609375
node_1382: feature_name=CD3D	feature_id[5].value > threshold=166.9759292602539
node_3448: feature_name=KLRB1	feature_id[0].value > threshold=580.8887939453125
node_6252: feature_name=ANKRD28	feature_id[37].value > threshold=117.59664154052734
node_7900: feature_name=CEBPD	feature_id[13].value > threshold=120.5111083984375
node_9008: feature_name=DNAJB1	feature_id[14].value <= threshold=6697.91552734375
node_9009: feature_name=IFNG	feature_id[749].value <= threshold=215.55039978027344
node_9010: feature_name=GNLY	feature_id[127].value <= threshold=321.41668701171875
node_9011: feature_name=CCL20	feature_id[58].value > threshold=161.81236267089844
node_9179: feature_name=FOXP3	feature_id[120].value <= threshold=72.42347717285156
node_9180: feature_name=CBX3	feature_id[251].value <= threshold=795.771484375
node_9181: feature_name=RPS19	feature_id[29].value > threshold=2728.208740234375
node_9183: feature_name=TRAF3IP3	feature_id[1010].value <= threshold=611.21875
node_9184: feature_name=HS3ST3B1	feature_id[74].value <= threshold=66.2514877319336
node_9185: feature_name=HCST	feature_id[522].value <= threshold=1598.887451171875
node_9186: feature_name=MTMR10	feature_id[144].value <= threshold=189.3939437866211
node_9187: feature_name=TNFSF14	feature_id[84].value <= threshold=613.0780639648438
node_9188: feature_name=LTK	feature_id[714].value <= threshold=280.75486755371094
node_9189: feature_name=TCL1A	feature_id[8].value <= threshold=271.7095947265625
node_9190: feature_name=THAP8	feature_id[1021].value <= threshold=72.30657958984375
node_9191: feature_name=RTCB	feature_id[1081].value <= threshold=370.09814453125
node_9192: feature_name=SYTL3	feature_id[45].value <= threshold=2012.078369140625
node_9193: feature_name=RFTN1	feature_id[140].value <= threshold=596.4859924316406
node_9194: feature_name=HIRIP3	feature_id[499].value <= threshold=368.8320770263672
node_9195: feature_name=SELL	feature_id[28].value <= threshold=128.93804931640625
node_9196: feature_name=FAM45A	feature_id[592].value <= threshold=375.52008056640625
node_9197: feature_name=NEIL1	feature_id[103].value <= threshold=43.36137390136719
node_9198: feature_name=CCDC120	feature_id[484].value <= threshold=69.17543029785156
node_9199: feature_name=TNFSF14	feature_id[84].value <= threshold=402.2880554199219
Class: 23
Rules_13	passed counts:411
node_0: feature_name=RPL30	feature_id[7].value > threshold=1876.92724609375
node_1382: feature_name=CD3D	feature_id[5].value > threshold=166.9759292602539
node_3448: feature_name=KLRB1	feature_id[0].value > threshold=580.8887939453125
node_6252: feature_name=ANKRD28	feature_id[37].value <= threshold=117.59664154052734
node_6253: feature_name=SOCS3	feature_id[9].value > threshold=652.2093811035156
node_7641: feature_name=DNAJB1	feature_id[14].value <= threshold=641.5398254394531
node_7642: feature_name=ANXA1	feature_id[807].value <= threshold=977.9216613769531
node_7643: feature_name=TIGIT	feature_id[1085].value <= threshold=764.5643310546875
node_7644: feature_name=RGS1	feature_id[43].value <= threshold=1579.2626953125
node_7645: feature_name=UPP1	feature_id[1041].value <= threshold=174.20823669433594
node_7646: feature_name=CD200	feature_id[195].value <= threshold=234.03036499023438
node_7647: feature_name=RPL10	feature_id[330].value <= threshold=15174.52685546875
node_7648: feature_name=MT-ND4	feature_id[559].value <= threshold=5217.87841796875
node_7649: feature_name=COX8A	feature_id[593].value <= threshold=1068.72705078125
node_7650: feature_name=CEBPD	feature_id[13].value <= threshold=48.709205627441406
node_7651: feature_name=TP53	feature_id[836].value <= threshold=325.63360595703125
node_7652: feature_name=AP3D1	feature_id[316].value <= threshold=473.2638854980469
node_7653: feature_name=IL16	feature_id[332].value <= threshold=864.7841491699219
node_7654: feature_name=GTSCR1	feature_id[1163].value <= threshold=82.562744140625
node_7655: feature_name=ABHD11	feature_id[442].value <= threshold=101.8744888305664
node_7656: feature_name=THAP8	feature_id[1021].value <= threshold=73.87706756591797
node_7657: feature_name=SMPDL3A	feature_id[735].value <= threshold=443.9433288574219
node_7658: feature_name=MAGEH1	feature_id[155].value <= threshold=1385.6442260742188
node_7659: feature_name=RTKN2	feature_id[27].value <= threshold=804.6495971679688
node_7660: feature_name=ITGA1	feature_id[77].value <= threshold=489.98736572265625
node_7661: feature_name=IL32	feature_id[353].value <= threshold=2677.222412109375
node_7662: feature_name=ZNF248	feature_id[400].value <= threshold=358.4125213623047
node_7663: feature_name=BCKDHA	feature_id[757].value <= threshold=249.99628448486328
node_7664: feature_name=EP400	feature_id[1013].value <= threshold=531.6819458007812
node_7665: feature_name=C1QA	feature_id[1166].value <= threshold=108.03803253173828
node_7666: feature_name=CYLD	feature_id[117].value <= threshold=996.2262878417969
node_7667: feature_name=RHOC	feature_id[83].value <= threshold=508.0347900390625
node_7668: feature_name=CTRC	feature_id[620].value <= threshold=95.31071472167969
node_7669: feature_name=EPHX2	feature_id[397].value <= threshold=474.83018493652344
node_7670: feature_name=DPYSL4	feature_id[198].value <= threshold=66.8270492553711
node_7671: feature_name=LRRC40	feature_id[1209].value <= threshold=140.28030014038086
node_7672: feature_name=TRAV6	feature_id[1168].value <= threshold=91.8948745727539
node_7673: feature_name=SERF1A	feature_id[1208].value <= threshold=49.13039016723633
node_7674: feature_name=KIF5C	feature_id[549].value <= threshold=41.1556510925293
Class: 21
Rules_14	passed counts:359
node_0: feature_name=RPL30	feature_id[7].value <= threshold=1876.92724609375
node_1: feature_name=ANXA1	feature_id[807].value <= threshold=168.9639663696289
node_2: feature_name=CD7	feature_id[108].value <= threshold=250.06877899169922
node_3: feature_name=LAPTM5	feature_id[94].value <= threshold=303.18585205078125
node_4: feature_name=TPSAB1	feature_id[70].value <= threshold=394.31187438964844
node_5: feature_name=CD2	feature_id[150].value <= threshold=306.0834503173828
node_6: feature_name=TYROBP	feature_id[62].value <= threshold=234.16322326660156
node_7: feature_name=TCL1A	feature_id[8].value <= threshold=85.3961296081543
node_8: feature_name=HIST1H4C	feature_id[993].value <= threshold=2356.299560546875
node_9: feature_name=SYTL3	feature_id[45].value <= threshold=922.5513305664062
node_10: feature_name=RPL31	feature_id[66].value <= threshold=3421.3841552734375
node_11: feature_name=DAPK1	feature_id[548].value <= threshold=360.79150390625
node_12: feature_name=PYHIN1	feature_id[96].value <= threshold=413.0949401855469
node_13: feature_name=LRRFIP1	feature_id[410].value <= threshold=835.6791076660156
node_14: feature_name=PSAP	feature_id[964].value > threshold=147.36222076416016
node_350: feature_name=LAPTM5	feature_id[94].value > threshold=40.56721115112305
node_684: feature_name=RCCD1	feature_id[1129].value <= threshold=6.887716293334961
node_685: feature_name=PSIP1	feature_id[604].value <= threshold=23.921772956848145
node_686: feature_name=RAD21	feature_id[908].value <= threshold=143.64195251464844
node_687: feature_name=GPR18	feature_id[298].value <= threshold=34.50139331817627
node_688: feature_name=TPT1	feature_id[26].value > threshold=611.1147766113281
node_692: feature_name=VAV3	feature_id[197].value <= threshold=51.41425895690918
node_693: feature_name=MIR4435-2HG	feature_id[529].value <= threshold=361.27137756347656
node_694: feature_name=DSCR9	feature_id[368].value <= threshold=37.183013916015625
node_695: feature_name=RAB6B	feature_id[560].value <= threshold=20.546537399291992
node_696: feature_name=DNAJB1	feature_id[14].value <= threshold=5590.17724609375
node_697: feature_name=CH25H	feature_id[32].value <= threshold=851.6992416381836
node_698: feature_name=MRPS31	feature_id[866].value <= threshold=312.5376205444336
node_699: feature_name=AC133644.2	feature_id[38].value <= threshold=126.75495910644531
node_700: feature_name=NTHL1	feature_id[572].value <= threshold=81.79620361328125
node_701: feature_name=CMTM3	feature_id[287].value <= threshold=18.494544982910156
node_702: feature_name=RAB11FIP1	feature_id[206].value <= threshold=274.51560974121094
node_703: feature_name=RPS13	feature_id[1].value > threshold=172.7482681274414
node_707: feature_name=TLR5	feature_id[335].value <= threshold=7.066438674926758
node_708: feature_name=PMAIP1	feature_id[111].value <= threshold=712.01025390625
node_709: feature_name=SOCS3	feature_id[9].value <= threshold=696.3240356445312
Class: 2
Rules_15	passed counts:306
node_0: feature_name=RPL30	feature_id[7].value > threshold=1876.92724609375
node_1382: feature_name=CD3D	feature_id[5].value <= threshold=166.9759292602539
node_1383: feature_name=TCL1A	feature_id[8].value <= threshold=207.06077575683594
node_1384: feature_name=ANXA1	feature_id[807].value > threshold=246.4875717163086
node_2376: feature_name=TPSAB1	feature_id[70].value <= threshold=723.6544647216797
node_2377: feature_name=TYROBP	feature_id[62].value > threshold=100.10407257080078
node_3029: feature_name=KLRB1	feature_id[0].value > threshold=270.3529052734375
node_3133: feature_name=CMC1	feature_id[91].value <= threshold=812.4603881835938
node_3134: feature_name=TMSB4X	feature_id[3].value <= threshold=12413.30517578125
node_3135: feature_name=CCL3	feature_id[681].value <= threshold=1740.7591552734375
node_3136: feature_name=CD247	feature_id[575].value <= threshold=580.213134765625
node_3137: feature_name=CD3G	feature_id[52].value <= threshold=217.40234375
node_3138: feature_name=KLRF1	feature_id[21].value <= threshold=370.06532287597656
node_3139: feature_name=FRMD4B	feature_id[22].value <= threshold=277.8431091308594
node_3140: feature_name=LY6E	feature_id[372].value <= threshold=1022.2994079589844
node_3141: feature_name=GNLY	feature_id[127].value <= threshold=13251.85595703125
node_3142: feature_name=CEP55	feature_id[1082].value <= threshold=97.36150360107422
node_3143: feature_name=LINC00243	feature_id[937].value <= threshold=296.8667755126953
Class: 12
Rules_16	passed counts:278
node_0: feature_name=RPL30	feature_id[7].value > threshold=1876.92724609375
node_1382: feature_name=CD3D	feature_id[5].value > threshold=166.9759292602539
node_3448: feature_name=KLRB1	feature_id[0].value <= threshold=580.8887939453125
node_3449: feature_name=RPS13	feature_id[1].value > threshold=4656.239990234375
node_5261: feature_name=TIGIT	feature_id[1085].value <= threshold=217.81784057617188
node_5262: feature_name=RGS1	feature_id[43].value <= threshold=405.24000549316406
node_5263: feature_name=TSHZ2	feature_id[24].value <= threshold=48.82335662841797
node_5264: feature_name=SELL	feature_id[28].value > threshold=138.40476989746094
node_5472: feature_name=IKZF2	feature_id[105].value <= threshold=220.09500122070312
node_5473: feature_name=CD4	feature_id[93].value <= threshold=60.43026351928711
node_5474: feature_name=MT-CO1	feature_id[734].value <= threshold=6085.78271484375
node_5475: feature_name=MT-ND4	feature_id[559].value <= threshold=3999.5203857421875
node_5476: feature_name=TOMM7	feature_id[187].value > threshold=822.2143249511719
node_5544: feature_name=RTKN2	feature_id[27].value <= threshold=462.860595703125
node_5545: feature_name=PLEKHF1	feature_id[232].value <= threshold=285.99571228027344
node_5546: feature_name=MT-ATP6	feature_id[116].value <= threshold=5090.845458984375
node_5547: feature_name=BATF	feature_id[23].value <= threshold=431.8160400390625
node_5548: feature_name=PTGER2	feature_id[56].value <= threshold=279.69085693359375
node_5549: feature_name=ZNF184	feature_id[1089].value <= threshold=342.34800720214844
node_5550: feature_name=PPP5C	feature_id[566].value <= threshold=330.6485900878906
node_5551: feature_name=CPA5	feature_id[589].value <= threshold=105.8425064086914
node_5552: feature_name=GNGT2	feature_id[1214].value <= threshold=230.16995239257812
node_5553: feature_name=NUB1	feature_id[395].value <= threshold=550.6273193359375
node_5554: feature_name=HIGD1A	feature_id[1083].value <= threshold=296.26353454589844
node_5555: feature_name=PNMA5	feature_id[168].value <= threshold=219.68365478515625
node_5556: feature_name=MRPL10	feature_id[962].value <= threshold=408.6002197265625
node_5557: feature_name=RAB11FIP1	feature_id[206].value <= threshold=301.9064483642578
node_5558: feature_name=ZNF17	feature_id[778].value <= threshold=280.03041076660156
node_5559: feature_name=OR51M1	feature_id[977].value <= threshold=99.06875610351562
node_5560: feature_name=AC099850.1	feature_id[822].value <= threshold=81.7260513305664
node_5561: feature_name=DIP2B	feature_id[1180].value <= threshold=382.2482452392578
node_5562: feature_name=DNAJA1	feature_id[801].value <= threshold=1230.8787841796875
node_5563: feature_name=CREB1	feature_id[535].value <= threshold=490.659423828125
node_5564: feature_name=KMT2E-AS1	feature_id[939].value <= threshold=377.48040771484375
node_5565: feature_name=NDC80	feature_id[393].value <= threshold=278.47798919677734
node_5566: feature_name=C16orf45	feature_id[508].value <= threshold=101.68801879882812
node_5567: feature_name=RPL10A	feature_id[34].value <= threshold=6492.02001953125
node_5568: feature_name=BTG1	feature_id[36].value > threshold=244.0662841796875
node_5570: feature_name=DAPL1	feature_id[1025].value <= threshold=248.16854095458984
node_5571: feature_name=ERCC4	feature_id[531].value <= threshold=449.6548767089844
node_5572: feature_name=SVIP	feature_id[208].value <= threshold=724.80029296875
node_5573: feature_name=CTCF	feature_id[179].value <= threshold=664.6915893554688
node_5574: feature_name=RNF214	feature_id[576].value <= threshold=356.4905700683594
node_5575: feature_name=LDHB	feature_id[900].value <= threshold=2303.4029541015625
node_5576: feature_name=L1TD1	feature_id[664].value <= threshold=71.87005615234375
Class: 20
Rules_17	passed counts:225
node_0: feature_name=RPL30	feature_id[7].value <= threshold=1876.92724609375
node_1: feature_name=ANXA1	feature_id[807].value > threshold=168.9639663696289
node_1043: feature_name=TPSAB1	feature_id[70].value > threshold=598.9794921875
node_1373: feature_name=MAGI3	feature_id[1205].value <= threshold=15.441868782043457
node_1374: feature_name=CCL20	feature_id[58].value <= threshold=38.24384307861328
Class: 16
Rules_18	passed counts:209
node_0: feature_name=RPL30	feature_id[7].value > threshold=1876.92724609375
node_1382: feature_name=CD3D	feature_id[5].value > threshold=166.9759292602539
node_3448: feature_name=KLRB1	feature_id[0].value <= threshold=580.8887939453125
node_3449: feature_name=RPS13	feature_id[1].value <= threshold=4656.239990234375
node_3450: feature_name=CMC1	feature_id[91].value <= threshold=304.52989196777344
node_3451: feature_name=ICA1	feature_id[10].value > threshold=33.6859130859375
node_5043: feature_name=TIGIT	feature_id[1085].value > threshold=175.59133911132812
node_5113: feature_name=NCAM1	feature_id[1039].value <= threshold=94.73285675048828
node_5114: feature_name=MALAT1	feature_id[2].value <= threshold=144093.625
node_5115: feature_name=MYBL1	feature_id[78].value <= threshold=160.27273178100586
node_5116: feature_name=RASGEF1B	feature_id[160].value <= threshold=362.9107360839844
node_5117: feature_name=RPL35A	feature_id[75].value <= threshold=7640.370849609375
node_5118: feature_name=PELO	feature_id[851].value <= threshold=490.8584442138672
node_5119: feature_name=OPRD1	feature_id[524].value <= threshold=88.92050170898438
node_5120: feature_name=IFNG	feature_id[749].value <= threshold=542.4315185546875
Class: 24
Rules_19	passed counts:208
node_0: feature_name=RPL30	feature_id[7].value > threshold=1876.92724609375
node_1382: feature_name=CD3D	feature_id[5].value > threshold=166.9759292602539
node_3448: feature_name=KLRB1	feature_id[0].value > threshold=580.8887939453125
node_6252: feature_name=ANKRD28	feature_id[37].value > threshold=117.59664154052734
node_7900: feature_name=CEBPD	feature_id[13].value <= threshold=120.5111083984375
node_7901: feature_name=RPL13	feature_id[344].value > threshold=8130.756103515625
node_8385: feature_name=IL22	feature_id[501].value > threshold=148.87995147705078
node_8957: feature_name=RPL13	feature_id[344].value <= threshold=15191.87353515625
node_8958: feature_name=MID1IP1	feature_id[167].value <= threshold=500.7986755371094
node_8959: feature_name=ARHGEF3	feature_id[673].value <= threshold=296.2211151123047
node_8960: feature_name=CYTIP	feature_id[485].value <= threshold=1395.3275756835938
node_8961: feature_name=C1orf162	feature_id[190].value <= threshold=334.5094451904297
node_8962: feature_name=CSGALNACT2	feature_id[626].value <= threshold=273.56858825683594
node_8963: feature_name=DRAIC	feature_id[996].value <= threshold=45.56223678588867
node_8964: feature_name=CD69	feature_id[35].value <= threshold=14286.1708984375
node_8965: feature_name=SAMHD1	feature_id[136].value <= threshold=399.4808654785156
node_8966: feature_name=CEACAM4	feature_id[872].value <= threshold=72.33795928955078
node_8967: feature_name=TAF1B	feature_id[755].value <= threshold=272.76634216308594
node_8968: feature_name=TMSB4X	feature_id[3].value > threshold=4578.3968505859375
node_8970: feature_name=RPL36	feature_id[172].value <= threshold=6371.62890625
node_8971: feature_name=H3F3B	feature_id[97].value > threshold=219.69227600097656
node_8973: feature_name=ZNF174	feature_id[1225].value <= threshold=233.206298828125
node_8974: feature_name=BTG1	feature_id[36].value > threshold=424.5955352783203
Class: 23
Rules_20	passed counts:204
node_0: feature_name=RPL30	feature_id[7].value > threshold=1876.92724609375
node_1382: feature_name=CD3D	feature_id[5].value > threshold=166.9759292602539
node_3448: feature_name=KLRB1	feature_id[0].value <= threshold=580.8887939453125
node_3449: feature_name=RPS13	feature_id[1].value > threshold=4656.239990234375
node_5261: feature_name=TIGIT	feature_id[1085].value > threshold=217.81784057617188
node_6121: feature_name=ANXA1	feature_id[807].value <= threshold=214.11420440673828
node_6122: feature_name=CMC1	feature_id[91].value <= threshold=511.1844787597656
node_6123: feature_name=MALAT1	feature_id[2].value <= threshold=145365.515625
node_6124: feature_name=STAT4	feature_id[217].value <= threshold=312.9724426269531
node_6125: feature_name=ATM	feature_id[799].value <= threshold=674.6616516113281
node_6126: feature_name=LRRFIP1	feature_id[410].value <= threshold=466.38270568847656
node_6127: feature_name=RPS3A	feature_id[364].value > threshold=2768.784423828125
node_6135: feature_name=ENOPH1	feature_id[1132].value <= threshold=387.83819580078125
node_6136: feature_name=CH25H	feature_id[32].value <= threshold=2046.7918090820312
node_6137: feature_name=SVIP	feature_id[208].value <= threshold=1186.3720092773438
node_6138: feature_name=TMED2	feature_id[647].value <= threshold=576.4857788085938
node_6139: feature_name=TAF5	feature_id[725].value <= threshold=122.60912322998047
node_6140: feature_name=RAB11A	feature_id[374].value <= threshold=576.6531982421875
node_6141: feature_name=MT2A	feature_id[424].value <= threshold=6351.453369140625
node_6142: feature_name=SCD	feature_id[213].value <= threshold=111.28421783447266
node_6143: feature_name=VMP1	feature_id[750].value <= threshold=1287.1529541015625
node_6144: feature_name=CD3E	feature_id[30].value <= threshold=3131.684814453125
node_6145: feature_name=ZNF100	feature_id[1224].value <= threshold=465.89537048339844
node_6146: feature_name=LRRC27	feature_id[1171].value <= threshold=109.79358673095703
node_6147: feature_name=LINC00526	feature_id[941].value <= threshold=387.73687744140625
node_6148: feature_name=LAPTM5	feature_id[94].value <= threshold=2272.6103515625
node_6149: feature_name=RPL28	feature_id[109].value <= threshold=11152.1201171875
Class: 24
Rules_21	passed counts:204
node_0: feature_name=RPL30	feature_id[7].value > threshold=1876.92724609375
node_1382: feature_name=CD3D	feature_id[5].value > threshold=166.9759292602539
node_3448: feature_name=KLRB1	feature_id[0].value <= threshold=580.8887939453125
node_3449: feature_name=RPS13	feature_id[1].value <= threshold=4656.239990234375
node_3450: feature_name=CMC1	feature_id[91].value <= threshold=304.52989196777344
node_3451: feature_name=ICA1	feature_id[10].value <= threshold=33.6859130859375
node_3452: feature_name=SELL	feature_id[28].value <= threshold=78.5695686340332
node_3453: feature_name=SOCS3	feature_id[9].value <= threshold=739.6465759277344
node_3454: feature_name=CD7	feature_id[108].value <= threshold=2287.02783203125
node_3455: feature_name=CCL20	feature_id[58].value <= threshold=82.8461799621582
node_3456: feature_name=ANXA1	feature_id[807].value > threshold=259.94288635253906
node_3770: feature_name=RPS29	feature_id[57].value <= threshold=7345.591064453125
node_3771: feature_name=EEF1A1	feature_id[101].value <= threshold=16265.34765625
node_3772: feature_name=IKZF2	feature_id[105].value <= threshold=76.7459716796875
node_3773: feature_name=CD4	feature_id[93].value <= threshold=39.68254089355469
node_3774: feature_name=IL2	feature_id[72].value <= threshold=280.3074493408203
node_3775: feature_name=KIT	feature_id[1098].value <= threshold=427.3518524169922
node_3776: feature_name=ITGA1	feature_id[77].value <= threshold=927.8745422363281
node_3777: feature_name=FRMD4B	feature_id[22].value <= threshold=487.9681701660156
node_3778: feature_name=NFKBIA	feature_id[15].value <= threshold=1670.1304931640625
node_3779: feature_name=SARAF	feature_id[33].value <= threshold=4665.7080078125
node_3780: feature_name=CARD16	feature_id[123].value <= threshold=562.6710815429688
node_3781: feature_name=MAL	feature_id[1223].value <= threshold=291.52976989746094
node_3782: feature_name=ZBTB16	feature_id[686].value <= threshold=344.20135498046875
node_3783: feature_name=GPRIN3	feature_id[588].value <= threshold=934.3484802246094
node_3784: feature_name=CLCN7	feature_id[881].value <= threshold=139.4937973022461
node_3785: feature_name=FBLN7	feature_id[59].value <= threshold=212.73576545715332
node_3786: feature_name=GNLY	feature_id[127].value <= threshold=18758.46875
node_3787: feature_name=CHCHD7	feature_id[275].value <= threshold=761.3609924316406
node_3788: feature_name=SULT1A1	feature_id[1178].value <= threshold=21.001344680786133
node_3789: feature_name=MAST3	feature_id[1049].value <= threshold=192.07469177246094
node_3790: feature_name=RNF31	feature_id[595].value <= threshold=178.69495391845703
node_3791: feature_name=LENG9	feature_id[615].value <= threshold=91.20758819580078
node_3792: feature_name=DNAJB9	feature_id[1238].value <= threshold=898.3175354003906
node_3793: feature_name=ABAT	feature_id[841].value <= threshold=141.13037300109863
node_3794: feature_name=CASP6	feature_id[1044].value <= threshold=195.9984359741211
node_3795: feature_name=PARP8	feature_id[391].value <= threshold=1563.4519653320312
node_3796: feature_name=ZBED5	feature_id[1009].value <= threshold=399.8062286376953
node_3797: feature_name=C9orf40	feature_id[925].value <= threshold=181.22667694091797
node_3798: feature_name=SNRNP35	feature_id[625].value <= threshold=482.40968322753906
node_3799: feature_name=CTRC	feature_id[620].value <= threshold=275.0274963378906
node_3800: feature_name=NME7	feature_id[380].value <= threshold=409.51361083984375
node_3801: feature_name=DHDDS	feature_id[521].value <= threshold=412.8842315673828
node_3802: feature_name=SEC24B	feature_id[113].value <= threshold=492.99871826171875
Class: 5
Rules_22	passed counts:181
node_0: feature_name=RPL30	feature_id[7].value > threshold=1876.92724609375
node_1382: feature_name=CD3D	feature_id[5].value > threshold=166.9759292602539
node_3448: feature_name=KLRB1	feature_id[0].value > threshold=580.8887939453125
node_6252: feature_name=ANKRD28	feature_id[37].value > threshold=117.59664154052734
node_7900: feature_name=CEBPD	feature_id[13].value > threshold=120.5111083984375
node_9008: feature_name=DNAJB1	feature_id[14].value <= threshold=6697.91552734375
node_9009: feature_name=IFNG	feature_id[749].value <= threshold=215.55039978027344
node_9010: feature_name=GNLY	feature_id[127].value <= threshold=321.41668701171875
node_9011: feature_name=CCL20	feature_id[58].value <= threshold=161.81236267089844
node_9012: feature_name=RPL13	feature_id[344].value > threshold=10047.50390625
node_9134: feature_name=RPL6	feature_id[706].value <= threshold=4848.182373046875
node_9135: feature_name=RPL7	feature_id[44].value > threshold=2484.08642578125
node_9141: feature_name=THOC5	feature_id[1068].value <= threshold=251.14630126953125
node_9142: feature_name=PUS7	feature_id[346].value <= threshold=201.2592544555664
node_9143: feature_name=CCDC85B	feature_id[600].value <= threshold=806.2927551269531
node_9144: feature_name=SECTM1	feature_id[1127].value <= threshold=194.14151000976562
node_9145: feature_name=EGFL6	feature_id[1133].value <= threshold=55.60498046875
node_9146: feature_name=KCNQ3	feature_id[969].value <= threshold=48.06768035888672
node_9147: feature_name=ZNF345	feature_id[787].value <= threshold=185.98900604248047
node_9148: feature_name=CCL20	feature_id[58].value <= threshold=158.39137268066406
node_9149: feature_name=NCAPH2	feature_id[972].value <= threshold=467.5303649902344
node_9150: feature_name=TIPARP	feature_id[422].value <= threshold=627.760009765625
node_9151: feature_name=GP1BA	feature_id[295].value <= threshold=38.09233474731445
Class: 23
Rules_23	passed counts:181
node_0: feature_name=RPL30	feature_id[7].value > threshold=1876.92724609375
node_1382: feature_name=CD3D	feature_id[5].value > threshold=166.9759292602539
node_3448: feature_name=KLRB1	feature_id[0].value <= threshold=580.8887939453125
node_3449: feature_name=RPS13	feature_id[1].value > threshold=4656.239990234375
node_5261: feature_name=TIGIT	feature_id[1085].value <= threshold=217.81784057617188
node_5262: feature_name=RGS1	feature_id[43].value <= threshold=405.24000549316406
node_5263: feature_name=TSHZ2	feature_id[24].value <= threshold=48.82335662841797
node_5264: feature_name=SELL	feature_id[28].value > threshold=138.40476989746094
node_5472: feature_name=IKZF2	feature_id[105].value <= threshold=220.09500122070312
node_5473: feature_name=CD4	feature_id[93].value > threshold=60.43026351928711
node_5767: feature_name=IL32	feature_id[353].value <= threshold=2206.4622802734375
node_5768: feature_name=MAP3K1	feature_id[370].value <= threshold=339.9745635986328
node_5769: feature_name=PFN1	feature_id[329].value <= threshold=4089.6971435546875
node_5770: feature_name=EEF1A1	feature_id[101].value > threshold=10193.71630859375
node_5776: feature_name=VAV3	feature_id[197].value <= threshold=124.83562469482422
node_5777: feature_name=PDCD1	feature_id[99].value <= threshold=114.3641357421875
node_5778: feature_name=RPS4X	feature_id[25].value <= threshold=10943.40380859375
node_5779: feature_name=FAT3	feature_id[760].value <= threshold=121.74336242675781
node_5780: feature_name=VMP1	feature_id[750].value <= threshold=901.4706420898438
node_5781: feature_name=LENG9	feature_id[615].value <= threshold=435.17193603515625
Class: 20
Rules_24	passed counts:173
node_0: feature_name=RPL30	feature_id[7].value > threshold=1876.92724609375
node_1382: feature_name=CD3D	feature_id[5].value > threshold=166.9759292602539
node_3448: feature_name=KLRB1	feature_id[0].value <= threshold=580.8887939453125
node_3449: feature_name=RPS13	feature_id[1].value <= threshold=4656.239990234375
node_3450: feature_name=CMC1	feature_id[91].value > threshold=304.52989196777344
node_5144: feature_name=CMC1	feature_id[91].value <= threshold=536.0496826171875
node_5145: feature_name=ICA1	feature_id[10].value <= threshold=167.4291229248047
node_5146: feature_name=TPT1	feature_id[26].value <= threshold=5690.272705078125
node_5147: feature_name=MAL	feature_id[1223].value <= threshold=236.97319793701172
node_5148: feature_name=RPL34	feature_id[4].value <= threshold=11039.8017578125
node_5149: feature_name=ITGA1	feature_id[77].value <= threshold=508.0395202636719
node_5150: feature_name=ACTB	feature_id[202].value <= threshold=16331.103515625
node_5151: feature_name=MT-CO1	feature_id[734].value > threshold=1453.6851196289062
node_5155: feature_name=ADTRP	feature_id[86].value <= threshold=163.0257568359375
node_5156: feature_name=LGALS3	feature_id[142].value <= threshold=466.16839599609375
node_5157: feature_name=PDK1	feature_id[759].value <= threshold=384.3279266357422
node_5158: feature_name=RPL12	feature_id[301].value <= threshold=6164.6181640625
node_5159: feature_name=PLCL1	feature_id[779].value <= threshold=377.314208984375
node_5160: feature_name=PELI3	feature_id[1093].value <= threshold=154.7508544921875
node_5161: feature_name=STRBP	feature_id[1014].value <= threshold=541.2486572265625
node_5162: feature_name=GALC	feature_id[264].value <= threshold=175.8705596923828
node_5163: feature_name=PSMA7	feature_id[322].value <= threshold=1009.0696411132812
Class: 5
Rules_25	passed counts:155
node_0: feature_name=RPL30	feature_id[7].value > threshold=1876.92724609375
node_1382: feature_name=CD3D	feature_id[5].value > threshold=166.9759292602539
node_3448: feature_name=KLRB1	feature_id[0].value > threshold=580.8887939453125
node_6252: feature_name=ANKRD28	feature_id[37].value > threshold=117.59664154052734
node_7900: feature_name=CEBPD	feature_id[13].value > threshold=120.5111083984375
node_9008: feature_name=DNAJB1	feature_id[14].value <= threshold=6697.91552734375
node_9009: feature_name=IFNG	feature_id[749].value <= threshold=215.55039978027344
node_9010: feature_name=GNLY	feature_id[127].value <= threshold=321.41668701171875
node_9011: feature_name=CCL20	feature_id[58].value <= threshold=161.81236267089844
node_9012: feature_name=RPL13	feature_id[344].value <= threshold=10047.50390625
node_9013: feature_name=IL12RB2	feature_id[968].value <= threshold=188.64891052246094
node_9014: feature_name=S100A4	feature_id[18].value > threshold=195.41687774658203
node_9024: feature_name=MED13	feature_id[102].value <= threshold=204.10263061523438
node_9025: feature_name=TPT1	feature_id[26].value > threshold=3490.5924072265625
node_9035: feature_name=HCST	feature_id[522].value <= threshold=451.7027587890625
node_9036: feature_name=C1orf162	feature_id[190].value <= threshold=34.81894302368164
node_9037: feature_name=VAMP8	feature_id[633].value <= threshold=899.6867370605469
node_9038: feature_name=C12orf49	feature_id[122].value <= threshold=304.6759033203125
node_9039: feature_name=GPRIN3	feature_id[588].value <= threshold=608.1911926269531
node_9040: feature_name=NFKBIA	feature_id[15].value > threshold=402.5682830810547
node_9048: feature_name=TIGIT	feature_id[1085].value <= threshold=452.02870178222656
node_9049: feature_name=HACD1	feature_id[861].value <= threshold=50.771728515625
node_9050: feature_name=VPS26B	feature_id[864].value <= threshold=285.1971893310547
node_9051: feature_name=STX3	feature_id[1131].value <= threshold=202.46660614013672
node_9052: feature_name=GSAP	feature_id[1060].value <= threshold=193.93724822998047
node_9053: feature_name=CD69	feature_id[35].value <= threshold=16869.2197265625
node_9054: feature_name=MT-ATP6	feature_id[116].value > threshold=571.9066162109375
node_9056: feature_name=TRAPPC9	feature_id[495].value <= threshold=233.20687866210938
node_9057: feature_name=OTOF	feature_id[853].value <= threshold=70.40270233154297
Class: 23
Rules_26	passed counts:138
node_0: feature_name=RPL30	feature_id[7].value > threshold=1876.92724609375
node_1382: feature_name=CD3D	feature_id[5].value <= threshold=166.9759292602539
node_1383: feature_name=TCL1A	feature_id[8].value <= threshold=207.06077575683594
node_1384: feature_name=ANXA1	feature_id[807].value <= threshold=246.4875717163086
node_1385: feature_name=RPL30	feature_id[7].value > threshold=2879.1077880859375
node_1607: feature_name=CD3E	feature_id[30].value <= threshold=219.6356658935547
node_1608: feature_name=KLRB1	feature_id[0].value <= threshold=374.0462341308594
node_1609: feature_name=IGHD	feature_id[1066].value <= threshold=682.9435119628906
node_1610: feature_name=TMSB10	feature_id[17].value <= threshold=4460.5390625
node_1611: feature_name=CD7	feature_id[108].value <= threshold=333.7785186767578
node_1612: feature_name=IGHD	feature_id[1066].value <= threshold=266.7022705078125
node_1613: feature_name=TPSAB1	feature_id[70].value <= threshold=916.5032958984375
node_1614: feature_name=CD3G	feature_id[52].value <= threshold=191.64715576171875
node_1615: feature_name=ANKRD28	feature_id[37].value <= threshold=370.9778137207031
node_1616: feature_name=CD2	feature_id[150].value <= threshold=547.5794525146484
node_1617: feature_name=LAPTM5	feature_id[94].value <= threshold=165.16043853759766
node_1618: feature_name=TMSB4X	feature_id[3].value > threshold=2345.4285888671875
node_1626: feature_name=LGALS3	feature_id[142].value <= threshold=41.19634246826172
node_1627: feature_name=RPL28	feature_id[109].value > threshold=2323.664794921875
node_1631: feature_name=MT2A	feature_id[424].value <= threshold=334.07566833496094
node_1632: feature_name=FASN	feature_id[587].value <= threshold=60.657527923583984
node_1633: feature_name=TTC39C	feature_id[104].value <= threshold=385.55079650878906
node_1634: feature_name=ZNF284	feature_id[1047].value <= threshold=78.51758575439453
Class: 4
Rules_27	passed counts:134
node_0: feature_name=RPL30	feature_id[7].value > threshold=1876.92724609375
node_1382: feature_name=CD3D	feature_id[5].value > threshold=166.9759292602539
node_3448: feature_name=KLRB1	feature_id[0].value <= threshold=580.8887939453125
node_3449: feature_name=RPS13	feature_id[1].value <= threshold=4656.239990234375
node_3450: feature_name=CMC1	feature_id[91].value <= threshold=304.52989196777344
node_3451: feature_name=ICA1	feature_id[10].value <= threshold=33.6859130859375
node_3452: feature_name=SELL	feature_id[28].value > threshold=78.5695686340332
node_4694: feature_name=TIGIT	feature_id[1085].value <= threshold=47.10759353637695
node_4695: feature_name=RPL13	feature_id[344].value > threshold=9130.96923828125
node_4799: feature_name=IGHD	feature_id[1066].value <= threshold=234.8950424194336
node_4800: feature_name=RGS1	feature_id[43].value <= threshold=690.6286010742188
node_4801: feature_name=IKZF2	feature_id[105].value <= threshold=95.21995544433594
node_4802: feature_name=ANXA1	feature_id[807].value <= threshold=1561.8069458007812
node_4803: feature_name=IL32	feature_id[353].value <= threshold=137.9038314819336
node_4804: feature_name=TMSB10	feature_id[17].value > threshold=1689.4853515625
node_4810: feature_name=GNG2	feature_id[220].value <= threshold=716.5345153808594
node_4811: feature_name=GCHFR	feature_id[181].value <= threshold=319.83119201660156
node_4812: feature_name=SLC3A2	feature_id[244].value <= threshold=525.2043609619141
node_4813: feature_name=ODF2L	feature_id[40].value <= threshold=348.3853454589844
node_4814: feature_name=RGS2	feature_id[493].value <= threshold=135.45104217529297
node_4815: feature_name=SOCS3	feature_id[9].value <= threshold=2186.4917602539062
node_4816: feature_name=FRMD4B	feature_id[22].value <= threshold=78.30853271484375
Class: 20
Rules_28	passed counts:133
node_0: feature_name=RPL30	feature_id[7].value > threshold=1876.92724609375
node_1382: feature_name=CD3D	feature_id[5].value <= threshold=166.9759292602539
node_1383: feature_name=TCL1A	feature_id[8].value <= threshold=207.06077575683594
node_1384: feature_name=ANXA1	feature_id[807].value <= threshold=246.4875717163086
node_1385: feature_name=RPL30	feature_id[7].value > threshold=2879.1077880859375
node_1607: feature_name=CD3E	feature_id[30].value <= threshold=219.6356658935547
node_1608: feature_name=KLRB1	feature_id[0].value <= threshold=374.0462341308594
node_1609: feature_name=IGHD	feature_id[1066].value > threshold=682.9435119628906
node_1983: feature_name=IGHD	feature_id[1066].value > threshold=999.0843505859375
node_2005: feature_name=LPIN1	feature_id[192].value <= threshold=329.74232482910156
node_2006: feature_name=ANXA1	feature_id[807].value <= threshold=85.99931335449219
node_2007: feature_name=NME7	feature_id[380].value <= threshold=319.15821838378906
node_2008: feature_name=SAMSN1	feature_id[60].value <= threshold=673.118408203125
node_2009: feature_name=JAK1	feature_id[165].value <= threshold=863.3749389648438
Class: 10
Rules_29	passed counts:128
node_0: feature_name=RPL30	feature_id[7].value > threshold=1876.92724609375
node_1382: feature_name=CD3D	feature_id[5].value > threshold=166.9759292602539
node_3448: feature_name=KLRB1	feature_id[0].value > threshold=580.8887939453125
node_6252: feature_name=ANKRD28	feature_id[37].value <= threshold=117.59664154052734
node_6253: feature_name=SOCS3	feature_id[9].value <= threshold=652.2093811035156
node_6254: feature_name=ANXA1	feature_id[807].value > threshold=484.9878845214844
node_6770: feature_name=DNAJB1	feature_id[14].value <= threshold=4402.6337890625
node_6771: feature_name=CCL20	feature_id[58].value > threshold=130.33066940307617
node_7417: feature_name=EEF1A1	feature_id[101].value > threshold=9808.513671875
node_7445: feature_name=SELL	feature_id[28].value <= threshold=51.95884704589844
node_7446: feature_name=RPS3A	feature_id[364].value > threshold=2588.8123779296875
node_7452: feature_name=PFN1	feature_id[329].value > threshold=808.8434143066406
node_7498: feature_name=SLC8B1	feature_id[635].value <= threshold=115.5312728881836
node_7499: feature_name=FMNL1	feature_id[796].value <= threshold=422.6925048828125
node_7500: feature_name=TMEM70	feature_id[476].value <= threshold=236.7825698852539
node_7501: feature_name=TOX2	feature_id[71].value <= threshold=114.56066131591797
node_7502: feature_name=MAGIX	feature_id[1067].value <= threshold=92.52405548095703
node_7503: feature_name=SNX9	feature_id[1024].value <= threshold=668.5632934570312
node_7504: feature_name=ORAI1	feature_id[1228].value <= threshold=397.7633056640625
node_7505: feature_name=GNG2	feature_id[220].value <= threshold=660.8163146972656
node_7506: feature_name=NR1D1	feature_id[1108].value <= threshold=254.6048812866211
node_7507: feature_name=ARMC5	feature_id[1156].value <= threshold=181.74322509765625
node_7508: feature_name=GLRX3	feature_id[1206].value <= threshold=357.4245300292969
node_7509: feature_name=MSH5	feature_id[1188].value <= threshold=33.532291412353516
Class: 23
Rules_30	passed counts:127
node_0: feature_name=RPL30	feature_id[7].value > threshold=1876.92724609375
node_1382: feature_name=CD3D	feature_id[5].value > threshold=166.9759292602539
node_3448: feature_name=KLRB1	feature_id[0].value > threshold=580.8887939453125
node_6252: feature_name=ANKRD28	feature_id[37].value <= threshold=117.59664154052734
node_6253: feature_name=SOCS3	feature_id[9].value <= threshold=652.2093811035156
node_6254: feature_name=ANXA1	feature_id[807].value > threshold=484.9878845214844
node_6770: feature_name=DNAJB1	feature_id[14].value > threshold=4402.6337890625
node_7554: feature_name=RGS2	feature_id[493].value > threshold=1003.7230529785156
node_7612: feature_name=DAZAP2	feature_id[720].value <= threshold=595.6640014648438
node_7613: feature_name=RPS9	feature_id[338].value > threshold=770.3507080078125
node_7615: feature_name=RASGEF1B	feature_id[160].value <= threshold=612.4717102050781
node_7616: feature_name=SEC24B	feature_id[113].value <= threshold=304.69252014160156
node_7617: feature_name=RSBN1L	feature_id[503].value <= threshold=468.50453186035156
node_7618: feature_name=C1orf216	feature_id[1118].value <= threshold=251.38961029052734
node_7619: feature_name=ACTB	feature_id[202].value <= threshold=9998.12451171875
node_7620: feature_name=CCL3	feature_id[681].value <= threshold=267.9566955566406
node_7621: feature_name=MYOM2	feature_id[663].value <= threshold=103.54110717773438
Class: 22
Rules_31	passed counts:120
node_0: feature_name=RPL30	feature_id[7].value > threshold=1876.92724609375
node_1382: feature_name=CD3D	feature_id[5].value > threshold=166.9759292602539
node_3448: feature_name=KLRB1	feature_id[0].value > threshold=580.8887939453125
node_6252: feature_name=ANKRD28	feature_id[37].value > threshold=117.59664154052734
node_7900: feature_name=CEBPD	feature_id[13].value <= threshold=120.5111083984375
node_7901: feature_name=RPL13	feature_id[344].value > threshold=8130.756103515625
node_8385: feature_name=IL22	feature_id[501].value <= threshold=148.87995147705078
node_8386: feature_name=EEF1A1	feature_id[101].value > threshold=15121.50537109375
node_8826: feature_name=CD69	feature_id[35].value > threshold=2718.330078125
node_8918: feature_name=CMTM3	feature_id[287].value <= threshold=389.1808319091797
node_8919: feature_name=ANKRD28	feature_id[37].value > threshold=168.5553436279297
node_8925: feature_name=TIGIT	feature_id[1085].value <= threshold=341.7698669433594
node_8926: feature_name=LMNB1	feature_id[221].value <= threshold=235.44320678710938
node_8927: feature_name=TRAF3IP3	feature_id[1010].value <= threshold=631.1596374511719
node_8928: feature_name=IFITM1	feature_id[11].value <= threshold=1111.7767333984375
node_8929: feature_name=TAF4B	feature_id[1114].value <= threshold=221.06555938720703
node_8930: feature_name=DDX1	feature_id[1119].value <= threshold=313.2226104736328
node_8931: feature_name=FOSB	feature_id[1042].value <= threshold=2812.287841796875
node_8932: feature_name=RPL6	feature_id[706].value > threshold=553.54443359375
node_8934: feature_name=HNRNPK	feature_id[1194].value <= threshold=1036.6611633300781
node_8935: feature_name=PDIA3	feature_id[829].value <= threshold=927.039306640625
Class: 23
Rules_32	passed counts:117
node_0: feature_name=RPL30	feature_id[7].value > threshold=1876.92724609375
node_1382: feature_name=CD3D	feature_id[5].value > threshold=166.9759292602539
node_3448: feature_name=KLRB1	feature_id[0].value <= threshold=580.8887939453125
node_3449: feature_name=RPS13	feature_id[1].value > threshold=4656.239990234375
node_5261: feature_name=TIGIT	feature_id[1085].value <= threshold=217.81784057617188
node_5262: feature_name=RGS1	feature_id[43].value <= threshold=405.24000549316406
node_5263: feature_name=TSHZ2	feature_id[24].value <= threshold=48.82335662841797
node_5264: feature_name=SELL	feature_id[28].value <= threshold=138.40476989746094
node_5265: feature_name=MALAT1	feature_id[2].value <= threshold=40336.16015625
node_5266: feature_name=CTLA4	feature_id[73].value <= threshold=513.6112060546875
node_5267: feature_name=MT-CO1	feature_id[734].value <= threshold=9415.3701171875
node_5268: feature_name=CACYBP	feature_id[107].value <= threshold=854.1518249511719
node_5269: feature_name=HCST	feature_id[522].value <= threshold=917.5242614746094
node_5270: feature_name=RPL28	feature_id[109].value > threshold=7219.99951171875
node_5292: feature_name=CWC25	feature_id[382].value <= threshold=80.81461334228516
node_5293: feature_name=RTKN2	feature_id[27].value <= threshold=411.1693115234375
node_5294: feature_name=FBXO32	feature_id[317].value <= threshold=363.63182067871094
node_5295: feature_name=PSTK	feature_id[311].value <= threshold=351.83485412597656
node_5296: feature_name=RPS27A	feature_id[331].value <= threshold=13508.12939453125
node_5297: feature_name=SH3YL1	feature_id[194].value <= threshold=519.8221740722656
node_5298: feature_name=GPAT3	feature_id[1086].value <= threshold=120.5981674194336
Class: 20
Rules_33	passed counts:115
node_0: feature_name=RPL30	feature_id[7].value > threshold=1876.92724609375
node_1382: feature_name=CD3D	feature_id[5].value > threshold=166.9759292602539
node_3448: feature_name=KLRB1	feature_id[0].value > threshold=580.8887939453125
node_6252: feature_name=ANKRD28	feature_id[37].value > threshold=117.59664154052734
node_7900: feature_name=CEBPD	feature_id[13].value <= threshold=120.5111083984375
node_7901: feature_name=RPL13	feature_id[344].value <= threshold=8130.756103515625
node_7902: feature_name=CD7	feature_id[108].value <= threshold=1728.0266723632812
node_7903: feature_name=CCL20	feature_id[58].value <= threshold=139.24988555908203
node_7904: feature_name=ANXA1	feature_id[807].value > threshold=358.68080139160156
node_7952: feature_name=TMSB10	feature_id[17].value <= threshold=4588.558837890625
node_7953: feature_name=TNFSF13B	feature_id[110].value <= threshold=133.84303665161133
node_7954: feature_name=RPS3A	feature_id[364].value <= threshold=4691.44775390625
node_7955: feature_name=LPAR6	feature_id[41].value <= threshold=415.3905792236328
node_7956: feature_name=NFKBIA	feature_id[15].value > threshold=857.87744140625
node_8050: feature_name=RPS9	feature_id[338].value <= threshold=3768.48974609375
node_8051: feature_name=RPL34	feature_id[4].value > threshold=3182.8800048828125
node_8057: feature_name=STOML2	feature_id[396].value <= threshold=387.79734802246094
node_8058: feature_name=CHN1	feature_id[319].value <= threshold=99.74067687988281
node_8059: feature_name=TNFRSF9	feature_id[266].value <= threshold=64.15190887451172
node_8060: feature_name=PMAIP1	feature_id[111].value > threshold=208.81481170654297
node_8112: feature_name=RPL13	feature_id[344].value <= threshold=8049.56689453125
node_8113: feature_name=GYG1	feature_id[1233].value <= threshold=518.1056976318359
node_8114: feature_name=NR1D1	feature_id[1108].value <= threshold=112.73957061767578
node_8115: feature_name=MAP7D1	feature_id[436].value <= threshold=481.97373962402344
node_8116: feature_name=THAP1	feature_id[1088].value <= threshold=329.21180725097656
node_8117: feature_name=RPS6	feature_id[20].value <= threshold=10363.6474609375
node_8118: feature_name=ACP6	feature_id[1152].value <= threshold=493.60107421875
Class: 22
Rules_34	passed counts:114
node_0: feature_name=RPL30	feature_id[7].value > threshold=1876.92724609375
node_1382: feature_name=CD3D	feature_id[5].value <= threshold=166.9759292602539
node_1383: feature_name=TCL1A	feature_id[8].value <= threshold=207.06077575683594
node_1384: feature_name=ANXA1	feature_id[807].value <= threshold=246.4875717163086
node_1385: feature_name=RPL30	feature_id[7].value > threshold=2879.1077880859375
node_1607: feature_name=CD3E	feature_id[30].value <= threshold=219.6356658935547
node_1608: feature_name=KLRB1	feature_id[0].value > threshold=374.0462341308594
node_2018: feature_name=CMC1	feature_id[91].value <= threshold=570.1915283203125
node_2019: feature_name=RPS29	feature_id[57].value <= threshold=7749.68701171875
node_2020: feature_name=TMSB4X	feature_id[3].value <= threshold=16574.24658203125
node_2021: feature_name=CD3G	feature_id[52].value <= threshold=171.93948364257812
node_2022: feature_name=KLRB1	feature_id[0].value > threshold=599.6023864746094
node_2034: feature_name=IFI44L	feature_id[858].value <= threshold=293.1528625488281
node_2035: feature_name=NMB	feature_id[352].value <= threshold=471.66062927246094
Class: 12
Rules_35	passed counts:113
node_0: feature_name=RPL30	feature_id[7].value > threshold=1876.92724609375
node_1382: feature_name=CD3D	feature_id[5].value > threshold=166.9759292602539
node_3448: feature_name=KLRB1	feature_id[0].value > threshold=580.8887939453125
node_6252: feature_name=ANKRD28	feature_id[37].value <= threshold=117.59664154052734
node_6253: feature_name=SOCS3	feature_id[9].value <= threshold=652.2093811035156
node_6254: feature_name=ANXA1	feature_id[807].value <= threshold=484.9878845214844
node_6255: feature_name=ICA1	feature_id[10].value > threshold=47.45183563232422
node_6721: feature_name=RGS1	feature_id[43].value > threshold=374.81056213378906
node_6753: feature_name=TMSB4X	feature_id[3].value > threshold=5298.994140625
node_6757: feature_name=ERO1B	feature_id[272].value <= threshold=193.85480499267578
node_6758: feature_name=SCML1	feature_id[351].value <= threshold=506.88917541503906
node_6759: feature_name=GIMAP1	feature_id[827].value <= threshold=567.1356353759766
Class: 24
Rules_36	passed counts:112
node_0: feature_name=RPL30	feature_id[7].value > threshold=1876.92724609375
node_1382: feature_name=CD3D	feature_id[5].value <= threshold=166.9759292602539
node_1383: feature_name=TCL1A	feature_id[8].value > threshold=207.06077575683594
node_3227: feature_name=IGHD	feature_id[1066].value > threshold=233.94557189941406
node_3339: feature_name=RPL34	feature_id[4].value > threshold=3497.04248046875
node_3349: feature_name=TUBB	feature_id[154].value <= threshold=1405.1116333007812
node_3350: feature_name=S100A4	feature_id[18].value <= threshold=596.5698547363281
node_3351: feature_name=SLCO3A1	feature_id[1100].value <= threshold=59.12261962890625
node_3352: feature_name=HSPA8	feature_id[345].value > threshold=821.6929321289062
node_3418: feature_name=MTRNR2L12	feature_id[709].value <= threshold=6382.663818359375
node_3419: feature_name=MT-CO1	feature_id[734].value > threshold=1717.73828125
node_3421: feature_name=TMED2	feature_id[647].value <= threshold=517.8158264160156
node_3422: feature_name=VPS13C	feature_id[699].value <= threshold=559.0691680908203
node_3423: feature_name=PLAUR	feature_id[731].value <= threshold=64.54944610595703
node_3424: feature_name=LASP1	feature_id[404].value <= threshold=603.3043212890625
node_3425: feature_name=ANP32A	feature_id[728].value <= threshold=841.5122375488281
Class: 10
Rules_37	passed counts:110
node_0: feature_name=RPL30	feature_id[7].value > threshold=1876.92724609375
node_1382: feature_name=CD3D	feature_id[5].value <= threshold=166.9759292602539
node_1383: feature_name=TCL1A	feature_id[8].value <= threshold=207.06077575683594
node_1384: feature_name=ANXA1	feature_id[807].value <= threshold=246.4875717163086
node_1385: feature_name=RPL30	feature_id[7].value > threshold=2879.1077880859375
node_1607: feature_name=CD3E	feature_id[30].value <= threshold=219.6356658935547
node_1608: feature_name=KLRB1	feature_id[0].value <= threshold=374.0462341308594
node_1609: feature_name=IGHD	feature_id[1066].value <= threshold=682.9435119628906
node_1610: feature_name=TMSB10	feature_id[17].value <= threshold=4460.5390625
node_1611: feature_name=CD7	feature_id[108].value <= threshold=333.7785186767578
node_1612: feature_name=IGHD	feature_id[1066].value > threshold=266.7022705078125
node_1818: feature_name=FCER2	feature_id[848].value <= threshold=253.4509506225586
node_1819: feature_name=BIRC3	feature_id[605].value <= threshold=427.8631591796875
node_1820: feature_name=TMEM14B	feature_id[423].value <= threshold=605.311767578125
node_1821: feature_name=PMM2	feature_id[726].value <= threshold=198.68354034423828
node_1822: feature_name=TLE4	feature_id[505].value <= threshold=471.32154846191406
node_1823: feature_name=TCL1A	feature_id[8].value <= threshold=49.608097076416016
node_1824: feature_name=GUSB	feature_id[498].value <= threshold=126.45338439941406
node_1825: feature_name=ATF3	feature_id[533].value <= threshold=736.3318786621094
Class: 4
Rules_38	passed counts:104
node_0: feature_name=RPL30	feature_id[7].value > threshold=1876.92724609375
node_1382: feature_name=CD3D	feature_id[5].value > threshold=166.9759292602539
node_3448: feature_name=KLRB1	feature_id[0].value > threshold=580.8887939453125
node_6252: feature_name=ANKRD28	feature_id[37].value <= threshold=117.59664154052734
node_6253: feature_name=SOCS3	feature_id[9].value <= threshold=652.2093811035156
node_6254: feature_name=ANXA1	feature_id[807].value > threshold=484.9878845214844
node_6770: feature_name=DNAJB1	feature_id[14].value <= threshold=4402.6337890625
node_6771: feature_name=CCL20	feature_id[58].value <= threshold=130.33066940307617
node_6772: feature_name=ID2	feature_id[16].value <= threshold=238.23721313476562
node_6773: feature_name=MALAT1	feature_id[2].value > threshold=34443.990234375
node_6797: feature_name=ANXA1	feature_id[807].value > threshold=926.9989013671875
node_6849: feature_name=MT-CO1	feature_id[734].value <= threshold=6917.395751953125
node_6850: feature_name=KLRB1	feature_id[0].value <= threshold=2901.07861328125
node_6851: feature_name=RPL21	feature_id[888].value > threshold=5112.279052734375
node_6861: feature_name=CD7	feature_id[108].value <= threshold=410.68064880371094
node_6862: feature_name=CARD16	feature_id[123].value <= threshold=478.07264709472656
node_6863: feature_name=MT-ND5	feature_id[85].value <= threshold=851.1013488769531
node_6864: feature_name=PAIP1	feature_id[470].value <= threshold=218.9402313232422
node_6865: feature_name=MIR4435-2HG	feature_id[529].value <= threshold=299.4936828613281
node_6866: feature_name=VPS26B	feature_id[864].value <= threshold=397.39231872558594
node_6867: feature_name=PHTF1	feature_id[1141].value <= threshold=210.43771362304688
node_6868: feature_name=UBE2V1	feature_id[416].value <= threshold=301.12591552734375
node_6869: feature_name=DAPL1	feature_id[1025].value <= threshold=248.49507904052734
node_6870: feature_name=TANGO2	feature_id[302].value <= threshold=81.29420471191406
Class: 0
Rules_39	passed counts:104
node_0: feature_name=RPL30	feature_id[7].value > threshold=1876.92724609375
node_1382: feature_name=CD3D	feature_id[5].value <= threshold=166.9759292602539
node_1383: feature_name=TCL1A	feature_id[8].value > threshold=207.06077575683594
node_3227: feature_name=IGHD	feature_id[1066].value <= threshold=233.94557189941406
node_3228: feature_name=RPL13	feature_id[344].value > threshold=8399.7314453125
node_3274: feature_name=TCL1A	feature_id[8].value > threshold=464.5760955810547
node_3314: feature_name=YWHAE	feature_id[1139].value <= threshold=428.9384307861328
node_3315: feature_name=MT-ND4	feature_id[559].value > threshold=999.5000305175781
node_3319: feature_name=SCAF8	feature_id[1211].value <= threshold=289.0586242675781
node_3320: feature_name=ZNF395	feature_id[1087].value <= threshold=455.4606628417969
node_3321: feature_name=CLIC3	feature_id[134].value <= threshold=149.97000122070312
node_3322: feature_name=TNFSF10	feature_id[722].value <= threshold=279.5284729003906
node_3323: feature_name=IL32	feature_id[353].value <= threshold=345.90321350097656
node_3324: feature_name=PYHIN1	feature_id[96].value <= threshold=137.47593688964844
node_3325: feature_name=NOL7	feature_id[818].value <= threshold=515.0490875244141
Class: 10
Rules_40	passed counts:101
node_0: feature_name=RPL30	feature_id[7].value > threshold=1876.92724609375
node_1382: feature_name=CD3D	feature_id[5].value > threshold=166.9759292602539
node_3448: feature_name=KLRB1	feature_id[0].value <= threshold=580.8887939453125
node_3449: feature_name=RPS13	feature_id[1].value <= threshold=4656.239990234375
node_3450: feature_name=CMC1	feature_id[91].value <= threshold=304.52989196777344
node_3451: feature_name=ICA1	feature_id[10].value <= threshold=33.6859130859375
node_3452: feature_name=SELL	feature_id[28].value > threshold=78.5695686340332
node_4694: feature_name=TIGIT	feature_id[1085].value > threshold=47.10759353637695
node_4964: feature_name=RGS1	feature_id[43].value > threshold=434.7577362060547
node_4998: feature_name=FBXO32	feature_id[317].value <= threshold=396.75245666503906
node_4999: feature_name=PAG1	feature_id[644].value <= threshold=169.35994720458984
node_5000: feature_name=APOBR	feature_id[437].value <= threshold=102.02324676513672
node_5001: feature_name=RGS2	feature_id[493].value <= threshold=1213.1273803710938
node_5002: feature_name=ANXA1	feature_id[807].value <= threshold=737.6383666992188
node_5003: feature_name=SWSAP1	feature_id[1020].value <= threshold=118.23126220703125
node_5004: feature_name=NDUFV2-AS1	feature_id[369].value <= threshold=428.3315887451172
node_5005: feature_name=CKLF-CMTM1	feature_id[667].value <= threshold=64.8592529296875
node_5006: feature_name=RPL21	feature_id[888].value <= threshold=15084.2373046875
node_5007: feature_name=FNIP1	feature_id[82].value <= threshold=476.2473449707031
Class: 24
Rules_41	passed counts:100
node_0: feature_name=RPL30	feature_id[7].value > threshold=1876.92724609375
node_1382: feature_name=CD3D	feature_id[5].value > threshold=166.9759292602539
node_3448: feature_name=KLRB1	feature_id[0].value > threshold=580.8887939453125
node_6252: feature_name=ANKRD28	feature_id[37].value <= threshold=117.59664154052734
node_6253: feature_name=SOCS3	feature_id[9].value <= threshold=652.2093811035156
node_6254: feature_name=ANXA1	feature_id[807].value <= threshold=484.9878845214844
node_6255: feature_name=ICA1	feature_id[10].value <= threshold=47.45183563232422
node_6256: feature_name=DNAJB1	feature_id[14].value <= threshold=631.1770629882812
node_6257: feature_name=SOCS3	feature_id[9].value > threshold=235.99178314208984
node_6431: feature_name=S100A4	feature_id[18].value <= threshold=393.46917724609375
node_6432: feature_name=NSUN2	feature_id[440].value <= threshold=46.31344985961914
node_6433: feature_name=EEF1A1	feature_id[101].value <= threshold=17093.1142578125
node_6434: feature_name=TSN	feature_id[294].value <= threshold=247.80120086669922
node_6435: feature_name=GPR65	feature_id[258].value <= threshold=419.8126983642578
node_6436: feature_name=CMC1	feature_id[91].value <= threshold=651.0131683349609
node_6437: feature_name=LOXL1-AS1	feature_id[1007].value <= threshold=51.27153396606445
node_6438: feature_name=CACYBP	feature_id[107].value <= threshold=488.49053955078125
node_6439: feature_name=MRPL10	feature_id[962].value <= threshold=297.0087890625
node_6440: feature_name=MT-ND4	feature_id[559].value > threshold=681.6141052246094
node_6444: feature_name=MAST3	feature_id[1049].value <= threshold=107.68899536132812
node_6445: feature_name=SORL1	feature_id[408].value <= threshold=808.174072265625
node_6446: feature_name=CD200	feature_id[195].value <= threshold=108.6012191772461
node_6447: feature_name=CD3D	feature_id[5].value > threshold=200.61460876464844
Class: 21
Rules_42	passed counts:98
node_0: feature_name=RPL30	feature_id[7].value > threshold=1876.92724609375
node_1382: feature_name=CD3D	feature_id[5].value > threshold=166.9759292602539
node_3448: feature_name=KLRB1	feature_id[0].value <= threshold=580.8887939453125
node_3449: feature_name=RPS13	feature_id[1].value <= threshold=4656.239990234375
node_3450: feature_name=CMC1	feature_id[91].value <= threshold=304.52989196777344
node_3451: feature_name=ICA1	feature_id[10].value <= threshold=33.6859130859375
node_3452: feature_name=SELL	feature_id[28].value <= threshold=78.5695686340332
node_3453: feature_name=SOCS3	feature_id[9].value <= threshold=739.6465759277344
node_3454: feature_name=CD7	feature_id[108].value > threshold=2287.02783203125
node_4510: feature_name=BTG1	feature_id[36].value <= threshold=3045.69482421875
node_4511: feature_name=CD2	feature_id[150].value <= threshold=825.9841003417969
node_4512: feature_name=TMEM173	feature_id[63].value <= threshold=282.02674865722656
node_4513: feature_name=HLA-E	feature_id[224].value <= threshold=2621.7940673828125
node_4514: feature_name=DUSP6	feature_id[784].value <= threshold=343.4820251464844
node_4515: feature_name=TRAF3IP3	feature_id[1010].value <= threshold=494.46337890625
node_4516: feature_name=RNASEK	feature_id[250].value <= threshold=457.34881591796875
Class: 11
Rules_43	passed counts:98
node_0: feature_name=RPL30	feature_id[7].value > threshold=1876.92724609375
node_1382: feature_name=CD3D	feature_id[5].value > threshold=166.9759292602539
node_3448: feature_name=KLRB1	feature_id[0].value <= threshold=580.8887939453125
node_3449: feature_name=RPS13	feature_id[1].value <= threshold=4656.239990234375
node_3450: feature_name=CMC1	feature_id[91].value <= threshold=304.52989196777344
node_3451: feature_name=ICA1	feature_id[10].value <= threshold=33.6859130859375
node_3452: feature_name=SELL	feature_id[28].value <= threshold=78.5695686340332
node_3453: feature_name=SOCS3	feature_id[9].value <= threshold=739.6465759277344
node_3454: feature_name=CD7	feature_id[108].value <= threshold=2287.02783203125
node_3455: feature_name=CCL20	feature_id[58].value <= threshold=82.8461799621582
node_3456: feature_name=ANXA1	feature_id[807].value <= threshold=259.94288635253906
node_3457: feature_name=CTLA4	feature_id[73].value <= threshold=181.25894165039062
node_3458: feature_name=CD3D	feature_id[5].value > threshold=270.501953125
node_3484: feature_name=MAL	feature_id[1223].value <= threshold=68.02721405029297
node_3485: feature_name=MT-CO1	feature_id[734].value <= threshold=13556.189453125
node_3486: feature_name=FOXP3	feature_id[120].value <= threshold=192.3560333251953
node_3487: feature_name=RPL21	feature_id[888].value <= threshold=9442.140625
node_3488: feature_name=IFITM1	feature_id[11].value <= threshold=1826.3999633789062
node_3489: feature_name=ITGA1	feature_id[77].value <= threshold=76.3475341796875
node_3490: feature_name=GBP2	feature_id[128].value <= threshold=582.4006042480469
node_3491: feature_name=RORA	feature_id[61].value <= threshold=323.10838317871094
node_3492: feature_name=TBC1D4	feature_id[343].value <= threshold=62.300703048706055
node_3493: feature_name=SESN1	feature_id[49].value <= threshold=323.2014465332031
node_3494: feature_name=SDR42E2	feature_id[1165].value <= threshold=313.0958251953125
node_3495: feature_name=TCL1A	feature_id[8].value <= threshold=505.4832305908203
node_3496: feature_name=EPB41L4A-AS1	feature_id[817].value <= threshold=341.43101501464844
node_3497: feature_name=MCAM	feature_id[121].value <= threshold=112.73957061767578
node_3498: feature_name=SARAF	feature_id[33].value > threshold=120.5109634399414
node_3502: feature_name=CHMP7	feature_id[727].value <= threshold=469.2338409423828
node_3503: feature_name=MT-CO1	feature_id[734].value > threshold=1705.0596313476562
node_3505: feature_name=MID1IP1	feature_id[167].value <= threshold=417.6104736328125
node_3506: feature_name=TANK	feature_id[985].value <= threshold=602.2988586425781
Class: 5
Rules_44	passed counts:95
node_0: feature_name=RPL30	feature_id[7].value > threshold=1876.92724609375
node_1382: feature_name=CD3D	feature_id[5].value <= threshold=166.9759292602539
node_1383: feature_name=TCL1A	feature_id[8].value <= threshold=207.06077575683594
node_1384: feature_name=ANXA1	feature_id[807].value <= threshold=246.4875717163086
node_1385: feature_name=RPL30	feature_id[7].value <= threshold=2879.1077880859375
node_1386: feature_name=RPS29	feature_id[57].value > threshold=4363.28076171875
node_1496: feature_name=KLRB1	feature_id[0].value <= threshold=225.18250274658203
node_1497: feature_name=LAPTM5	feature_id[94].value > threshold=169.1430892944336
node_1529: feature_name=IL4R	feature_id[480].value <= threshold=210.71906280517578
node_1530: feature_name=TYROBP	feature_id[62].value <= threshold=74.766357421875
node_1531: feature_name=CD247	feature_id[575].value <= threshold=167.50418090820312
node_1532: feature_name=PTPRE	feature_id[509].value <= threshold=145.03106689453125
node_1533: feature_name=ACTB	feature_id[202].value > threshold=326.52571868896484
node_1537: feature_name=IGHD	feature_id[1066].value <= threshold=759.5331115722656
node_1538: feature_name=ID2	feature_id[16].value <= threshold=470.435791015625
node_1539: feature_name=PDE3B	feature_id[724].value <= threshold=43.69865417480469
node_1540: feature_name=FBXO9	feature_id[932].value <= threshold=287.73435974121094
Class: 4
Rules_45	passed counts:92
node_0: feature_name=RPL30	feature_id[7].value > threshold=1876.92724609375
node_1382: feature_name=CD3D	feature_id[5].value <= threshold=166.9759292602539
node_1383: feature_name=TCL1A	feature_id[8].value <= threshold=207.06077575683594
node_1384: feature_name=ANXA1	feature_id[807].value > threshold=246.4875717163086
node_2376: feature_name=TPSAB1	feature_id[70].value <= threshold=723.6544647216797
node_2377: feature_name=TYROBP	feature_id[62].value > threshold=100.10407257080078
node_3029: feature_name=KLRB1	feature_id[0].value > threshold=270.3529052734375
node_3133: feature_name=CMC1	feature_id[91].value > threshold=812.4603881835938
node_3215: feature_name=EEF1A1	feature_id[101].value <= threshold=17210.869140625
node_3216: feature_name=TTN-AS1	feature_id[441].value <= threshold=79.00141906738281
node_3217: feature_name=THAP8	feature_id[1021].value <= threshold=335.9410858154297
node_3218: feature_name=MFSD11	feature_id[216].value <= threshold=342.3177185058594
Class: 18
Rules_46	passed counts:90
node_0: feature_name=RPL30	feature_id[7].value > threshold=1876.92724609375
node_1382: feature_name=CD3D	feature_id[5].value > threshold=166.9759292602539
node_3448: feature_name=KLRB1	feature_id[0].value <= threshold=580.8887939453125
node_3449: feature_name=RPS13	feature_id[1].value <= threshold=4656.239990234375
node_3450: feature_name=CMC1	feature_id[91].value <= threshold=304.52989196777344
node_3451: feature_name=ICA1	feature_id[10].value <= threshold=33.6859130859375
node_3452: feature_name=SELL	feature_id[28].value <= threshold=78.5695686340332
node_3453: feature_name=SOCS3	feature_id[9].value > threshold=739.6465759277344
node_4553: feature_name=RPL31	feature_id[66].value > threshold=2014.79345703125
node_4573: feature_name=SFXN1	feature_id[307].value > threshold=318.2939910888672
node_4677: feature_name=SMC5	feature_id[500].value <= threshold=274.28221130371094
node_4678: feature_name=PLEKHF1	feature_id[232].value <= threshold=320.29266357421875
node_4679: feature_name=CTLA4	feature_id[73].value <= threshold=797.4821166992188
node_4680: feature_name=LASP1	feature_id[404].value <= threshold=295.64683532714844
node_4681: feature_name=BNIP3L	feature_id[185].value <= threshold=422.4884490966797
node_4682: feature_name=RPL24	feature_id[457].value > threshold=252.22044372558594
Class: 21
Rules_47	passed counts:88
node_0: feature_name=RPL30	feature_id[7].value > threshold=1876.92724609375
node_1382: feature_name=CD3D	feature_id[5].value > threshold=166.9759292602539
node_3448: feature_name=KLRB1	feature_id[0].value > threshold=580.8887939453125
node_6252: feature_name=ANKRD28	feature_id[37].value > threshold=117.59664154052734
node_7900: feature_name=CEBPD	feature_id[13].value <= threshold=120.5111083984375
node_7901: feature_name=RPL13	feature_id[344].value <= threshold=8130.756103515625
node_7902: feature_name=CD7	feature_id[108].value <= threshold=1728.0266723632812
node_7903: feature_name=CCL20	feature_id[58].value <= threshold=139.24988555908203
node_7904: feature_name=ANXA1	feature_id[807].value > threshold=358.68080139160156
node_7952: feature_name=TMSB10	feature_id[17].value <= threshold=4588.558837890625
node_7953: feature_name=TNFSF13B	feature_id[110].value <= threshold=133.84303665161133
node_7954: feature_name=RPS3A	feature_id[364].value <= threshold=4691.44775390625
node_7955: feature_name=LPAR6	feature_id[41].value <= threshold=415.3905792236328
node_7956: feature_name=NFKBIA	feature_id[15].value > threshold=857.87744140625
node_8050: feature_name=RPS9	feature_id[338].value <= threshold=3768.48974609375
node_8051: feature_name=RPL34	feature_id[4].value > threshold=3182.8800048828125
node_8057: feature_name=STOML2	feature_id[396].value <= threshold=387.79734802246094
node_8058: feature_name=CHN1	feature_id[319].value <= threshold=99.74067687988281
node_8059: feature_name=TNFRSF9	feature_id[266].value <= threshold=64.15190887451172
node_8060: feature_name=PMAIP1	feature_id[111].value <= threshold=208.81481170654297
node_8061: feature_name=RPL39	feature_id[347].value <= threshold=8826.1875
node_8062: feature_name=APAF1	feature_id[270].value <= threshold=93.68559265136719
node_8063: feature_name=ACTB	feature_id[202].value <= threshold=7246.94921875
node_8064: feature_name=TPT1	feature_id[26].value <= threshold=9479.09033203125
node_8065: feature_name=ATG16L2	feature_id[989].value <= threshold=220.5634994506836
node_8066: feature_name=C1orf162	feature_id[190].value <= threshold=95.76709747314453
node_8067: feature_name=ATF3	feature_id[533].value <= threshold=1139.5421142578125
node_8068: feature_name=CLIC3	feature_id[134].value <= threshold=98.69719696044922
node_8069: feature_name=POLK	feature_id[1207].value <= threshold=252.63565826416016
node_8070: feature_name=SLC27A3	feature_id[277].value <= threshold=256.6275939941406
Class: 22
Rules_48	passed counts:87
node_0: feature_name=RPL30	feature_id[7].value > threshold=1876.92724609375
node_1382: feature_name=CD3D	feature_id[5].value > threshold=166.9759292602539
node_3448: feature_name=KLRB1	feature_id[0].value > threshold=580.8887939453125
node_6252: feature_name=ANKRD28	feature_id[37].value > threshold=117.59664154052734
node_7900: feature_name=CEBPD	feature_id[13].value <= threshold=120.5111083984375
node_7901: feature_name=RPL13	feature_id[344].value > threshold=8130.756103515625
node_8385: feature_name=IL22	feature_id[501].value <= threshold=148.87995147705078
node_8386: feature_name=EEF1A1	feature_id[101].value <= threshold=15121.50537109375
node_8387: feature_name=ANXA1	feature_id[807].value > threshold=528.4729614257812
node_8505: feature_name=TLE1	feature_id[926].value > threshold=100.1169204711914
node_8791: feature_name=CACYBP	feature_id[107].value <= threshold=669.9172058105469
node_8792: feature_name=HLA-E	feature_id[224].value <= threshold=1555.43359375
node_8793: feature_name=RTCB	feature_id[1081].value <= threshold=291.0139465332031
node_8794: feature_name=ATF3	feature_id[533].value <= threshold=2686.5435791015625
node_8795: feature_name=MYL6	feature_id[214].value > threshold=104.01497650146484
node_8799: feature_name=MTA1	feature_id[1125].value <= threshold=251.2095489501953
node_8800: feature_name=ADAM23	feature_id[1231].value <= threshold=256.71754455566406
node_8801: feature_name=MTHFD2	feature_id[145].value <= threshold=283.87109375
node_8802: feature_name=RPL10	feature_id[330].value <= threshold=16072.22119140625
node_8803: feature_name=CDKL2	feature_id[513].value <= threshold=57.24753952026367
Class: 23
Rules_49	passed counts:87
node_0: feature_name=RPL30	feature_id[7].value > threshold=1876.92724609375
node_1382: feature_name=CD3D	feature_id[5].value > threshold=166.9759292602539
node_3448: feature_name=KLRB1	feature_id[0].value > threshold=580.8887939453125
node_6252: feature_name=ANKRD28	feature_id[37].value <= threshold=117.59664154052734
node_6253: feature_name=SOCS3	feature_id[9].value <= threshold=652.2093811035156
node_6254: feature_name=ANXA1	feature_id[807].value > threshold=484.9878845214844
node_6770: feature_name=DNAJB1	feature_id[14].value > threshold=4402.6337890625
node_7554: feature_name=RGS2	feature_id[493].value <= threshold=1003.7230529785156
node_7555: feature_name=TMSB4X	feature_id[3].value <= threshold=18538.8271484375
node_7556: feature_name=MTRNR2L12	feature_id[709].value <= threshold=1074.1760864257812
node_7557: feature_name=ANXA1	feature_id[807].value <= threshold=6963.8544921875
node_7558: feature_name=ICA1	feature_id[10].value <= threshold=325.8665771484375
node_7559: feature_name=DNAJB1	feature_id[14].value <= threshold=13785.88427734375
node_7560: feature_name=HOXB2	feature_id[133].value <= threshold=427.1169738769531
node_7561: feature_name=MRPL45	feature_id[701].value <= threshold=247.17127227783203
node_7562: feature_name=IL4R	feature_id[480].value <= threshold=380.46563720703125
node_7563: feature_name=SNRPB	feature_id[957].value <= threshold=868.9729309082031
node_7564: feature_name=WDR91	feature_id[366].value <= threshold=99.46289825439453
node_7565: feature_name=RPL22	feature_id[69].value <= threshold=2764.3228759765625
node_7566: feature_name=MTRNR2L12	feature_id[709].value <= threshold=769.5487365722656
node_7567: feature_name=HPCAL4	feature_id[833].value <= threshold=266.5010528564453
node_7568: feature_name=CH25H	feature_id[32].value <= threshold=559.8089141845703
Class: 22
Rules_50	passed counts:87
node_0: feature_name=RPL30	feature_id[7].value <= threshold=1876.92724609375
node_1: feature_name=ANXA1	feature_id[807].value > threshold=168.9639663696289
node_1043: feature_name=TPSAB1	feature_id[70].value <= threshold=598.9794921875
node_1044: feature_name=C1QA	feature_id[1166].value > threshold=256.17393493652344
node_1336: feature_name=MAD2L1	feature_id[1079].value <= threshold=23.122455596923828
node_1337: feature_name=S100A4	feature_id[18].value <= threshold=3024.482666015625
node_1338: feature_name=TUBB	feature_id[154].value <= threshold=927.4359130859375
node_1339: feature_name=ATG16L2	feature_id[989].value <= threshold=316.525634765625
node_1340: feature_name=IL18R1	feature_id[95].value <= threshold=59.62598991394043
node_1341: feature_name=BCKDHA	feature_id[757].value <= threshold=113.55183792114258
node_1342: feature_name=SH2D2A	feature_id[263].value <= threshold=24.281274795532227
node_1343: feature_name=TLR5	feature_id[335].value <= threshold=241.083984375
node_1344: feature_name=SCML1	feature_id[351].value <= threshold=551.9319000244141
node_1345: feature_name=LINC01426	feature_id[711].value <= threshold=25.272947311401367
Class: 15
Rules_51	passed counts:82
node_0: feature_name=RPL30	feature_id[7].value <= threshold=1876.92724609375
node_1: feature_name=ANXA1	feature_id[807].value <= threshold=168.9639663696289
node_2: feature_name=CD7	feature_id[108].value <= threshold=250.06877899169922
node_3: feature_name=LAPTM5	feature_id[94].value <= threshold=303.18585205078125
node_4: feature_name=TPSAB1	feature_id[70].value <= threshold=394.31187438964844
node_5: feature_name=CD2	feature_id[150].value <= threshold=306.0834503173828
node_6: feature_name=TYROBP	feature_id[62].value <= threshold=234.16322326660156
node_7: feature_name=TCL1A	feature_id[8].value <= threshold=85.3961296081543
node_8: feature_name=HIST1H4C	feature_id[993].value <= threshold=2356.299560546875
node_9: feature_name=SYTL3	feature_id[45].value <= threshold=922.5513305664062
node_10: feature_name=RPL31	feature_id[66].value <= threshold=3421.3841552734375
node_11: feature_name=DAPK1	feature_id[548].value <= threshold=360.79150390625
node_12: feature_name=PYHIN1	feature_id[96].value <= threshold=413.0949401855469
node_13: feature_name=LRRFIP1	feature_id[410].value <= threshold=835.6791076660156
node_14: feature_name=PSAP	feature_id[964].value <= threshold=147.36222076416016
node_15: feature_name=SDC4	feature_id[219].value <= threshold=364.36785888671875
node_16: feature_name=THSD7A	feature_id[1134].value <= threshold=135.01141166687012
node_17: feature_name=ICA1	feature_id[10].value <= threshold=236.81145477294922
node_18: feature_name=TOMM7	feature_id[187].value <= threshold=1126.34423828125
node_19: feature_name=TRAV6	feature_id[1168].value <= threshold=43.445770263671875
node_20: feature_name=WDR91	feature_id[366].value <= threshold=256.5823211669922
node_21: feature_name=FAM186B	feature_id[342].value <= threshold=42.79087829589844
node_22: feature_name=FHAD1	feature_id[125].value <= threshold=20.639835357666016
node_23: feature_name=CLDN5	feature_id[255].value <= threshold=105.32140350341797
node_24: feature_name=ATP12A	feature_id[1186].value <= threshold=24.589357376098633
node_25: feature_name=C2CD4A	feature_id[1126].value <= threshold=140.33026885986328
node_26: feature_name=ACTB	feature_id[202].value <= threshold=7764.15478515625
node_27: feature_name=CCDC7	feature_id[466].value <= threshold=332.5752410888672
node_28: feature_name=EEF1G	feature_id[573].value <= threshold=406.32200622558594
node_29: feature_name=FANCC	feature_id[656].value <= threshold=85.80276489257812
node_30: feature_name=TACC3	feature_id[517].value <= threshold=42.113895416259766
node_31: feature_name=NDC80	feature_id[393].value <= threshold=143.28403091430664
node_32: feature_name=LINC01623	feature_id[715].value <= threshold=17.155012130737305
node_33: feature_name=EEF1A1	feature_id[101].value <= threshold=10753.146484375
node_34: feature_name=PC	feature_id[914].value <= threshold=35.37146186828613
node_35: feature_name=TBC1D2B	feature_id[530].value <= threshold=53.26264572143555
node_36: feature_name=RGS2	feature_id[493].value <= threshold=2226.3526611328125
node_37: feature_name=LAPTM5	feature_id[94].value <= threshold=286.2100830078125
node_38: feature_name=ARG1	feature_id[935].value <= threshold=20.23963737487793
node_39: feature_name=IDI2-AS1	feature_id[465].value <= threshold=40.690547943115234
node_40: feature_name=CXCR5	feature_id[947].value <= threshold=32.9891242980957
node_41: feature_name=FGF22	feature_id[652].value <= threshold=61.259159088134766
node_42: feature_name=PHF11	feature_id[162].value <= threshold=31.98875904083252
node_43: feature_name=MALAT1	feature_id[2].value > threshold=550.4979858398438
node_47: feature_name=DUSP10	feature_id[245].value <= threshold=279.08898162841797
node_48: feature_name=AMMECR1	feature_id[785].value <= threshold=131.00128936767578
node_49: feature_name=FAM186B	feature_id[342].value <= threshold=11.711795806884766
node_50: feature_name=DPP4	feature_id[143].value <= threshold=56.50181770324707
node_51: feature_name=C21orf62-AS1	feature_id[882].value <= threshold=36.01967811584473
node_52: feature_name=PDIA3	feature_id[829].value <= threshold=1382.5330200195312
node_53: feature_name=CDK2AP1	feature_id[637].value <= threshold=65.89446640014648
node_54: feature_name=KRTAP5-AS1	feature_id[450].value <= threshold=67.94731521606445
node_55: feature_name=MPP7	feature_id[645].value <= threshold=56.607086181640625
node_56: feature_name=CHST7	feature_id[326].value <= threshold=147.5716323852539
node_57: feature_name=INTU	feature_id[358].value <= threshold=43.851797103881836
node_58: feature_name=ERCC4	feature_id[531].value <= threshold=133.23562622070312
node_59: feature_name=DAB2IP	feature_id[804].value <= threshold=47.47012138366699
node_60: feature_name=NUDT17	feature_id[967].value <= threshold=97.61247634887695
node_61: feature_name=ADPRM	feature_id[1176].value <= threshold=128.7697639465332
node_62: feature_name=S100A4	feature_id[18].value <= threshold=686.8407897949219
node_63: feature_name=C2CD4A	feature_id[1126].value <= threshold=35.38104820251465
node_64: feature_name=RPL15	feature_id[674].value <= threshold=4386.16064453125
node_65: feature_name=GNA15	feature_id[359].value <= threshold=56.113473892211914
node_66: feature_name=HIST1H3F	feature_id[624].value <= threshold=38.57796287536621
node_67: feature_name=UAP1L1	feature_id[253].value <= threshold=60.16317367553711
node_68: feature_name=PDE3B	feature_id[724].value <= threshold=44.3468132019043
node_69: feature_name=C3AR1	feature_id[867].value <= threshold=47.00144004821777
node_70: feature_name=APOA1	feature_id[433].value <= threshold=40.7154541015625
node_71: feature_name=SYNJ2	feature_id[453].value <= threshold=49.058279037475586
node_72: feature_name=LDB1	feature_id[676].value <= threshold=54.87166404724121
node_73: feature_name=RPL13	feature_id[344].value <= threshold=7737.260009765625
node_74: feature_name=OR11G2	feature_id[100].value <= threshold=134.76038360595703
node_75: feature_name=AK1	feature_id[421].value <= threshold=40.51207733154297
node_76: feature_name=DLAT	feature_id[1220].value <= threshold=6.57712984085083
node_77: feature_name=RYR1	feature_id[473].value <= threshold=27.932310104370117
node_78: feature_name=FAM118A	feature_id[455].value <= threshold=252.99624633789062
node_79: feature_name=PHC1	feature_id[694].value <= threshold=61.96365928649902
node_80: feature_name=ZNF235	feature_id[1101].value <= threshold=47.2215576171875
node_81: feature_name=C1QA	feature_id[1166].value <= threshold=48.20022773742676
node_82: feature_name=LATS2-AS1	feature_id[1179].value <= threshold=35.64634323120117
node_83: feature_name=CCT6B	feature_id[865].value <= threshold=47.86174774169922
node_84: feature_name=LRRC40	feature_id[1209].value <= threshold=68.90375518798828
node_85: feature_name=PAIP1	feature_id[470].value <= threshold=145.37720489501953
node_86: feature_name=ASMTL	feature_id[211].value > threshold=79.43603134155273
node_88: feature_name=ASAP1	feature_id[875].value <= threshold=19.870445251464844
Class: 2
Rules_52	passed counts:80
node_0: feature_name=RPL30	feature_id[7].value > threshold=1876.92724609375
node_1382: feature_name=CD3D	feature_id[5].value > threshold=166.9759292602539
node_3448: feature_name=KLRB1	feature_id[0].value > threshold=580.8887939453125
node_6252: feature_name=ANKRD28	feature_id[37].value > threshold=117.59664154052734
node_7900: feature_name=CEBPD	feature_id[13].value <= threshold=120.5111083984375
node_7901: feature_name=RPL13	feature_id[344].value <= threshold=8130.756103515625
node_7902: feature_name=CD7	feature_id[108].value <= threshold=1728.0266723632812
node_7903: feature_name=CCL20	feature_id[58].value > threshold=139.24988555908203
node_8271: feature_name=DNAJB1	feature_id[14].value <= threshold=6822.057861328125
node_8272: feature_name=TPT1	feature_id[26].value > threshold=6347.08935546875
node_8320: feature_name=ACP1	feature_id[539].value <= threshold=33.95124435424805
node_8321: feature_name=NFKBIA	feature_id[15].value > threshold=421.9375457763672
node_8329: feature_name=PDE4D	feature_id[106].value <= threshold=643.0088500976562
node_8330: feature_name=GPN2	feature_id[698].value <= threshold=226.13101959228516
node_8331: feature_name=TBP	feature_id[854].value <= threshold=202.3370361328125
node_8332: feature_name=NECAP2	feature_id[696].value <= threshold=391.2917022705078
Class: 23
Rules_53	passed counts:80
node_0: feature_name=RPL30	feature_id[7].value > threshold=1876.92724609375
node_1382: feature_name=CD3D	feature_id[5].value > threshold=166.9759292602539
node_3448: feature_name=KLRB1	feature_id[0].value > threshold=580.8887939453125
node_6252: feature_name=ANKRD28	feature_id[37].value <= threshold=117.59664154052734
node_6253: feature_name=SOCS3	feature_id[9].value <= threshold=652.2093811035156
node_6254: feature_name=ANXA1	feature_id[807].value > threshold=484.9878845214844
node_6770: feature_name=DNAJB1	feature_id[14].value <= threshold=4402.6337890625
node_6771: feature_name=CCL20	feature_id[58].value <= threshold=130.33066940307617
node_6772: feature_name=ID2	feature_id[16].value > threshold=238.23721313476562
node_6982: feature_name=TNFSF13B	feature_id[110].value <= threshold=154.48643493652344
node_6983: feature_name=CCL3	feature_id[681].value <= threshold=318.4166717529297
node_6984: feature_name=CEBPD	feature_id[13].value <= threshold=169.00032806396484
node_6985: feature_name=RPL31	feature_id[66].value > threshold=1372.653564453125
node_6995: feature_name=RPL13	feature_id[344].value <= threshold=8290.73583984375
node_6996: feature_name=MT-CO1	feature_id[734].value > threshold=4354.173095703125
node_7038: feature_name=RPS29	feature_id[57].value > threshold=5343.036865234375
node_7050: feature_name=IL32	feature_id[353].value > threshold=936.9217529296875
node_7092: feature_name=IL22	feature_id[501].value <= threshold=217.39874267578125
node_7093: feature_name=RGS1	feature_id[43].value > threshold=96.41342163085938
node_7103: feature_name=CYTIP	feature_id[485].value <= threshold=1427.2743530273438
node_7104: feature_name=RPL7	feature_id[44].value <= threshold=6021.337890625
node_7105: feature_name=RPL13	feature_id[344].value <= threshold=7649.35302734375
node_7106: feature_name=HYI	feature_id[654].value <= threshold=260.8614501953125
node_7107: feature_name=IL2	feature_id[72].value <= threshold=389.3192901611328
node_7108: feature_name=STX11	feature_id[1150].value <= threshold=308.07765197753906
node_7109: feature_name=ODF2L	feature_id[40].value <= threshold=1143.1145629882812
Class: 22
Rules_54	passed counts:80
node_0: feature_name=RPL30	feature_id[7].value > threshold=1876.92724609375
node_1382: feature_name=CD3D	feature_id[5].value > threshold=166.9759292602539
node_3448: feature_name=KLRB1	feature_id[0].value <= threshold=580.8887939453125
node_3449: feature_name=RPS13	feature_id[1].value <= threshold=4656.239990234375
node_3450: feature_name=CMC1	feature_id[91].value <= threshold=304.52989196777344
node_3451: feature_name=ICA1	feature_id[10].value <= threshold=33.6859130859375
node_3452: feature_name=SELL	feature_id[28].value <= threshold=78.5695686340332
node_3453: feature_name=SOCS3	feature_id[9].value <= threshold=739.6465759277344
node_3454: feature_name=CD7	feature_id[108].value <= threshold=2287.02783203125
node_3455: feature_name=CCL20	feature_id[58].value > threshold=82.8461799621582
node_4411: feature_name=DNAJB1	feature_id[14].value <= threshold=5628.910400390625
node_4412: feature_name=ANKRD28	feature_id[37].value > threshold=47.76461410522461
node_4462: feature_name=RPS13	feature_id[1].value > threshold=2425.7969970703125
node_4482: feature_name=NBL1	feature_id[65].value <= threshold=311.6160888671875
node_4483: feature_name=PLCL1	feature_id[779].value <= threshold=99.86019897460938
node_4484: feature_name=RPS4X	feature_id[25].value <= threshold=7706.76806640625
node_4485: feature_name=EGFL6	feature_id[1133].value <= threshold=54.87269592285156
node_4486: feature_name=MAT2A	feature_id[596].value <= threshold=358.90745544433594
Class: 23
Rules_55	passed counts:78
node_0: feature_name=RPL30	feature_id[7].value <= threshold=1876.92724609375
node_1: feature_name=ANXA1	feature_id[807].value > threshold=168.9639663696289
node_1043: feature_name=TPSAB1	feature_id[70].value <= threshold=598.9794921875
node_1044: feature_name=C1QA	feature_id[1166].value <= threshold=256.17393493652344
node_1045: feature_name=CD3D	feature_id[5].value > threshold=122.72293090820312
node_1159: feature_name=KLRB1	feature_id[0].value <= threshold=354.1078338623047
node_1160: feature_name=RORA	feature_id[61].value <= threshold=409.2296905517578
node_1161: feature_name=CTSB	feature_id[209].value <= threshold=369.7127990722656
node_1162: feature_name=DPP4	feature_id[143].value <= threshold=109.43313598632812
node_1163: feature_name=ICA1	feature_id[10].value <= threshold=233.65154266357422
node_1164: feature_name=DNAJA1	feature_id[801].value <= threshold=2355.159912109375
node_1165: feature_name=LIN7B	feature_id[1071].value <= threshold=180.21617126464844
node_1166: feature_name=ACTR8	feature_id[756].value <= threshold=95.98034286499023
node_1167: feature_name=RFC3	feature_id[281].value <= threshold=175.9979248046875
node_1168: feature_name=IL18R1	feature_id[95].value <= threshold=697.2871704101562
node_1169: feature_name=CTLA4	feature_id[73].value <= threshold=1254.3423767089844
Class: 5
Rules_56	passed counts:76
node_0: feature_name=RPL30	feature_id[7].value <= threshold=1876.92724609375
node_1: feature_name=ANXA1	feature_id[807].value <= threshold=168.9639663696289
node_2: feature_name=CD7	feature_id[108].value <= threshold=250.06877899169922
node_3: feature_name=LAPTM5	feature_id[94].value <= threshold=303.18585205078125
node_4: feature_name=TPSAB1	feature_id[70].value <= threshold=394.31187438964844
node_5: feature_name=CD2	feature_id[150].value <= threshold=306.0834503173828
node_6: feature_name=TYROBP	feature_id[62].value <= threshold=234.16322326660156
node_7: feature_name=TCL1A	feature_id[8].value <= threshold=85.3961296081543
node_8: feature_name=HIST1H4C	feature_id[993].value <= threshold=2356.299560546875
node_9: feature_name=SYTL3	feature_id[45].value <= threshold=922.5513305664062
node_10: feature_name=RPL31	feature_id[66].value <= threshold=3421.3841552734375
node_11: feature_name=DAPK1	feature_id[548].value <= threshold=360.79150390625
node_12: feature_name=PYHIN1	feature_id[96].value <= threshold=413.0949401855469
node_13: feature_name=LRRFIP1	feature_id[410].value <= threshold=835.6791076660156
node_14: feature_name=PSAP	feature_id[964].value > threshold=147.36222076416016
node_350: feature_name=LAPTM5	feature_id[94].value <= threshold=40.56721115112305
node_351: feature_name=LEO1	feature_id[452].value <= threshold=144.96388244628906
node_352: feature_name=IFNG	feature_id[749].value <= threshold=59.795663833618164
node_353: feature_name=TNFAIP6	feature_id[860].value <= threshold=33.03410243988037
node_354: feature_name=STX11	feature_id[1150].value <= threshold=365.55335998535156
node_355: feature_name=TANGO2	feature_id[302].value <= threshold=73.82368087768555
node_356: feature_name=FAM216A	feature_id[1184].value <= threshold=500.046630859375
node_357: feature_name=SFR1	feature_id[689].value <= threshold=153.73468017578125
node_358: feature_name=PRR5	feature_id[1187].value <= threshold=296.0448303222656
node_359: feature_name=ANKRD55	feature_id[282].value <= threshold=42.65437889099121
node_360: feature_name=GPR18	feature_id[298].value <= threshold=109.73908233642578
node_361: feature_name=FAM13A	feature_id[1199].value <= threshold=522.5237121582031
node_362: feature_name=IL4R	feature_id[480].value <= threshold=147.24614334106445
node_363: feature_name=NRBP2	feature_id[1065].value <= threshold=163.70633697509766
node_364: feature_name=PSAP	feature_id[964].value > threshold=147.39697265625
node_366: feature_name=ID2	feature_id[16].value <= threshold=976.0847473144531
node_367: feature_name=BATF	feature_id[23].value <= threshold=618.3535614013672
node_368: feature_name=IFITM1	feature_id[11].value <= threshold=800.1182556152344
node_369: feature_name=SDC1	feature_id[550].value <= threshold=759.9570922851562
node_370: feature_name=PHF11	feature_id[162].value <= threshold=5.804302215576172
node_371: feature_name=KIT	feature_id[1098].value <= threshold=79.18330001831055
node_372: feature_name=ARHGEF9	feature_id[166].value <= threshold=330.93751525878906
node_373: feature_name=MALAT1	feature_id[2].value > threshold=78.08839416503906
node_377: feature_name=TICAM2	feature_id[764].value <= threshold=53.09395790100098
node_378: feature_name=HIF1A	feature_id[273].value <= threshold=6.919649124145508
node_379: feature_name=CD4	feature_id[93].value <= threshold=49.91079902648926
node_380: feature_name=IL2	feature_id[72].value <= threshold=52.90982627868652
node_381: feature_name=MED7	feature_id[618].value <= threshold=141.208251953125
node_382: feature_name=MID1IP1	feature_id[167].value <= threshold=256.4355773925781
node_383: feature_name=ALDH1A1	feature_id[489].value <= threshold=64.1097412109375
node_384: feature_name=STARD4-AS1	feature_id[707].value <= threshold=26.2054500579834
node_385: feature_name=DRAIC	feature_id[996].value <= threshold=30.37771701812744
node_386: feature_name=CCDC120	feature_id[484].value <= threshold=103.75429916381836
node_387: feature_name=DDX1	feature_id[1119].value <= threshold=215.51844787597656
node_388: feature_name=RGS2	feature_id[493].value <= threshold=2121.682373046875
node_389: feature_name=AC133644.2	feature_id[38].value <= threshold=126.69884490966797
node_390: feature_name=ZDBF2	feature_id[1155].value <= threshold=73.85567092895508
node_391: feature_name=PSAP	feature_id[964].value > threshold=148.17559051513672
node_397: feature_name=ICAM2	feature_id[379].value <= threshold=330.25592041015625
node_398: feature_name=ZNF649	feature_id[474].value <= threshold=70.99372100830078
node_399: feature_name=TSEN2	feature_id[678].value > threshold=24.028923988342285
node_451: feature_name=MAGI3	feature_id[1205].value <= threshold=12.355135917663574
node_452: feature_name=OTUD3	feature_id[744].value <= threshold=38.943904876708984
node_453: feature_name=NCAM1	feature_id[1039].value <= threshold=68.91510391235352
Class: 2
Rules_57	passed counts:73
node_0: feature_name=RPL30	feature_id[7].value > threshold=1876.92724609375
node_1382: feature_name=CD3D	feature_id[5].value > threshold=166.9759292602539
node_3448: feature_name=KLRB1	feature_id[0].value <= threshold=580.8887939453125
node_3449: feature_name=RPS13	feature_id[1].value <= threshold=4656.239990234375
node_3450: feature_name=CMC1	feature_id[91].value <= threshold=304.52989196777344
node_3451: feature_name=ICA1	feature_id[10].value <= threshold=33.6859130859375
node_3452: feature_name=SELL	feature_id[28].value <= threshold=78.5695686340332
node_3453: feature_name=SOCS3	feature_id[9].value <= threshold=739.6465759277344
node_3454: feature_name=CD7	feature_id[108].value <= threshold=2287.02783203125
node_3455: feature_name=CCL20	feature_id[58].value <= threshold=82.8461799621582
node_3456: feature_name=ANXA1	feature_id[807].value > threshold=259.94288635253906
node_3770: feature_name=RPS29	feature_id[57].value > threshold=7345.591064453125
node_3976: feature_name=TIGIT	feature_id[1085].value > threshold=238.92256927490234
node_4352: feature_name=TYROBP	feature_id[62].value <= threshold=258.9368591308594
node_4353: feature_name=UGP2	feature_id[67].value <= threshold=344.5477600097656
node_4354: feature_name=LCK	feature_id[334].value > threshold=210.23981475830078
node_4382: feature_name=PHTF1	feature_id[1141].value <= threshold=365.91387939453125
node_4383: feature_name=TIPARP	feature_id[422].value <= threshold=658.9743194580078
node_4384: feature_name=HOXB-AS1	feature_id[611].value <= threshold=333.61072540283203
node_4385: feature_name=VPS13C	feature_id[699].value <= threshold=529.1251678466797
Class: 5
Rules_58	passed counts:73
node_0: feature_name=RPL30	feature_id[7].value <= threshold=1876.92724609375
node_1: feature_name=ANXA1	feature_id[807].value <= threshold=168.9639663696289
node_2: feature_name=CD7	feature_id[108].value <= threshold=250.06877899169922
node_3: feature_name=LAPTM5	feature_id[94].value <= threshold=303.18585205078125
node_4: feature_name=TPSAB1	feature_id[70].value <= threshold=394.31187438964844
node_5: feature_name=CD2	feature_id[150].value <= threshold=306.0834503173828
node_6: feature_name=TYROBP	feature_id[62].value <= threshold=234.16322326660156
node_7: feature_name=TCL1A	feature_id[8].value <= threshold=85.3961296081543
node_8: feature_name=HIST1H4C	feature_id[993].value <= threshold=2356.299560546875
node_9: feature_name=SYTL3	feature_id[45].value <= threshold=922.5513305664062
node_10: feature_name=RPL31	feature_id[66].value <= threshold=3421.3841552734375
node_11: feature_name=DAPK1	feature_id[548].value <= threshold=360.79150390625
node_12: feature_name=PYHIN1	feature_id[96].value <= threshold=413.0949401855469
node_13: feature_name=LRRFIP1	feature_id[410].value <= threshold=835.6791076660156
node_14: feature_name=PSAP	feature_id[964].value > threshold=147.36222076416016
node_350: feature_name=LAPTM5	feature_id[94].value <= threshold=40.56721115112305
node_351: feature_name=LEO1	feature_id[452].value <= threshold=144.96388244628906
node_352: feature_name=IFNG	feature_id[749].value <= threshold=59.795663833618164
node_353: feature_name=TNFAIP6	feature_id[860].value <= threshold=33.03410243988037
node_354: feature_name=STX11	feature_id[1150].value <= threshold=365.55335998535156
node_355: feature_name=TANGO2	feature_id[302].value <= threshold=73.82368087768555
node_356: feature_name=FAM216A	feature_id[1184].value <= threshold=500.046630859375
node_357: feature_name=SFR1	feature_id[689].value <= threshold=153.73468017578125
node_358: feature_name=PRR5	feature_id[1187].value <= threshold=296.0448303222656
node_359: feature_name=ANKRD55	feature_id[282].value <= threshold=42.65437889099121
node_360: feature_name=GPR18	feature_id[298].value <= threshold=109.73908233642578
node_361: feature_name=FAM13A	feature_id[1199].value <= threshold=522.5237121582031
node_362: feature_name=IL4R	feature_id[480].value <= threshold=147.24614334106445
node_363: feature_name=NRBP2	feature_id[1065].value <= threshold=163.70633697509766
node_364: feature_name=PSAP	feature_id[964].value > threshold=147.39697265625
node_366: feature_name=ID2	feature_id[16].value <= threshold=976.0847473144531
node_367: feature_name=BATF	feature_id[23].value <= threshold=618.3535614013672
node_368: feature_name=IFITM1	feature_id[11].value <= threshold=800.1182556152344
node_369: feature_name=SDC1	feature_id[550].value <= threshold=759.9570922851562
node_370: feature_name=PHF11	feature_id[162].value <= threshold=5.804302215576172
node_371: feature_name=KIT	feature_id[1098].value <= threshold=79.18330001831055
node_372: feature_name=ARHGEF9	feature_id[166].value <= threshold=330.93751525878906
node_373: feature_name=MALAT1	feature_id[2].value > threshold=78.08839416503906
node_377: feature_name=TICAM2	feature_id[764].value <= threshold=53.09395790100098
node_378: feature_name=HIF1A	feature_id[273].value <= threshold=6.919649124145508
node_379: feature_name=CD4	feature_id[93].value <= threshold=49.91079902648926
node_380: feature_name=IL2	feature_id[72].value <= threshold=52.90982627868652
node_381: feature_name=MED7	feature_id[618].value <= threshold=141.208251953125
node_382: feature_name=MID1IP1	feature_id[167].value <= threshold=256.4355773925781
node_383: feature_name=ALDH1A1	feature_id[489].value <= threshold=64.1097412109375
node_384: feature_name=STARD4-AS1	feature_id[707].value <= threshold=26.2054500579834
node_385: feature_name=DRAIC	feature_id[996].value <= threshold=30.37771701812744
node_386: feature_name=CCDC120	feature_id[484].value <= threshold=103.75429916381836
node_387: feature_name=DDX1	feature_id[1119].value <= threshold=215.51844787597656
node_388: feature_name=RGS2	feature_id[493].value <= threshold=2121.682373046875
node_389: feature_name=AC133644.2	feature_id[38].value <= threshold=126.69884490966797
node_390: feature_name=ZDBF2	feature_id[1155].value <= threshold=73.85567092895508
node_391: feature_name=PSAP	feature_id[964].value > threshold=148.17559051513672
node_397: feature_name=ICAM2	feature_id[379].value <= threshold=330.25592041015625
node_398: feature_name=ZNF649	feature_id[474].value <= threshold=70.99372100830078
node_399: feature_name=TSEN2	feature_id[678].value <= threshold=24.028923988342285
node_400: feature_name=SPATA5	feature_id[1140].value > threshold=28.10555362701416
node_442: feature_name=TUBD1	feature_id[634].value <= threshold=14.367403030395508
node_443: feature_name=DAPK3	feature_id[315].value <= threshold=54.758623123168945
node_444: feature_name=SPOCK2	feature_id[39].value <= threshold=36.20264434814453
Class: 2
Rules_59	passed counts:69
node_0: feature_name=RPL30	feature_id[7].value > threshold=1876.92724609375
node_1382: feature_name=CD3D	feature_id[5].value <= threshold=166.9759292602539
node_1383: feature_name=TCL1A	feature_id[8].value > threshold=207.06077575683594
node_3227: feature_name=IGHD	feature_id[1066].value <= threshold=233.94557189941406
node_3228: feature_name=RPL13	feature_id[344].value <= threshold=8399.7314453125
node_3229: feature_name=CD69	feature_id[35].value <= threshold=669.1392822265625
node_3230: feature_name=RPS19	feature_id[29].value <= threshold=8763.5234375
node_3231: feature_name=TYROBP	feature_id[62].value <= threshold=275.99897384643555
node_3232: feature_name=THAP6	feature_id[360].value <= threshold=368.3815689086914
node_3233: feature_name=HOXB2	feature_id[133].value <= threshold=117.98017883300781
node_3234: feature_name=RPL31	feature_id[66].value <= threshold=5632.36083984375
Class: 4
Rules_60	passed counts:68
node_0: feature_name=RPL30	feature_id[7].value > threshold=1876.92724609375
node_1382: feature_name=CD3D	feature_id[5].value > threshold=166.9759292602539
node_3448: feature_name=KLRB1	feature_id[0].value > threshold=580.8887939453125
node_6252: feature_name=ANKRD28	feature_id[37].value > threshold=117.59664154052734
node_7900: feature_name=CEBPD	feature_id[13].value <= threshold=120.5111083984375
node_7901: feature_name=RPL13	feature_id[344].value > threshold=8130.756103515625
node_8385: feature_name=IL22	feature_id[501].value <= threshold=148.87995147705078
node_8386: feature_name=EEF1A1	feature_id[101].value > threshold=15121.50537109375
node_8826: feature_name=CD69	feature_id[35].value <= threshold=2718.330078125
node_8827: feature_name=KLRB1	feature_id[0].value > threshold=2596.21337890625
node_8875: feature_name=CARS2	feature_id[1004].value <= threshold=48.747196197509766
node_8876: feature_name=DUSP6	feature_id[784].value <= threshold=233.61849212646484
node_8877: feature_name=TMED2	feature_id[647].value <= threshold=414.5568542480469
node_8878: feature_name=CCNH	feature_id[832].value <= threshold=558.7343139648438
node_8879: feature_name=SELL	feature_id[28].value <= threshold=69.15629577636719
node_8880: feature_name=SLC25A32	feature_id[231].value <= threshold=260.65208435058594
node_8881: feature_name=WDR97	feature_id[649].value <= threshold=86.25151062011719
node_8882: feature_name=ERAP1	feature_id[901].value <= threshold=143.62181854248047
node_8883: feature_name=DHDDS	feature_id[521].value <= threshold=121.83579635620117
node_8884: feature_name=FAM117B	feature_id[356].value <= threshold=247.61488342285156
node_8885: feature_name=GNG2	feature_id[220].value <= threshold=617.2240295410156
Class: 23
Rules_61	passed counts:68
node_0: feature_name=RPL30	feature_id[7].value > threshold=1876.92724609375
node_1382: feature_name=CD3D	feature_id[5].value > threshold=166.9759292602539
node_3448: feature_name=KLRB1	feature_id[0].value <= threshold=580.8887939453125
node_3449: feature_name=RPS13	feature_id[1].value > threshold=4656.239990234375
node_5261: feature_name=TIGIT	feature_id[1085].value <= threshold=217.81784057617188
node_5262: feature_name=RGS1	feature_id[43].value <= threshold=405.24000549316406
node_5263: feature_name=TSHZ2	feature_id[24].value <= threshold=48.82335662841797
node_5264: feature_name=SELL	feature_id[28].value > threshold=138.40476989746094
node_5472: feature_name=IKZF2	feature_id[105].value <= threshold=220.09500122070312
node_5473: feature_name=CD4	feature_id[93].value <= threshold=60.43026351928711
node_5474: feature_name=MT-CO1	feature_id[734].value > threshold=6085.78271484375
node_5662: feature_name=IL32	feature_id[353].value > threshold=155.01354217529297
node_5706: feature_name=GMFG	feature_id[1090].value <= threshold=509.68800354003906
node_5707: feature_name=TNFSF10	feature_id[722].value <= threshold=124.1927490234375
node_5708: feature_name=CTLA4	feature_id[73].value <= threshold=435.2091064453125
node_5709: feature_name=ADPRM	feature_id[1176].value <= threshold=221.81211853027344
node_5710: feature_name=HLA-E	feature_id[224].value > threshold=387.197021484375
node_5714: feature_name=ERAP1	feature_id[901].value <= threshold=186.1871337890625
node_5715: feature_name=FMNL1	feature_id[796].value <= threshold=447.9479217529297
node_5716: feature_name=ZBTB4	feature_id[419].value <= threshold=256.7746124267578
node_5717: feature_name=RSBN1	feature_id[1170].value <= threshold=327.8411560058594
node_5718: feature_name=SNPH	feature_id[376].value <= threshold=240.6109390258789
node_5719: feature_name=PRKCA	feature_id[812].value <= threshold=305.4415588378906
Class: 5
Rules_62	passed counts:65
node_0: feature_name=RPL30	feature_id[7].value > threshold=1876.92724609375
node_1382: feature_name=CD3D	feature_id[5].value > threshold=166.9759292602539
node_3448: feature_name=KLRB1	feature_id[0].value <= threshold=580.8887939453125
node_3449: feature_name=RPS13	feature_id[1].value > threshold=4656.239990234375
node_5261: feature_name=TIGIT	feature_id[1085].value <= threshold=217.81784057617188
node_5262: feature_name=RGS1	feature_id[43].value > threshold=405.24000549316406
node_5858: feature_name=CTLA4	feature_id[73].value <= threshold=293.79051208496094
node_5859: feature_name=SELL	feature_id[28].value > threshold=67.93478393554688
node_6025: feature_name=ICA1	feature_id[10].value <= threshold=118.97266387939453
node_6026: feature_name=CARD16	feature_id[123].value <= threshold=281.1755828857422
node_6027: feature_name=TPT1	feature_id[26].value > threshold=6042.59375
node_6059: feature_name=RPS27A	feature_id[331].value > threshold=5509.1513671875
node_6063: feature_name=BCL2A1	feature_id[170].value <= threshold=233.86756896972656
node_6064: feature_name=INO80B	feature_id[119].value <= threshold=95.40164184570312
node_6065: feature_name=SLCO3A1	feature_id[1100].value <= threshold=209.26280212402344
node_6066: feature_name=NPEPL1	feature_id[931].value <= threshold=202.67142486572266
Class: 20
Rules_63	passed counts:63
node_0: feature_name=RPL30	feature_id[7].value > threshold=1876.92724609375
node_1382: feature_name=CD3D	feature_id[5].value > threshold=166.9759292602539
node_3448: feature_name=KLRB1	feature_id[0].value <= threshold=580.8887939453125
node_3449: feature_name=RPS13	feature_id[1].value > threshold=4656.239990234375
node_5261: feature_name=TIGIT	feature_id[1085].value <= threshold=217.81784057617188
node_5262: feature_name=RGS1	feature_id[43].value <= threshold=405.24000549316406
node_5263: feature_name=TSHZ2	feature_id[24].value <= threshold=48.82335662841797
node_5264: feature_name=SELL	feature_id[28].value > threshold=138.40476989746094
node_5472: feature_name=IKZF2	feature_id[105].value <= threshold=220.09500122070312
node_5473: feature_name=CD4	feature_id[93].value <= threshold=60.43026351928711
node_5474: feature_name=MT-CO1	feature_id[734].value > threshold=6085.78271484375
node_5662: feature_name=IL32	feature_id[353].value <= threshold=155.01354217529297
node_5663: feature_name=IGHD	feature_id[1066].value <= threshold=139.58682250976562
node_5664: feature_name=MT-CO1	feature_id[734].value <= threshold=9932.37939453125
node_5665: feature_name=RPL30	feature_id[7].value > threshold=8191.85595703125
node_5681: feature_name=MT-ND5	feature_id[85].value > threshold=243.29497528076172
node_5685: feature_name=ZNF398	feature_id[515].value <= threshold=104.427734375
node_5686: feature_name=SLC25A5	feature_id[938].value <= threshold=1115.4764404296875
node_5687: feature_name=CBX3	feature_id[251].value <= threshold=428.9014434814453
Class: 20
Rules_64	passed counts:61
node_0: feature_name=RPL30	feature_id[7].value > threshold=1876.92724609375
node_1382: feature_name=CD3D	feature_id[5].value > threshold=166.9759292602539
node_3448: feature_name=KLRB1	feature_id[0].value > threshold=580.8887939453125
node_6252: feature_name=ANKRD28	feature_id[37].value <= threshold=117.59664154052734
node_6253: feature_name=SOCS3	feature_id[9].value <= threshold=652.2093811035156
node_6254: feature_name=ANXA1	feature_id[807].value > threshold=484.9878845214844
node_6770: feature_name=DNAJB1	feature_id[14].value <= threshold=4402.6337890625
node_6771: feature_name=CCL20	feature_id[58].value <= threshold=130.33066940307617
node_6772: feature_name=ID2	feature_id[16].value > threshold=238.23721313476562
node_6982: feature_name=TNFSF13B	feature_id[110].value > threshold=154.48643493652344
node_7374: feature_name=ANKRD36B	feature_id[427].value <= threshold=249.46259307861328
node_7375: feature_name=GATA3	feature_id[89].value <= threshold=331.5111999511719
node_7376: feature_name=SAMSN1	feature_id[60].value <= threshold=1128.5798950195312
node_7377: feature_name=BLOC1S1	feature_id[1070].value <= threshold=165.25094604492188
node_7378: feature_name=CHMP7	feature_id[727].value <= threshold=291.18067169189453
node_7379: feature_name=LEO1	feature_id[452].value <= threshold=370.8658905029297
node_7380: feature_name=CHST11	feature_id[1175].value <= threshold=372.0995635986328
node_7381: feature_name=VAMP8	feature_id[633].value <= threshold=715.6437377929688
Class: 23
Rules_65	passed counts:61
node_0: feature_name=RPL30	feature_id[7].value <= threshold=1876.92724609375
node_1: feature_name=ANXA1	feature_id[807].value <= threshold=168.9639663696289
node_2: feature_name=CD7	feature_id[108].value <= threshold=250.06877899169922
node_3: feature_name=LAPTM5	feature_id[94].value > threshold=303.18585205078125
node_839: feature_name=ACTB	feature_id[202].value <= threshold=566.41259765625
node_840: feature_name=ZC3H13	feature_id[943].value <= threshold=102.27740097045898
node_841: feature_name=LAPTM5	feature_id[94].value <= threshold=1580.4351196289062
node_842: feature_name=SNHG8	feature_id[1169].value <= threshold=279.9098205566406
node_843: feature_name=RPL4	feature_id[1055].value <= threshold=1702.3117065429688
node_844: feature_name=NDC80	feature_id[393].value <= threshold=26.455026626586914
Class: 2
Rules_66	passed counts:60
node_0: feature_name=RPL30	feature_id[7].value > threshold=1876.92724609375
node_1382: feature_name=CD3D	feature_id[5].value > threshold=166.9759292602539
node_3448: feature_name=KLRB1	feature_id[0].value <= threshold=580.8887939453125
node_3449: feature_name=RPS13	feature_id[1].value > threshold=4656.239990234375
node_5261: feature_name=TIGIT	feature_id[1085].value <= threshold=217.81784057617188
node_5262: feature_name=RGS1	feature_id[43].value <= threshold=405.24000549316406
node_5263: feature_name=TSHZ2	feature_id[24].value <= threshold=48.82335662841797
node_5264: feature_name=SELL	feature_id[28].value <= threshold=138.40476989746094
node_5265: feature_name=MALAT1	feature_id[2].value > threshold=40336.16015625
node_5347: feature_name=SOCS3	feature_id[9].value > threshold=572.5906677246094
node_5435: feature_name=RPL10	feature_id[330].value <= threshold=11684.6748046875
node_5436: feature_name=GYG1	feature_id[1233].value <= threshold=246.42240142822266
node_5437: feature_name=RPL13	feature_id[344].value <= threshold=14122.8994140625
node_5438: feature_name=SDCBP	feature_id[487].value <= threshold=665.5205078125
node_5439: feature_name=RPL35A	feature_id[75].value > threshold=2465.1317138671875
node_5445: feature_name=LENG9	feature_id[615].value <= threshold=316.7617950439453
Class: 21
Rules_67	passed counts:60
node_0: feature_name=RPL30	feature_id[7].value > threshold=1876.92724609375
node_1382: feature_name=CD3D	feature_id[5].value <= threshold=166.9759292602539
node_1383: feature_name=TCL1A	feature_id[8].value <= threshold=207.06077575683594
node_1384: feature_name=ANXA1	feature_id[807].value > threshold=246.4875717163086
node_2376: feature_name=TPSAB1	feature_id[70].value <= threshold=723.6544647216797
node_2377: feature_name=TYROBP	feature_id[62].value <= threshold=100.10407257080078
node_2378: feature_name=KLRB1	feature_id[0].value > threshold=61.996280670166016
node_2582: feature_name=TLE1	feature_id[926].value > threshold=260.79029846191406
node_2994: feature_name=CD3E	feature_id[30].value <= threshold=79.06388092041016
node_2995: feature_name=RPS19	feature_id[29].value <= threshold=8403.81494140625
node_2996: feature_name=RPL35	feature_id[300].value > threshold=478.0532531738281
node_2998: feature_name=CD4	feature_id[93].value <= threshold=167.05645751953125
Class: 12
Rules_68	passed counts:60
node_0: feature_name=RPL30	feature_id[7].value > threshold=1876.92724609375
[truncated: 100,524 more rows]

## Sheet: LightGBM feature list
Rules_0	passed counts:12113
node_0: feature_name=JCHAIN	feature_id[19].value > threshold=8649.73583984375
node_6770: feature_name=IGHG3	feature_id[45].value <= threshold=975.0494384765625
node_6771: feature_name=TPSAB1	feature_id[81].value <= threshold=394.31187438964844
node_6772: feature_name=IGHG2	feature_id[66].value <= threshold=1992.2190551757812
node_6773: feature_name=HLA-DRA	feature_id[34].value <= threshold=857.4765625
node_6774: feature_name=CD8A	feature_id[14].value <= threshold=116.99314498901367
node_6775: feature_name=IGHG4	feature_id[49].value <= threshold=66482.265625
node_6776: feature_name=CDK1	feature_id[92].value <= threshold=67.3230209350586
node_6777: feature_name=GZMK	feature_id[41].value <= threshold=195.29180145263672
node_6778: feature_name=IGHG1	feature_id[105].value <= threshold=1816.5231323242188
node_6779: feature_name=KLRD1	feature_id[54].value <= threshold=709.5643310546875
node_6780: feature_name=CXCR4	feature_id[138].value <= threshold=778.8283081054688
node_6781: feature_name=DTHD1	feature_id[273].value <= threshold=365.0436248779297
node_6782: feature_name=TYROBP	feature_id[24].value <= threshold=1260.6913452148438
node_6783: feature_name=IGKC	feature_id[12].value <= threshold=620914.9375
node_6784: feature_name=IGHG3	feature_id[45].value <= threshold=794.7388610839844
node_6785: feature_name=CD8B	feature_id[21].value <= threshold=140.29363632202148
node_6786: feature_name=SOX4	feature_id[200].value <= threshold=2267.1051025390625
node_6787: feature_name=IGHG4	feature_id[49].value <= threshold=13523.44580078125
node_6788: feature_name=HLA-DRA	feature_id[34].value <= threshold=711.3540649414062
node_6789: feature_name=C1QA	feature_id[10].value <= threshold=45.98973274230957
Class: 2
Rules_1	passed counts:3083
node_0: feature_name=JCHAIN	feature_id[19].value <= threshold=8649.73583984375
node_1: feature_name=CD79A	feature_id[76].value > threshold=350.53916931152344
node_6189: feature_name=TCL1A	feature_id[30].value <= threshold=207.06077575683594
node_6190: feature_name=IGHD	feature_id[48].value <= threshold=502.558349609375
node_6191: feature_name=HLA-DRA	feature_id[34].value > threshold=206.78260803222656
node_6285: feature_name=CD3D	feature_id[18].value <= threshold=346.2366180419922
node_6286: feature_name=IGHD	feature_id[48].value <= threshold=262.5718688964844
node_6287: feature_name=KLRB1	feature_id[7].value <= threshold=799.1019287109375
node_6288: feature_name=TPSB2	feature_id[108].value <= threshold=4273.308013916016
node_6289: feature_name=MZB1	feature_id[142].value <= threshold=1083.0619506835938
node_6290: feature_name=GZMA	feature_id[213].value <= threshold=519.0357666015625
node_6291: feature_name=CLEC2D	feature_id[260].value <= threshold=1097.215087890625
node_6292: feature_name=CST3	feature_id[0].value <= threshold=844.2263488769531
node_6293: feature_name=IL7R	feature_id[42].value <= threshold=869.1707153320312
node_6294: feature_name=TCL1A	feature_id[30].value <= threshold=189.27190399169922
node_6295: feature_name=LST1	feature_id[242].value <= threshold=842.0661315917969
node_6296: feature_name=ARG2	feature_id[229].value <= threshold=741.4517211914062
node_6297: feature_name=MERTK	feature_id[15].value <= threshold=330.7216033935547
node_6298: feature_name=DSG2	feature_id[238].value <= threshold=286.6162414550781
node_6299: feature_name=B2M	feature_id[146].value > threshold=892.9366455078125
node_6301: feature_name=TMSB10	feature_id[199].value <= threshold=6348.7431640625
node_6302: feature_name=BTG1	feature_id[291].value <= threshold=13447.5517578125
node_6303: feature_name=HSPA6	feature_id[245].value <= threshold=2505.443115234375
node_6304: feature_name=HLA-B	feature_id[184].value > threshold=1023.385498046875
node_6310: feature_name=RPL28	feature_id[264].value > threshold=1087.206787109375
node_6314: feature_name=RPL18A	feature_id[183].value <= threshold=13304.025390625
node_6315: feature_name=CMC1	feature_id[187].value <= threshold=527.7142944335938
node_6316: feature_name=TYMS	feature_id[173].value <= threshold=124.46080017089844
node_6317: feature_name=IGHD	feature_id[48].value <= threshold=165.22252655029297
node_6318: feature_name=TPSAB1	feature_id[81].value <= threshold=326.3189697265625
node_6319: feature_name=KLF6	feature_id[139].value <= threshold=7362.712646484375
node_6320: feature_name=RPL19	feature_id[287].value > threshold=1537.2791137695312
node_6324: feature_name=TMSB10	feature_id[199].value <= threshold=4685.981201171875
node_6325: feature_name=IGHA1	feature_id[5].value <= threshold=15833.4521484375
node_6326: feature_name=TPSB2	feature_id[108].value <= threshold=367.64710998535156
node_6327: feature_name=UBC	feature_id[172].value <= threshold=9379.25634765625
node_6328: feature_name=FOS	feature_id[248].value <= threshold=5699.755615234375
Class: 4
Rules_2	passed counts:1713
node_0: feature_name=JCHAIN	feature_id[19].value <= threshold=8649.73583984375
node_1: feature_name=CD79A	feature_id[76].value > threshold=350.53916931152344
node_6189: feature_name=TCL1A	feature_id[30].value > threshold=207.06077575683594
node_6573: feature_name=IGHD	feature_id[48].value > threshold=233.94557189941406
node_6673: feature_name=CCL5	feature_id[4].value <= threshold=1207.4212646484375
node_6674: feature_name=HMGN2	feature_id[236].value <= threshold=3166.977294921875
node_6675: feature_name=RPL21	feature_id[188].value > threshold=5823.879150390625
node_6705: feature_name=DUSP2	feature_id[281].value <= threshold=2685.884521484375
node_6706: feature_name=S100A4	feature_id[182].value <= threshold=596.5698547363281
node_6707: feature_name=MT-CO1	feature_id[201].value <= threshold=38254.9521484375
node_6708: feature_name=HSPB1	feature_id[198].value <= threshold=21024.666015625
node_6709: feature_name=MALAT1	feature_id[80].value <= threshold=164408.6015625
node_6710: feature_name=FSCN1	feature_id[3].value <= threshold=454.9087677001953
node_6711: feature_name=TMEM176A	feature_id[181].value <= threshold=116.5772933959961
node_6712: feature_name=CCR7	feature_id[282].value <= threshold=2652.7276611328125
node_6713: feature_name=HSPB1	feature_id[198].value <= threshold=4598.497314453125
node_6714: feature_name=TYMS	feature_id[173].value <= threshold=129.09889221191406
node_6715: feature_name=MT1G	feature_id[278].value <= threshold=94.85865783691406
node_6716: feature_name=NOC2L	feature_id[26].value <= threshold=439.9110412597656
node_6717: feature_name=AREG	feature_id[135].value <= threshold=891.5368347167969
node_6718: feature_name=RPL34	feature_id[163].value <= threshold=16907.115234375
node_6719: feature_name=MALAT1	feature_id[80].value > threshold=29889.1650390625
node_6725: feature_name=MT-CO1	feature_id[201].value > threshold=329.70660400390625
Class: 10
Rules_3	passed counts:1164
node_0: feature_name=JCHAIN	feature_id[19].value <= threshold=8649.73583984375
node_1: feature_name=CD79A	feature_id[76].value <= threshold=350.53916931152344
node_2: feature_name=CD8A	feature_id[14].value > threshold=241.45849609375
node_5782: feature_name=KIR2DL4	feature_id[174].value <= threshold=140.01880645751953
node_5783: feature_name=KLRB1	feature_id[7].value <= threshold=734.5036926269531
node_5784: feature_name=CD8B	feature_id[21].value > threshold=159.98412322998047
node_5930: feature_name=MS4A6A	feature_id[44].value <= threshold=1071.8509216308594
node_5931: feature_name=FCER1G	feature_id[58].value <= threshold=505.3059997558594
node_5932: feature_name=KLRC2	feature_id[90].value <= threshold=534.6182861328125
node_5933: feature_name=FOXP3	feature_id[193].value <= threshold=521.7937927246094
node_5934: feature_name=CLEC7A	feature_id[11].value <= threshold=445.191650390625
node_5935: feature_name=TIGIT	feature_id[32].value <= threshold=1315.2778930664062
node_5936: feature_name=STAB1	feature_id[223].value <= threshold=257.1349411010742
node_5937: feature_name=ANXA1	feature_id[13].value <= threshold=6517.73095703125
node_5938: feature_name=SOX4	feature_id[200].value <= threshold=595.8122863769531
node_5939: feature_name=RPS8	feature_id[208].value > threshold=239.34896850585938
node_5943: feature_name=SMPD3	feature_id[52].value <= threshold=276.72340393066406
node_5944: feature_name=ICA1	feature_id[75].value <= threshold=211.08033752441406
node_5945: feature_name=IKZF2	feature_id[280].value <= threshold=396.95855712890625
node_5946: feature_name=DONSON	feature_id[226].value <= threshold=508.9428405761719
Class: 5
Rules_4	passed counts:1015
node_0: feature_name=JCHAIN	feature_id[19].value <= threshold=8649.73583984375
node_1: feature_name=CD79A	feature_id[76].value <= threshold=350.53916931152344
node_2: feature_name=CD8A	feature_id[14].value <= threshold=241.45849609375
node_3: feature_name=TPSAB1	feature_id[81].value > threshold=827.3277587890625
Class: 16
Rules_5	passed counts:796
node_0: feature_name=JCHAIN	feature_id[19].value <= threshold=8649.73583984375
node_1: feature_name=CD79A	feature_id[76].value <= threshold=350.53916931152344
node_2: feature_name=CD8A	feature_id[14].value <= threshold=241.45849609375
node_3: feature_name=TPSAB1	feature_id[81].value <= threshold=827.3277587890625
node_4: feature_name=IGHA1	feature_id[5].value > threshold=247.40229034423828
node_2312: feature_name=RPLP1	feature_id[16].value > threshold=13194.75830078125
node_4734: feature_name=MS4A1	feature_id[141].value <= threshold=131.31172561645508
node_4735: feature_name=CCL5	feature_id[4].value <= threshold=917.571533203125
node_4736: feature_name=HSPA6	feature_id[245].value <= threshold=512.314453125
node_4737: feature_name=CCR7	feature_id[282].value <= threshold=52.27414894104004
node_4738: feature_name=TYROBP	feature_id[24].value <= threshold=255.47737884521484
node_4739: feature_name=ANKRD28	feature_id[64].value > threshold=181.63780975341797
node_5019: feature_name=LMNA	feature_id[202].value <= threshold=558.50390625
node_5020: feature_name=DTHD1	feature_id[273].value <= threshold=29.666547775268555
node_5021: feature_name=S100A4	feature_id[182].value > threshold=679.8892211914062
node_5089: feature_name=DNAJB1	feature_id[124].value <= threshold=7376.975341796875
node_5090: feature_name=GZMB	feature_id[246].value <= threshold=316.46018981933594
node_5091: feature_name=CLEC2D	feature_id[260].value <= threshold=1453.4608154296875
node_5092: feature_name=IGLC3	feature_id[244].value <= threshold=2656.3741455078125
node_5093: feature_name=NFKBIA	feature_id[189].value > threshold=221.5333709716797
node_5107: feature_name=IGHA1	feature_id[5].value <= threshold=11768.76318359375
node_5108: feature_name=SMPD3	feature_id[52].value <= threshold=39.132816314697266
node_5109: feature_name=FOXP3	feature_id[193].value <= threshold=244.7483673095703
node_5110: feature_name=SRGN	feature_id[179].value > threshold=845.4931335449219
node_5140: feature_name=KLF2	feature_id[190].value <= threshold=219.926513671875
node_5141: feature_name=MALAT1	feature_id[80].value <= threshold=139440.27734375
node_5142: feature_name=EREG	feature_id[86].value <= threshold=291.0770568847656
node_5143: feature_name=RPS13	feature_id[276].value <= threshold=7122.69091796875
node_5144: feature_name=RPL32	feature_id[240].value > threshold=2555.9697265625
node_5146: feature_name=TMSB4X	feature_id[194].value > threshold=4588.8326416015625
node_5148: feature_name=RPL22	feature_id[71].value > threshold=124.37811279296875
node_5150: feature_name=HLA-B	feature_id[184].value <= threshold=9359.18603515625
node_5151: feature_name=TMEM176B	feature_id[102].value <= threshold=101.37875366210938
node_5152: feature_name=ID2	feature_id[123].value <= threshold=7423.857666015625
node_5153: feature_name=UBC	feature_id[172].value <= threshold=12323.43310546875
node_5154: feature_name=KLRD1	feature_id[54].value <= threshold=268.3126220703125
node_5155: feature_name=HLA-DQB1	feature_id[237].value <= threshold=672.0527954101562
node_5156: feature_name=CD7	feature_id[157].value <= threshold=2831.1614990234375
node_5157: feature_name=MS4A4A	feature_id[216].value <= threshold=249.4264907836914
node_5158: feature_name=SERPINF1	feature_id[62].value <= threshold=268.3818893432617
node_5159: feature_name=S100A13	feature_id[285].value <= threshold=28.0993595123291
node_5160: feature_name=GTSE1	feature_id[98].value <= threshold=201.81625366210938
node_5161: feature_name=RPL32	feature_id[240].value <= threshold=12505.32666015625
node_5162: feature_name=STX3	feature_id[275].value <= threshold=204.19741821289062
node_5163: feature_name=RPS6	feature_id[209].value <= threshold=10825.64990234375
node_5164: feature_name=CCND1	feature_id[117].value <= threshold=184.5124969482422
node_5165: feature_name=LMNA	feature_id[202].value <= threshold=533.099853515625
node_5166: feature_name=BTG1	feature_id[291].value > threshold=802.3437194824219
node_5172: feature_name=RPS27	feature_id[59].value <= threshold=20646.5810546875
node_5173: feature_name=CD69	feature_id[221].value > threshold=256.57322692871094
node_5177: feature_name=HSPA1B	feature_id[205].value <= threshold=5102.5615234375
Class: 23
Rules_6	passed counts:787
node_0: feature_name=JCHAIN	feature_id[19].value <= threshold=8649.73583984375
node_1: feature_name=CD79A	feature_id[76].value <= threshold=350.53916931152344
node_2: feature_name=CD8A	feature_id[14].value <= threshold=241.45849609375
node_3: feature_name=TPSAB1	feature_id[81].value <= threshold=827.3277587890625
node_4: feature_name=IGHA1	feature_id[5].value <= threshold=247.40229034423828
node_5: feature_name=RPS12	feature_id[148].value > threshold=10398.6630859375
node_1809: feature_name=TIGIT	feature_id[32].value <= threshold=208.29103088378906
node_1810: feature_name=DONSON	feature_id[226].value <= threshold=52.6482048034668
node_1811: feature_name=CD8B	feature_id[21].value <= threshold=73.73543548583984
node_1812: feature_name=KLRB1	feature_id[7].value <= threshold=241.75070190429688
node_1813: feature_name=IKZF2	feature_id[280].value <= threshold=209.49623107910156
node_1814: feature_name=FOXP3	feature_id[193].value <= threshold=274.78492736816406
node_1815: feature_name=HLA-DPB1	feature_id[79].value <= threshold=492.91705322265625
node_1816: feature_name=NOSIP	feature_id[87].value > threshold=192.77117156982422
node_1920: feature_name=CD8A	feature_id[14].value <= threshold=67.35820770263672
node_1921: feature_name=KLF2	feature_id[190].value <= threshold=6678.63671875
node_1922: feature_name=RGS1	feature_id[121].value <= threshold=4338.314453125
node_1923: feature_name=RPS8	feature_id[208].value > threshold=3751.5509033203125
node_1937: feature_name=HSPA1A	feature_id[147].value <= threshold=7463.85205078125
node_1938: feature_name=MT-CO1	feature_id[201].value <= threshold=19761.9560546875
node_1939: feature_name=MT-ATP8	feature_id[256].value <= threshold=9698.0830078125
node_1940: feature_name=HLA-B	feature_id[184].value > threshold=225.68717193603516
node_1942: feature_name=MS4A6A	feature_id[44].value <= threshold=601.2056121826172
node_1943: feature_name=RPL18A	feature_id[183].value > threshold=1678.4967651367188
node_1945: feature_name=SELL	feature_id[109].value <= threshold=3013.650146484375
node_1946: feature_name=RPL28	feature_id[264].value > threshold=2214.3902587890625
node_1948: feature_name=CTLA4	feature_id[298].value <= threshold=1155.6696166992188
node_1949: feature_name=RPS13	feature_id[276].value > threshold=4550.843017578125
node_1967: feature_name=TIGIT	feature_id[32].value <= threshold=86.77542877197266
node_1968: feature_name=RPL19	feature_id[287].value <= threshold=12821.9091796875
node_1969: feature_name=SDF4	feature_id[65].value <= threshold=563.2085266113281
node_1970: feature_name=ANXA1	feature_id[13].value <= threshold=1893.6106567382812
node_1971: feature_name=KLRB1	feature_id[7].value <= threshold=226.12095642089844
node_1972: feature_name=S100A4	feature_id[182].value <= threshold=2082.1089477539062
Class: 20
Rules_7	passed counts:433
node_0: feature_name=JCHAIN	feature_id[19].value <= threshold=8649.73583984375
node_1: feature_name=CD79A	feature_id[76].value <= threshold=350.53916931152344
node_2: feature_name=CD8A	feature_id[14].value <= threshold=241.45849609375
node_3: feature_name=TPSAB1	feature_id[81].value <= threshold=827.3277587890625
node_4: feature_name=IGHA1	feature_id[5].value <= threshold=247.40229034423828
node_5: feature_name=RPS12	feature_id[148].value <= threshold=10398.6630859375
node_6: feature_name=SOCS3	feature_id[51].value > threshold=685.3422241210938
node_1370: feature_name=SELL	feature_id[109].value <= threshold=166.2305145263672
node_1371: feature_name=MT-ATP8	feature_id[256].value <= threshold=349.9571228027344
node_1372: feature_name=RGS1	feature_id[121].value <= threshold=623.4462890625
node_1373: feature_name=KLF2	feature_id[190].value <= threshold=232.91036987304688
node_1374: feature_name=CRTAM	feature_id[299].value <= threshold=95.62057495117188
node_1375: feature_name=DNAJB1	feature_id[124].value <= threshold=1854.1683349609375
node_1376: feature_name=TIGIT	feature_id[32].value <= threshold=822.4922180175781
node_1377: feature_name=RPL18A	feature_id[183].value <= threshold=6252.9814453125
node_1378: feature_name=DONSON	feature_id[226].value <= threshold=331.28466796875
node_1379: feature_name=RPS21	feature_id[286].value > threshold=172.77125549316406
node_1381: feature_name=DUSP2	feature_id[281].value <= threshold=3060.68896484375
node_1382: feature_name=CD74	feature_id[38].value <= threshold=670.8037414550781
node_1383: feature_name=RPL32	feature_id[240].value > threshold=1785.6170043945312
node_1387: feature_name=CCND1	feature_id[117].value <= threshold=354.705322265625
node_1388: feature_name=ALG14	feature_id[94].value <= threshold=126.6784896850586
node_1389: feature_name=ID2	feature_id[123].value <= threshold=4218.015380859375
node_1390: feature_name=MYL12A	feature_id[56].value <= threshold=2390.4979248046875
node_1391: feature_name=SSU72	feature_id[128].value <= threshold=777.7611389160156
node_1392: feature_name=JCHAIN	feature_id[19].value <= threshold=493.890869140625
node_1393: feature_name=SELL	feature_id[109].value <= threshold=57.843589782714844
node_1394: feature_name=HSPA1A	feature_id[147].value <= threshold=821.2052001953125
node_1395: feature_name=HLA-DRB1	feature_id[140].value <= threshold=255.439208984375
node_1396: feature_name=GZMK	feature_id[41].value <= threshold=913.14990234375
node_1397: feature_name=IPO13	feature_id[88].value <= threshold=299.0310363769531
node_1398: feature_name=IL7R	feature_id[42].value <= threshold=3544.5526123046875
node_1399: feature_name=MT-CO1	feature_id[201].value > threshold=1800.2067260742188
Class: 21
Rules_8	passed counts:341
node_0: feature_name=JCHAIN	feature_id[19].value <= threshold=8649.73583984375
node_1: feature_name=CD79A	feature_id[76].value <= threshold=350.53916931152344
node_2: feature_name=CD8A	feature_id[14].value <= threshold=241.45849609375
node_3: feature_name=TPSAB1	feature_id[81].value <= threshold=827.3277587890625
node_4: feature_name=IGHA1	feature_id[5].value > threshold=247.40229034423828
node_2312: feature_name=RPLP1	feature_id[16].value <= threshold=13194.75830078125
node_2313: feature_name=CCL5	feature_id[4].value > threshold=308.1195373535156
node_3689: feature_name=KLRD1	feature_id[54].value <= threshold=48.66653823852539
node_3690: feature_name=GZMK	feature_id[41].value <= threshold=720.3341979980469
node_3691: feature_name=CCL5	feature_id[4].value > threshold=1060.727294921875
node_4131: feature_name=IGHA1	feature_id[5].value <= threshold=4358.000732421875
node_4132: feature_name=CMC1	feature_id[187].value <= threshold=651.3610229492188
node_4133: feature_name=IL4I1	feature_id[122].value <= threshold=315.72959899902344
node_4134: feature_name=KIR2DL4	feature_id[174].value <= threshold=153.186279296875
node_4135: feature_name=CCR7	feature_id[282].value <= threshold=127.03607177734375
node_4136: feature_name=S100A13	feature_id[285].value <= threshold=409.28407287597656
node_4137: feature_name=EEF1A1	feature_id[156].value <= threshold=13802.94189453125
node_4138: feature_name=CD8B	feature_id[21].value <= threshold=641.9129943847656
node_4139: feature_name=DUSP2	feature_id[281].value > threshold=588.4096374511719
node_4277: feature_name=RPS14	feature_id[231].value > threshold=1944.1942749023438
node_4291: feature_name=RPL22	feature_id[71].value <= threshold=3540.0584716796875
node_4292: feature_name=TNFRSF18	feature_id[57].value <= threshold=1064.3975219726562
node_4293: feature_name=FOS	feature_id[248].value <= threshold=17531.3583984375
node_4294: feature_name=HLA-DQB1	feature_id[237].value <= threshold=465.13670349121094
node_4295: feature_name=MT-ATP8	feature_id[256].value <= threshold=419.9097900390625
node_4296: feature_name=RPS13	feature_id[276].value > threshold=165.67263793945312
node_4298: feature_name=RAD51AP1	feature_id[164].value <= threshold=237.08644104003906
node_4299: feature_name=FOSL1	feature_id[185].value <= threshold=268.9988250732422
node_4300: feature_name=HLA-DRB5	feature_id[143].value <= threshold=1072.8919372558594
node_4301: feature_name=SLC7A8	feature_id[239].value <= threshold=98.21253204345703
node_4302: feature_name=IGHG1	feature_id[105].value <= threshold=292.6041259765625
node_4303: feature_name=RPS8	feature_id[208].value <= threshold=9002.75048828125
node_4304: feature_name=TYROBP	feature_id[24].value <= threshold=729.932373046875
node_4305: feature_name=KLRC2	feature_id[90].value <= threshold=95.93246459960938
node_4306: feature_name=LST1	feature_id[242].value <= threshold=548.7631683349609
node_4307: feature_name=CD68	feature_id[107].value <= threshold=248.02381896972656
node_4308: feature_name=AXL	feature_id[91].value <= threshold=534.7556762695312
node_4309: feature_name=SRGN	feature_id[179].value <= threshold=13506.6318359375
node_4310: feature_name=RGS2	feature_id[254].value <= threshold=4490.49072265625
node_4311: feature_name=IGHG4	feature_id[49].value <= threshold=96.76795196533203
node_4312: feature_name=IGSF6	feature_id[269].value <= threshold=68.85155487060547
node_4313: feature_name=SELL	feature_id[109].value <= threshold=212.21622467041016
node_4314: feature_name=RPS13	feature_id[276].value <= threshold=5669.650634765625
node_4315: feature_name=RPL31	feature_id[293].value <= threshold=6877.322021484375
node_4316: feature_name=IL7R	feature_id[42].value <= threshold=5624.93798828125
node_4317: feature_name=CD69	feature_id[221].value <= threshold=15676.5634765625
node_4318: feature_name=HLA-A	feature_id[271].value <= threshold=4895.762451171875
node_4319: feature_name=EEF1A1	feature_id[156].value <= threshold=13659.40673828125
Class: 22
Rules_9	passed counts:305
node_0: feature_name=JCHAIN	feature_id[19].value <= threshold=8649.73583984375
node_1: feature_name=CD79A	feature_id[76].value <= threshold=350.53916931152344
node_2: feature_name=CD8A	feature_id[14].value <= threshold=241.45849609375
node_3: feature_name=TPSAB1	feature_id[81].value <= threshold=827.3277587890625
node_4: feature_name=IGHA1	feature_id[5].value > threshold=247.40229034423828
node_2312: feature_name=RPLP1	feature_id[16].value <= threshold=13194.75830078125
node_2313: feature_name=CCL5	feature_id[4].value <= threshold=308.1195373535156
node_2314: feature_name=CD3D	feature_id[18].value <= threshold=118.49456405639648
node_2315: feature_name=IL7R	feature_id[42].value > threshold=553.2575073242188
node_2575: feature_name=AREG	feature_id[135].value > threshold=629.5256958007812
node_2691: feature_name=KLRD1	feature_id[54].value <= threshold=389.2933349609375
node_2692: feature_name=SOCS3	feature_id[51].value <= threshold=731.9037170410156
node_2693: feature_name=RPS29	feature_id[113].value <= threshold=9533.37646484375
node_2694: feature_name=C1QB	feature_id[27].value <= threshold=158.7805633544922
node_2695: feature_name=TIGIT	feature_id[32].value <= threshold=728.8086853027344
Class: 12
Rules_10	passed counts:299
node_0: feature_name=JCHAIN	feature_id[19].value <= threshold=8649.73583984375
node_1: feature_name=CD79A	feature_id[76].value <= threshold=350.53916931152344
node_2: feature_name=CD8A	feature_id[14].value <= threshold=241.45849609375
node_3: feature_name=TPSAB1	feature_id[81].value <= threshold=827.3277587890625
node_4: feature_name=IGHA1	feature_id[5].value <= threshold=247.40229034423828
node_5: feature_name=RPS12	feature_id[148].value <= threshold=10398.6630859375
node_6: feature_name=SOCS3	feature_id[51].value <= threshold=685.3422241210938
node_7: feature_name=ICA1	feature_id[75].value > threshold=217.2267608642578
node_1265: feature_name=ANXA1	feature_id[13].value <= threshold=449.5240173339844
node_1266: feature_name=AREG	feature_id[135].value <= threshold=864.3388977050781
node_1267: feature_name=MALAT1	feature_id[80].value <= threshold=181392.8515625
node_1268: feature_name=NOSIP	feature_id[87].value <= threshold=739.4815979003906
node_1269: feature_name=KLRB1	feature_id[7].value <= threshold=1592.8256225585938
node_1270: feature_name=RPS27	feature_id[59].value > threshold=3210.445068359375
node_1274: feature_name=RGS2	feature_id[254].value <= threshold=3323.1871337890625
node_1275: feature_name=CRTAM	feature_id[299].value <= threshold=415.08538818359375
node_1276: feature_name=RPL21	feature_id[188].value <= threshold=15778.34228515625
node_1277: feature_name=HLA-B	feature_id[184].value > threshold=503.4672393798828
node_1279: feature_name=TMSB10	feature_id[199].value > threshold=509.3671875
node_1283: feature_name=NOSIP	feature_id[87].value <= threshold=630.5185241699219
node_1284: feature_name=FTH1	feature_id[150].value > threshold=294.0164108276367
node_1288: feature_name=RPLP2	feature_id[210].value <= threshold=12431.849609375
node_1289: feature_name=NOC2L	feature_id[26].value <= threshold=440.55950927734375
node_1290: feature_name=RPL19	feature_id[287].value <= threshold=8907.7607421875
Class: 24
Rules_11	passed counts:286
node_0: feature_name=JCHAIN	feature_id[19].value <= threshold=8649.73583984375
node_1: feature_name=CD79A	feature_id[76].value <= threshold=350.53916931152344
node_2: feature_name=CD8A	feature_id[14].value <= threshold=241.45849609375
node_3: feature_name=TPSAB1	feature_id[81].value <= threshold=827.3277587890625
node_4: feature_name=IGHA1	feature_id[5].value <= threshold=247.40229034423828
node_5: feature_name=RPS12	feature_id[148].value <= threshold=10398.6630859375
node_6: feature_name=SOCS3	feature_id[51].value <= threshold=685.3422241210938
node_7: feature_name=ICA1	feature_id[75].value <= threshold=217.2267608642578
node_8: feature_name=HSPA1A	feature_id[147].value <= threshold=5104.748291015625
node_9: feature_name=GZMK	feature_id[41].value <= threshold=611.901611328125
node_10: feature_name=TYROBP	feature_id[24].value <= threshold=28.628684997558594
node_11: feature_name=TIGIT	feature_id[32].value <= threshold=159.39893341064453
node_12: feature_name=DONSON	feature_id[226].value <= threshold=272.18760681152344
node_13: feature_name=KLRB1	feature_id[7].value <= threshold=338.00921630859375
node_14: feature_name=NOSIP	feature_id[87].value > threshold=152.2489013671875
node_204: feature_name=KLF6	feature_id[139].value <= threshold=817.8180847167969
node_205: feature_name=CD8B	feature_id[21].value <= threshold=86.83570861816406
node_206: feature_name=HLA-DRB1	feature_id[140].value <= threshold=432.9005889892578
node_207: feature_name=RPS27	feature_id[59].value > threshold=7544.623291015625
node_213: feature_name=IGLC3	feature_id[244].value <= threshold=312.2124481201172
node_214: feature_name=FOXP3	feature_id[193].value <= threshold=174.82518005371094
node_215: feature_name=RPL18A	feature_id[183].value > threshold=4594.900634765625
node_237: feature_name=HLA-DRB5	feature_id[143].value <= threshold=326.89990234375
node_238: feature_name=SRGN	feature_id[179].value <= threshold=2911.5826416015625
node_239: feature_name=JUNB	feature_id[191].value <= threshold=11675.5146484375
node_240: feature_name=RPS23	feature_id[162].value > threshold=2691.6805419921875
node_242: feature_name=AREG	feature_id[135].value <= threshold=2748.0205078125
node_243: feature_name=RPS21	feature_id[286].value > threshold=1429.6282348632812
node_247: feature_name=RPS6	feature_id[209].value <= threshold=15698.16748046875
node_248: feature_name=B2M	feature_id[146].value <= threshold=17539.0654296875
node_249: feature_name=TNFRSF4	feature_id[77].value <= threshold=412.2759552001953
node_250: feature_name=S100B	feature_id[253].value <= threshold=89.49346923828125
node_251: feature_name=TMSB4X	feature_id[194].value <= threshold=16498.5263671875
Class: 20
Rules_12	passed counts:266
node_0: feature_name=JCHAIN	feature_id[19].value <= threshold=8649.73583984375
node_1: feature_name=CD79A	feature_id[76].value <= threshold=350.53916931152344
node_2: feature_name=CD8A	feature_id[14].value > threshold=241.45849609375
node_5782: feature_name=KIR2DL4	feature_id[174].value <= threshold=140.01880645751953
node_5783: feature_name=KLRB1	feature_id[7].value <= threshold=734.5036926269531
node_5784: feature_name=CD8B	feature_id[21].value <= threshold=159.98412322998047
node_5785: feature_name=GZMK	feature_id[41].value > threshold=278.70855712890625
node_5919: feature_name=RPL11	feature_id[120].value <= threshold=8332.4033203125
node_5920: feature_name=RPL30	feature_id[232].value > threshold=211.59542846679688
node_5922: feature_name=HSPA1A	feature_id[147].value <= threshold=14423.54931640625
Class: 5
Rules_13	passed counts:255
node_0: feature_name=JCHAIN	feature_id[19].value <= threshold=8649.73583984375
node_1: feature_name=CD79A	feature_id[76].value <= threshold=350.53916931152344
node_2: feature_name=CD8A	feature_id[14].value <= threshold=241.45849609375
node_3: feature_name=TPSAB1	feature_id[81].value <= threshold=827.3277587890625
node_4: feature_name=IGHA1	feature_id[5].value > threshold=247.40229034423828
node_2312: feature_name=RPLP1	feature_id[16].value <= threshold=13194.75830078125
node_2313: feature_name=CCL5	feature_id[4].value <= threshold=308.1195373535156
node_2314: feature_name=CD3D	feature_id[18].value > threshold=118.49456405639648
node_2722: feature_name=ANXA1	feature_id[13].value <= threshold=598.554443359375
node_2723: feature_name=TIGIT	feature_id[32].value > threshold=22.92000961303711
node_3055: feature_name=SOCS3	feature_id[51].value <= threshold=855.2263488769531
node_3056: feature_name=IL7R	feature_id[42].value <= threshold=2058.2097778320312
node_3057: feature_name=RPS12	feature_id[148].value <= threshold=7682.072998046875
node_3058: feature_name=CD69	feature_id[221].value <= threshold=13386.5576171875
node_3059: feature_name=CCND1	feature_id[117].value <= threshold=351.9731750488281
node_3060: feature_name=HSPA6	feature_id[245].value <= threshold=5865.556640625
node_3061: feature_name=ALS2	feature_id[47].value <= threshold=293.0005416870117
node_3062: feature_name=GZMK	feature_id[41].value <= threshold=409.43199157714844
node_3063: feature_name=FOS	feature_id[248].value <= threshold=11542.91943359375
node_3064: feature_name=KLF2	feature_id[190].value <= threshold=2059.3612670898438
node_3065: feature_name=RPS23	feature_id[162].value <= threshold=7344.830322265625
node_3066: feature_name=SFXN1	feature_id[284].value <= threshold=1321.0742797851562
node_3067: feature_name=RPL30	feature_id[232].value <= threshold=9341.173828125
node_3068: feature_name=CCL20	feature_id[178].value <= threshold=5406.980224609375
node_3069: feature_name=CD3D	feature_id[18].value > threshold=214.72290802001953
node_3073: feature_name=RPS6	feature_id[209].value <= threshold=11750.4091796875
node_3074: feature_name=RPS6	feature_id[209].value <= threshold=10214.662109375
Class: 24
Rules_14	passed counts:211
node_0: feature_name=JCHAIN	feature_id[19].value > threshold=8649.73583984375
node_6770: feature_name=IGHG3	feature_id[45].value > threshold=975.0494384765625
node_6880: feature_name=IGHG4	feature_id[49].value > threshold=56.71324920654297
node_6888: feature_name=IGHG4	feature_id[49].value > threshold=742.6144714355469
Class: 3
Rules_15	passed counts:199
node_0: feature_name=JCHAIN	feature_id[19].value <= threshold=8649.73583984375
node_1: feature_name=CD79A	feature_id[76].value <= threshold=350.53916931152344
node_2: feature_name=CD8A	feature_id[14].value <= threshold=241.45849609375
node_3: feature_name=TPSAB1	feature_id[81].value <= threshold=827.3277587890625
node_4: feature_name=IGHA1	feature_id[5].value <= threshold=247.40229034423828
node_5: feature_name=RPS12	feature_id[148].value > threshold=10398.6630859375
node_1809: feature_name=TIGIT	feature_id[32].value <= threshold=208.29103088378906
node_1810: feature_name=DONSON	feature_id[226].value <= threshold=52.6482048034668
node_1811: feature_name=CD8B	feature_id[21].value <= threshold=73.73543548583984
node_1812: feature_name=KLRB1	feature_id[7].value <= threshold=241.75070190429688
node_1813: feature_name=IKZF2	feature_id[280].value <= threshold=209.49623107910156
node_1814: feature_name=FOXP3	feature_id[193].value <= threshold=274.78492736816406
node_1815: feature_name=HLA-DPB1	feature_id[79].value <= threshold=492.91705322265625
node_1816: feature_name=NOSIP	feature_id[87].value <= threshold=192.77117156982422
node_1817: feature_name=UBC	feature_id[172].value <= threshold=1173.7623901367188
node_1818: feature_name=B2M	feature_id[146].value <= threshold=14850.359375
node_1819: feature_name=SELL	feature_id[109].value <= threshold=1888.0634155273438
node_1820: feature_name=RPL32	feature_id[240].value > threshold=6611.22265625
node_1828: feature_name=IGLC3	feature_id[244].value <= threshold=192.1441421508789
node_1829: feature_name=MND1	feature_id[110].value <= threshold=289.99700927734375
node_1830: feature_name=HSPB1	feature_id[198].value <= threshold=1028.9466857910156
node_1831: feature_name=STMN1	feature_id[72].value <= threshold=350.6421813964844
node_1832: feature_name=RPS8	feature_id[208].value > threshold=2962.9853515625
node_1834: feature_name=KLRD1	feature_id[54].value <= threshold=172.89696502685547
node_1835: feature_name=HLA-DRB1	feature_id[140].value <= threshold=360.59690856933594
node_1836: feature_name=RGS1	feature_id[121].value <= threshold=2321.90478515625
node_1837: feature_name=ICA1	feature_id[75].value <= threshold=580.381103515625
node_1838: feature_name=RPS12	feature_id[148].value <= threshold=23669.1708984375
node_1839: feature_name=RNF130	feature_id[152].value <= threshold=430.1945343017578
node_1840: feature_name=TMSB10	feature_id[199].value > threshold=746.9888305664062
node_1844: feature_name=SOCS3	feature_id[51].value <= threshold=1119.1002807617188
Class: 20
Rules_16	passed counts:188
node_0: feature_name=JCHAIN	feature_id[19].value <= threshold=8649.73583984375
node_1: feature_name=CD79A	feature_id[76].value > threshold=350.53916931152344
node_6189: feature_name=TCL1A	feature_id[30].value <= threshold=207.06077575683594
node_6190: feature_name=IGHD	feature_id[48].value <= threshold=502.558349609375
node_6191: feature_name=HLA-DRA	feature_id[34].value > threshold=206.78260803222656
node_6285: feature_name=CD3D	feature_id[18].value <= threshold=346.2366180419922
node_6286: feature_name=IGHD	feature_id[48].value <= threshold=262.5718688964844
node_6287: feature_name=KLRB1	feature_id[7].value <= threshold=799.1019287109375
node_6288: feature_name=TPSB2	feature_id[108].value <= threshold=4273.308013916016
node_6289: feature_name=MZB1	feature_id[142].value <= threshold=1083.0619506835938
node_6290: feature_name=GZMA	feature_id[213].value <= threshold=519.0357666015625
node_6291: feature_name=CLEC2D	feature_id[260].value <= threshold=1097.215087890625
node_6292: feature_name=CST3	feature_id[0].value <= threshold=844.2263488769531
node_6293: feature_name=IL7R	feature_id[42].value <= threshold=869.1707153320312
node_6294: feature_name=TCL1A	feature_id[30].value <= threshold=189.27190399169922
node_6295: feature_name=LST1	feature_id[242].value <= threshold=842.0661315917969
node_6296: feature_name=ARG2	feature_id[229].value <= threshold=741.4517211914062
node_6297: feature_name=MERTK	feature_id[15].value <= threshold=330.7216033935547
node_6298: feature_name=DSG2	feature_id[238].value <= threshold=286.6162414550781
node_6299: feature_name=B2M	feature_id[146].value > threshold=892.9366455078125
node_6301: feature_name=TMSB10	feature_id[199].value <= threshold=6348.7431640625
node_6302: feature_name=BTG1	feature_id[291].value <= threshold=13447.5517578125
node_6303: feature_name=HSPA6	feature_id[245].value > threshold=2505.443115234375
node_6379: feature_name=IGHM	feature_id[160].value <= threshold=6070.044189453125
node_6380: feature_name=RPL18A	feature_id[183].value > threshold=1704.4327392578125
node_6382: feature_name=SH3BGRL3	feature_id[224].value <= threshold=1875.4434814453125
node_6383: feature_name=TMSB4X	feature_id[194].value > threshold=1843.201904296875
node_6385: feature_name=TMSB10	feature_id[199].value <= threshold=3404.0379638671875
node_6386: feature_name=HLA-DRA	feature_id[34].value <= threshold=9738.3115234375
node_6387: feature_name=RPS12	feature_id[148].value <= threshold=15989.34033203125
node_6388: feature_name=HSPA6	feature_id[245].value > threshold=2514.40869140625
node_6390: feature_name=RPL31	feature_id[293].value <= threshold=7642.9560546875
node_6391: feature_name=RPS12	feature_id[148].value > threshold=4443.565673828125
Class: 4
Rules_17	passed counts:178
node_0: feature_name=JCHAIN	feature_id[19].value <= threshold=8649.73583984375
node_1: feature_name=CD79A	feature_id[76].value <= threshold=350.53916931152344
node_2: feature_name=CD8A	feature_id[14].value <= threshold=241.45849609375
node_3: feature_name=TPSAB1	feature_id[81].value <= threshold=827.3277587890625
node_4: feature_name=IGHA1	feature_id[5].value <= threshold=247.40229034423828
node_5: feature_name=RPS12	feature_id[148].value <= threshold=10398.6630859375
node_6: feature_name=SOCS3	feature_id[51].value <= threshold=685.3422241210938
node_7: feature_name=ICA1	feature_id[75].value <= threshold=217.2267608642578
node_8: feature_name=HSPA1A	feature_id[147].value <= threshold=5104.748291015625
node_9: feature_name=GZMK	feature_id[41].value > threshold=611.901611328125
node_1037: feature_name=KLRD1	feature_id[54].value <= threshold=564.6313323974609
node_1038: feature_name=CST7	feature_id[151].value > threshold=310.8969421386719
node_1074: feature_name=DONSON	feature_id[226].value <= threshold=908.3397521972656
node_1075: feature_name=SAP30	feature_id[129].value <= threshold=133.22674560546875
node_1076: feature_name=RPL30	feature_id[232].value <= threshold=10118.09619140625
node_1077: feature_name=SRGN	feature_id[179].value <= threshold=10425.1943359375
node_1078: feature_name=FOXP3	feature_id[193].value <= threshold=508.7238464355469
node_1079: feature_name=CTLA4	feature_id[298].value <= threshold=1419.4554443359375
node_1080: feature_name=IGFBP7	feature_id[217].value <= threshold=137.81698608398438
node_1081: feature_name=RPL19	feature_id[287].value <= threshold=8495.3525390625
node_1082: feature_name=NFKBIA	feature_id[189].value <= threshold=4305.780029296875
node_1083: feature_name=GZMK	feature_id[41].value > threshold=619.8679504394531
node_1087: feature_name=MT-CO1	feature_id[201].value > threshold=1938.86279296875
node_1091: feature_name=CCR7	feature_id[282].value <= threshold=963.7627563476562
Class: 5
Rules_18	passed counts:175
node_0: feature_name=JCHAIN	feature_id[19].value <= threshold=8649.73583984375
node_1: feature_name=CD79A	feature_id[76].value <= threshold=350.53916931152344
node_2: feature_name=CD8A	feature_id[14].value <= threshold=241.45849609375
node_3: feature_name=TPSAB1	feature_id[81].value <= threshold=827.3277587890625
node_4: feature_name=IGHA1	feature_id[5].value > threshold=247.40229034423828
node_2312: feature_name=RPLP1	feature_id[16].value <= threshold=13194.75830078125
node_2313: feature_name=CCL5	feature_id[4].value > threshold=308.1195373535156
node_3689: feature_name=KLRD1	feature_id[54].value > threshold=48.66653823852539
node_4605: feature_name=CMC1	feature_id[187].value <= threshold=613.8782348632812
node_4606: feature_name=KLRC2	feature_id[90].value > threshold=72.03572845458984
node_4686: feature_name=CCL4	feature_id[114].value <= threshold=952.7972106933594
node_4687: feature_name=GZMK	feature_id[41].value <= threshold=815.5422973632812
node_4688: feature_name=ANXA1	feature_id[13].value <= threshold=5849.790283203125
node_4689: feature_name=DTHD1	feature_id[273].value <= threshold=271.72247314453125
node_4690: feature_name=TMSB4X	feature_id[194].value > threshold=6454.361083984375
node_4694: feature_name=GPR183	feature_id[168].value <= threshold=1387.1771240234375
node_4695: feature_name=STMN1	feature_id[72].value <= threshold=1426.4606018066406
node_4696: feature_name=LST1	feature_id[242].value <= threshold=56.81172561645508
Class: 11
Rules_19	passed counts:175
node_0: feature_name=JCHAIN	feature_id[19].value <= threshold=8649.73583984375
node_1: feature_name=CD79A	feature_id[76].value <= threshold=350.53916931152344
node_2: feature_name=CD8A	feature_id[14].value <= threshold=241.45849609375
node_3: feature_name=TPSAB1	feature_id[81].value <= threshold=827.3277587890625
node_4: feature_name=IGHA1	feature_id[5].value <= threshold=247.40229034423828
node_5: feature_name=RPS12	feature_id[148].value <= threshold=10398.6630859375
node_6: feature_name=SOCS3	feature_id[51].value <= threshold=685.3422241210938
node_7: feature_name=ICA1	feature_id[75].value <= threshold=217.2267608642578
node_8: feature_name=HSPA1A	feature_id[147].value <= threshold=5104.748291015625
node_9: feature_name=GZMK	feature_id[41].value <= threshold=611.901611328125
node_10: feature_name=TYROBP	feature_id[24].value <= threshold=28.628684997558594
node_11: feature_name=TIGIT	feature_id[32].value <= threshold=159.39893341064453
node_12: feature_name=DONSON	feature_id[226].value <= threshold=272.18760681152344
node_13: feature_name=KLRB1	feature_id[7].value > threshold=338.00921630859375
node_361: feature_name=MT-CO2	feature_id[279].value <= threshold=4313.64306640625
node_362: feature_name=ANXA1	feature_id[13].value <= threshold=1362.0789184570312
node_363: feature_name=KLF2	feature_id[190].value <= threshold=186.0035171508789
node_364: feature_name=IGKC	feature_id[12].value <= threshold=411.6156768798828
node_365: feature_name=RPL34	feature_id[163].value > threshold=6442.873779296875
node_385: feature_name=TNFRSF18	feature_id[57].value <= threshold=227.31166076660156
node_386: feature_name=CD74	feature_id[38].value <= threshold=428.623291015625
node_387: feature_name=S100A6	feature_id[263].value <= threshold=1100.4002075195312
node_388: feature_name=RPS12	feature_id[148].value <= threshold=10320.3564453125
node_389: feature_name=EEF1A1	feature_id[156].value > threshold=6588.0703125
node_395: feature_name=RPLP1	feature_id[16].value <= threshold=16973.720703125
node_396: feature_name=IKZF2	feature_id[280].value <= threshold=98.9315414428711
node_397: feature_name=JUNB	feature_id[191].value > threshold=287.19970703125
node_401: feature_name=RPLP2	feature_id[210].value > threshold=3613.83544921875
node_403: feature_name=BTG1	feature_id[291].value > threshold=196.54087829589844
node_405: feature_name=RPL18A	feature_id[183].value > threshold=1506.786865234375
node_407: feature_name=LMNA	feature_id[202].value <= threshold=619.6820678710938
node_408: feature_name=IGHA1	feature_id[5].value <= threshold=240.21338653564453
node_409: feature_name=LAPTM5	feature_id[206].value <= threshold=2862.2161865234375
node_410: feature_name=CD302	feature_id[219].value <= threshold=96.302001953125
node_411: feature_name=RPS6	feature_id[209].value <= threshold=11037.541015625
node_412: feature_name=S100A6	feature_id[263].value <= threshold=1023.2667236328125
node_413: feature_name=PSAP	feature_id[241].value <= threshold=515.1088104248047
Class: 21
Rules_20	passed counts:174
node_0: feature_name=JCHAIN	feature_id[19].value <= threshold=8649.73583984375
node_1: feature_name=CD79A	feature_id[76].value <= threshold=350.53916931152344
node_2: feature_name=CD8A	feature_id[14].value <= threshold=241.45849609375
node_3: feature_name=TPSAB1	feature_id[81].value <= threshold=827.3277587890625
node_4: feature_name=IGHA1	feature_id[5].value > threshold=247.40229034423828
node_2312: feature_name=RPLP1	feature_id[16].value <= threshold=13194.75830078125
node_2313: feature_name=CCL5	feature_id[4].value > threshold=308.1195373535156
node_3689: feature_name=KLRD1	feature_id[54].value <= threshold=48.66653823852539
node_3690: feature_name=GZMK	feature_id[41].value > threshold=720.3341979980469
node_4534: feature_name=KLRB1	feature_id[7].value <= threshold=623.6744689941406
node_4535: feature_name=CST7	feature_id[151].value > threshold=471.36717224121094
node_4563: feature_name=TNFRSF18	feature_id[57].value <= threshold=198.3639373779297
node_4564: feature_name=AIF1	feature_id[1].value <= threshold=187.4062957763672
node_4565: feature_name=FOS	feature_id[248].value <= threshold=13625.5380859375
node_4566: feature_name=RPLP2	feature_id[210].value > threshold=2730.0283203125
Class: 5
Rules_21	passed counts:169
node_0: feature_name=JCHAIN	feature_id[19].value <= threshold=8649.73583984375
node_1: feature_name=CD79A	feature_id[76].value <= threshold=350.53916931152344
node_2: feature_name=CD8A	feature_id[14].value <= threshold=241.45849609375
node_3: feature_name=TPSAB1	feature_id[81].value <= threshold=827.3277587890625
node_4: feature_name=IGHA1	feature_id[5].value <= threshold=247.40229034423828
node_5: feature_name=RPS12	feature_id[148].value <= threshold=10398.6630859375
node_6: feature_name=SOCS3	feature_id[51].value <= threshold=685.3422241210938
node_7: feature_name=ICA1	feature_id[75].value <= threshold=217.2267608642578
node_8: feature_name=HSPA1A	feature_id[147].value <= threshold=5104.748291015625
node_9: feature_name=GZMK	feature_id[41].value <= threshold=611.901611328125
node_10: feature_name=TYROBP	feature_id[24].value <= threshold=28.628684997558594
node_11: feature_name=TIGIT	feature_id[32].value > threshold=159.39893341064453
node_793: feature_name=ANXA1	feature_id[13].value <= threshold=178.3010711669922
node_794: feature_name=CCL5	feature_id[4].value <= threshold=991.8306579589844
node_795: feature_name=MALAT1	feature_id[80].value <= threshold=144097.3046875
node_796: feature_name=KLRB1	feature_id[7].value <= threshold=3902.3653564453125
node_797: feature_name=AREG	feature_id[135].value <= threshold=1068.5694274902344
node_798: feature_name=RPS14	feature_id[231].value <= threshold=10242.42236328125
node_799: feature_name=NOSIP	feature_id[87].value <= threshold=1106.571533203125
node_800: feature_name=IL7R	feature_id[42].value <= threshold=3715.0791015625
node_801: feature_name=MT-ATP8	feature_id[256].value <= threshold=9192.24853515625
node_802: feature_name=RPS12	feature_id[148].value <= threshold=10293.8232421875
node_803: feature_name=RPS6	feature_id[209].value <= threshold=13678.71240234375
node_804: feature_name=SRGN	feature_id[179].value <= threshold=5327.0654296875
node_805: feature_name=KLF6	feature_id[139].value <= threshold=3889.4227294921875
node_806: feature_name=SSR4	feature_id[132].value <= threshold=1111.5302734375
node_807: feature_name=CLEC7A	feature_id[11].value <= threshold=538.0991516113281
node_808: feature_name=KLF2	feature_id[190].value <= threshold=6337.226318359375
node_809: feature_name=TMSB4X	feature_id[194].value > threshold=1027.7411193847656
node_811: feature_name=NOSIP	feature_id[87].value <= threshold=636.7430725097656
node_812: feature_name=FCGRT	feature_id[25].value <= threshold=397.1962432861328
node_813: feature_name=RPS6	feature_id[209].value <= threshold=10831.11669921875
node_814: feature_name=CST7	feature_id[151].value <= threshold=572.3526458740234
node_815: feature_name=PSAP	feature_id[241].value <= threshold=626.2010192871094
node_816: feature_name=KLRB1	feature_id[7].value <= threshold=2402.445068359375
Class: 24
Rules_22	passed counts:158
node_0: feature_name=JCHAIN	feature_id[19].value <= threshold=8649.73583984375
node_1: feature_name=CD79A	feature_id[76].value <= threshold=350.53916931152344
node_2: feature_name=CD8A	feature_id[14].value > threshold=241.45849609375
node_5782: feature_name=KIR2DL4	feature_id[174].value <= threshold=140.01880645751953
node_5783: feature_name=KLRB1	feature_id[7].value > threshold=734.5036926269531
node_5989: feature_name=CCL5	feature_id[4].value > threshold=638.4751281738281
node_6053: feature_name=FCER1G	feature_id[58].value <= threshold=351.44651794433594
node_6054: feature_name=CD8B	feature_id[21].value > threshold=132.4104118347168
node_6108: feature_name=HSPA1A	feature_id[147].value <= threshold=8215.599853515625
node_6109: feature_name=TMSB4X	feature_id[194].value <= threshold=25731.7998046875
node_6110: feature_name=IKZF2	feature_id[280].value <= threshold=58.58230972290039
node_6111: feature_name=CD52	feature_id[116].value <= threshold=3919.449462890625
node_6112: feature_name=RGS2	feature_id[254].value <= threshold=2979.957763671875
node_6113: feature_name=HLA-A	feature_id[271].value > threshold=421.12933349609375
node_6115: feature_name=FOXP3	feature_id[193].value <= threshold=124.90631866455078
node_6116: feature_name=KIT	feature_id[296].value <= threshold=121.53621673583984
node_6117: feature_name=RPLP2	feature_id[210].value > threshold=1437.2658081054688
node_6121: feature_name=TCL1A	feature_id[30].value <= threshold=126.9357681274414
Class: 5
Rules_23	passed counts:157
node_0: feature_name=JCHAIN	feature_id[19].value <= threshold=8649.73583984375
node_1: feature_name=CD79A	feature_id[76].value <= threshold=350.53916931152344
node_2: feature_name=CD8A	feature_id[14].value <= threshold=241.45849609375
node_3: feature_name=TPSAB1	feature_id[81].value <= threshold=827.3277587890625
node_4: feature_name=IGHA1	feature_id[5].value > threshold=247.40229034423828
node_2312: feature_name=RPLP1	feature_id[16].value > threshold=13194.75830078125
node_4734: feature_name=MS4A1	feature_id[141].value <= threshold=131.31172561645508
node_4735: feature_name=CCL5	feature_id[4].value <= threshold=917.571533203125
node_4736: feature_name=HSPA6	feature_id[245].value <= threshold=512.314453125
node_4737: feature_name=CCR7	feature_id[282].value <= threshold=52.27414894104004
node_4738: feature_name=TYROBP	feature_id[24].value <= threshold=255.47737884521484
node_4739: feature_name=ANKRD28	feature_id[64].value <= threshold=181.63780975341797
node_4740: feature_name=NFKBIA	feature_id[189].value > threshold=317.15940856933594
node_4788: feature_name=CEBPD	feature_id[177].value > threshold=140.54591369628906
node_4978: feature_name=ANXA1	feature_id[13].value <= threshold=7807.9755859375
node_4979: feature_name=ICA1	feature_id[75].value <= threshold=72.20216369628906
node_4980: feature_name=KLRB1	feature_id[7].value > threshold=270.7154541015625
node_4986: feature_name=RPL28	feature_id[264].value > threshold=3415.1441650390625
node_4992: feature_name=B2M	feature_id[146].value <= threshold=29981.2080078125
node_4993: feature_name=BTG1	feature_id[291].value > threshold=255.633056640625
node_4995: feature_name=CCNL2	feature_id[228].value <= threshold=522.6137847900391
node_4996: feature_name=DTHD1	feature_id[273].value <= threshold=180.32379150390625
node_4997: feature_name=MT-CO1	feature_id[201].value > threshold=367.240966796875
node_4999: feature_name=RPL32	feature_id[240].value > threshold=4068.4813232421875
node_5003: feature_name=MALAT1	feature_id[80].value <= threshold=96124.4765625
node_5004: feature_name=SOCS3	feature_id[51].value <= threshold=429.4744110107422
Class: 23
Rules_24	passed counts:153
node_0: feature_name=JCHAIN	feature_id[19].value <= threshold=8649.73583984375
node_1: feature_name=CD79A	feature_id[76].value > threshold=350.53916931152344
node_6189: feature_name=TCL1A	feature_id[30].value <= threshold=207.06077575683594
node_6190: feature_name=IGHD	feature_id[48].value <= threshold=502.558349609375
node_6191: feature_name=HLA-DRA	feature_id[34].value > threshold=206.78260803222656
node_6285: feature_name=CD3D	feature_id[18].value <= threshold=346.2366180419922
node_6286: feature_name=IGHD	feature_id[48].value <= threshold=262.5718688964844
node_6287: feature_name=KLRB1	feature_id[7].value <= threshold=799.1019287109375
node_6288: feature_name=TPSB2	feature_id[108].value <= threshold=4273.308013916016
node_6289: feature_name=MZB1	feature_id[142].value <= threshold=1083.0619506835938
node_6290: feature_name=GZMA	feature_id[213].value <= threshold=519.0357666015625
node_6291: feature_name=CLEC2D	feature_id[260].value <= threshold=1097.215087890625
node_6292: feature_name=CST3	feature_id[0].value <= threshold=844.2263488769531
node_6293: feature_name=IL7R	feature_id[42].value <= threshold=869.1707153320312
node_6294: feature_name=TCL1A	feature_id[30].value <= threshold=189.27190399169922
node_6295: feature_name=LST1	feature_id[242].value <= threshold=842.0661315917969
node_6296: feature_name=ARG2	feature_id[229].value <= threshold=741.4517211914062
node_6297: feature_name=MERTK	feature_id[15].value <= threshold=330.7216033935547
node_6298: feature_name=DSG2	feature_id[238].value <= threshold=286.6162414550781
node_6299: feature_name=B2M	feature_id[146].value > threshold=892.9366455078125
node_6301: feature_name=TMSB10	feature_id[199].value <= threshold=6348.7431640625
node_6302: feature_name=BTG1	feature_id[291].value <= threshold=13447.5517578125
node_6303: feature_name=HSPA6	feature_id[245].value <= threshold=2505.443115234375
node_6304: feature_name=HLA-B	feature_id[184].value > threshold=1023.385498046875
node_6310: feature_name=RPL28	feature_id[264].value > threshold=1087.206787109375
node_6314: feature_name=RPL18A	feature_id[183].value <= threshold=13304.025390625
node_6315: feature_name=CMC1	feature_id[187].value <= threshold=527.7142944335938
node_6316: feature_name=TYMS	feature_id[173].value <= threshold=124.46080017089844
node_6317: feature_name=IGHD	feature_id[48].value > threshold=165.22252655029297
node_6351: feature_name=DNAJB1	feature_id[124].value <= threshold=3859.0108642578125
node_6352: feature_name=IPO13	feature_id[88].value <= threshold=50.94243621826172
node_6353: feature_name=RPS8	feature_id[208].value > threshold=2747.528076171875
node_6355: feature_name=CD52	feature_id[116].value <= threshold=4029.412841796875
node_6356: feature_name=RPL18A	feature_id[183].value <= threshold=11419.21533203125
node_6357: feature_name=IL4I1	feature_id[122].value <= threshold=84.2459945678711
Class: 4
Rules_25	passed counts:153
node_0: feature_name=JCHAIN	feature_id[19].value <= threshold=8649.73583984375
node_1: feature_name=CD79A	feature_id[76].value <= threshold=350.53916931152344
node_2: feature_name=CD8A	feature_id[14].value <= threshold=241.45849609375
node_3: feature_name=TPSAB1	feature_id[81].value <= threshold=827.3277587890625
node_4: feature_name=IGHA1	feature_id[5].value > threshold=247.40229034423828
node_2312: feature_name=RPLP1	feature_id[16].value <= threshold=13194.75830078125
node_2313: feature_name=CCL5	feature_id[4].value <= threshold=308.1195373535156
node_2314: feature_name=CD3D	feature_id[18].value <= threshold=118.49456405639648
node_2315: feature_name=IL7R	feature_id[42].value <= threshold=553.2575073242188
node_2316: feature_name=MS4A1	feature_id[141].value > threshold=139.71627044677734
node_2544: feature_name=TCL1A	feature_id[30].value <= threshold=233.8968505859375
node_2545: feature_name=RPS12	feature_id[148].value > threshold=2654.4461669921875
node_2555: feature_name=LYZ	feature_id[9].value <= threshold=672.8944702148438
node_2556: feature_name=CLEC2D	feature_id[260].value <= threshold=610.691650390625
node_2557: feature_name=NOSIP	feature_id[87].value <= threshold=551.5446929931641
node_2558: feature_name=FTH1	feature_id[150].value > threshold=543.8349456787109
Class: 4
Rules_26	passed counts:148
node_0: feature_name=JCHAIN	feature_id[19].value <= threshold=8649.73583984375
node_1: feature_name=CD79A	feature_id[76].value > threshold=350.53916931152344
node_6189: feature_name=TCL1A	feature_id[30].value > threshold=207.06077575683594
node_6573: feature_name=IGHD	feature_id[48].value > threshold=233.94557189941406
node_6673: feature_name=CCL5	feature_id[4].value <= threshold=1207.4212646484375
node_6674: feature_name=HMGN2	feature_id[236].value <= threshold=3166.977294921875
node_6675: feature_name=RPL21	feature_id[188].value <= threshold=5823.879150390625
node_6676: feature_name=IGHD	feature_id[48].value > threshold=324.79066467285156
node_6686: feature_name=SOCS3	feature_id[51].value <= threshold=706.6629333496094
node_6687: feature_name=TCL1A	feature_id[30].value > threshold=239.93724060058594
node_6689: feature_name=IKZF2	feature_id[280].value <= threshold=312.2314147949219
node_6690: feature_name=CD68	feature_id[107].value <= threshold=86.22176361083984
node_6691: feature_name=ALG14	feature_id[94].value <= threshold=298.1737289428711
node_6692: feature_name=HLA-B	feature_id[184].value > threshold=172.71157836914062
node_6694: feature_name=IGHD	feature_id[48].value > threshold=403.1863555908203
Class: 10
Rules_27	passed counts:147
node_0: feature_name=JCHAIN	feature_id[19].value <= threshold=8649.73583984375
node_1: feature_name=CD79A	feature_id[76].value <= threshold=350.53916931152344
node_2: feature_name=CD8A	feature_id[14].value <= threshold=241.45849609375
node_3: feature_name=TPSAB1	feature_id[81].value <= threshold=827.3277587890625
node_4: feature_name=IGHA1	feature_id[5].value > threshold=247.40229034423828
node_2312: feature_name=RPLP1	feature_id[16].value <= threshold=13194.75830078125
node_2313: feature_name=CCL5	feature_id[4].value > threshold=308.1195373535156
node_3689: feature_name=KLRD1	feature_id[54].value <= threshold=48.66653823852539
node_3690: feature_name=GZMK	feature_id[41].value <= threshold=720.3341979980469
node_3691: feature_name=CCL5	feature_id[4].value > threshold=1060.727294921875
node_4131: feature_name=IGHA1	feature_id[5].value <= threshold=4358.000732421875
node_4132: feature_name=CMC1	feature_id[187].value <= threshold=651.3610229492188
node_4133: feature_name=IL4I1	feature_id[122].value <= threshold=315.72959899902344
node_4134: feature_name=KIR2DL4	feature_id[174].value <= threshold=153.186279296875
node_4135: feature_name=CCR7	feature_id[282].value <= threshold=127.03607177734375
node_4136: feature_name=S100A13	feature_id[285].value <= threshold=409.28407287597656
node_4137: feature_name=EEF1A1	feature_id[156].value <= threshold=13802.94189453125
node_4138: feature_name=CD8B	feature_id[21].value <= threshold=641.9129943847656
node_4139: feature_name=DUSP2	feature_id[281].value <= threshold=588.4096374511719
node_4140: feature_name=GZMA	feature_id[213].value > threshold=92.14891052246094
node_4234: feature_name=CD74	feature_id[38].value <= threshold=879.6098327636719
node_4235: feature_name=AURKAIP1	feature_id[63].value <= threshold=549.1359558105469
node_4236: feature_name=CCL5	feature_id[4].value <= threshold=4430.2314453125
node_4237: feature_name=RPLP1	feature_id[16].value <= threshold=12983.20556640625
node_4238: feature_name=IGHG4	feature_id[49].value <= threshold=514.4033203125
node_4239: feature_name=RGS1	feature_id[121].value <= threshold=14929.19580078125
node_4240: feature_name=RGCC	feature_id[265].value <= threshold=4478.331787109375
node_4241: feature_name=KLRB1	feature_id[7].value <= threshold=8454.13427734375
node_4242: feature_name=CCL5	feature_id[4].value > threshold=1074.3213500976562
node_4246: feature_name=RPL13A	feature_id[233].value <= threshold=10832.9990234375
node_4247: feature_name=CCL4	feature_id[114].value <= threshold=2901.8931884765625
Class: 22
Rules_28	passed counts:144
node_0: feature_name=JCHAIN	feature_id[19].value <= threshold=8649.73583984375
node_1: feature_name=CD79A	feature_id[76].value <= threshold=350.53916931152344
node_2: feature_name=CD8A	feature_id[14].value <= threshold=241.45849609375
node_3: feature_name=TPSAB1	feature_id[81].value <= threshold=827.3277587890625
node_4: feature_name=IGHA1	feature_id[5].value > threshold=247.40229034423828
node_2312: feature_name=RPLP1	feature_id[16].value > threshold=13194.75830078125
node_4734: feature_name=MS4A1	feature_id[141].value <= threshold=131.31172561645508
node_4735: feature_name=CCL5	feature_id[4].value <= threshold=917.571533203125
node_4736: feature_name=HSPA6	feature_id[245].value <= threshold=512.314453125
node_4737: feature_name=CCR7	feature_id[282].value <= threshold=52.27414894104004
node_4738: feature_name=TYROBP	feature_id[24].value <= threshold=255.47737884521484
node_4739: feature_name=ANKRD28	feature_id[64].value <= threshold=181.63780975341797
node_4740: feature_name=NFKBIA	feature_id[189].value > threshold=317.15940856933594
node_4788: feature_name=CEBPD	feature_id[177].value <= threshold=140.54591369628906
node_4789: feature_name=ID2	feature_id[123].value > threshold=209.84159088134766
node_4835: feature_name=CCL5	feature_id[4].value <= threshold=486.3842010498047
node_4836: feature_name=TMSB4X	feature_id[194].value > threshold=7948.384765625
node_4856: feature_name=TIGIT	feature_id[32].value <= threshold=175.8716278076172
node_4857: feature_name=CST3	feature_id[0].value <= threshold=133.3524169921875
node_4858: feature_name=MALAT1	feature_id[80].value <= threshold=93118.80078125
node_4859: feature_name=HSPA1A	feature_id[147].value <= threshold=12839.37353515625
node_4860: feature_name=RGS2	feature_id[254].value <= threshold=2385.448486328125
node_4861: feature_name=IRF7	feature_id[268].value <= threshold=462.17848205566406
node_4862: feature_name=FTH1	feature_id[150].value <= threshold=4408.730224609375
node_4863: feature_name=RPS29	feature_id[113].value <= threshold=17047.8046875
node_4864: feature_name=IFITM3	feature_id[74].value <= threshold=311.7122802734375
node_4865: feature_name=NOC2L	feature_id[26].value <= threshold=439.41200256347656
node_4866: feature_name=CLEC2D	feature_id[260].value <= threshold=1271.9573364257812
node_4867: feature_name=RPL34	feature_id[163].value <= threshold=16394.3427734375
node_4868: feature_name=FCGR3A	feature_id[103].value <= threshold=73.28154754638672
node_4869: feature_name=EREG	feature_id[86].value <= threshold=80.5801773071289
node_4870: feature_name=TCL1A	feature_id[30].value <= threshold=86.20689392089844
node_4871: feature_name=NKG7	feature_id[36].value <= threshold=374.08778381347656
node_4872: feature_name=GZMB	feature_id[246].value <= threshold=521.7680511474609
node_4873: feature_name=MT-CO2	feature_id[279].value > threshold=788.1308288574219
node_4877: feature_name=SELL	feature_id[109].value <= threshold=168.15973663330078
node_4878: feature_name=IPO13	feature_id[88].value <= threshold=157.31512451171875
Class: 23
Rules_29	passed counts:137
node_0: feature_name=JCHAIN	feature_id[19].value <= threshold=8649.73583984375
node_1: feature_name=CD79A	feature_id[76].value > threshold=350.53916931152344
node_6189: feature_name=TCL1A	feature_id[30].value <= threshold=207.06077575683594
node_6190: feature_name=IGHD	feature_id[48].value > threshold=502.558349609375
node_6504: feature_name=IGHD	feature_id[48].value > threshold=998.834716796875
node_6554: feature_name=CXCR4	feature_id[138].value > threshold=352.24375915527344
node_6556: feature_name=HLA-A	feature_id[271].value <= threshold=2363.0699462890625
node_6557: feature_name=LGALS1	feature_id[243].value <= threshold=638.7411499023438
node_6558: feature_name=ANXA1	feature_id[13].value <= threshold=115.74073791503906
node_6559: feature_name=CMC1	feature_id[187].value <= threshold=188.9874725341797
Class: 10
Rules_30	passed counts:135
node_0: feature_name=JCHAIN	feature_id[19].value <= threshold=8649.73583984375
node_1: feature_name=CD79A	feature_id[76].value <= threshold=350.53916931152344
node_2: feature_name=CD8A	feature_id[14].value <= threshold=241.45849609375
node_3: feature_name=TPSAB1	feature_id[81].value <= threshold=827.3277587890625
node_4: feature_name=IGHA1	feature_id[5].value <= threshold=247.40229034423828
node_5: feature_name=RPS12	feature_id[148].value > threshold=10398.6630859375
node_1809: feature_name=TIGIT	feature_id[32].value <= threshold=208.29103088378906
node_1810: feature_name=DONSON	feature_id[226].value <= threshold=52.6482048034668
node_1811: feature_name=CD8B	feature_id[21].value <= threshold=73.73543548583984
node_1812: feature_name=KLRB1	feature_id[7].value > threshold=241.75070190429688
node_2042: feature_name=RPL13A	feature_id[233].value <= threshold=4963.581298828125
node_2043: feature_name=SRGN	feature_id[179].value <= threshold=8010.268798828125
node_2044: feature_name=HSP90AA1	feature_id[192].value <= threshold=5076.733154296875
node_2045: feature_name=FOXP3	feature_id[193].value <= threshold=148.8981475830078
node_2046: feature_name=GZMK	feature_id[41].value <= threshold=602.1939086914062
node_2047: feature_name=CSF3R	feature_id[186].value <= threshold=188.39488220214844
node_2048: feature_name=IGHA2	feature_id[106].value <= threshold=340.52002334594727
node_2049: feature_name=CRTAM	feature_id[299].value <= threshold=70.33338165283203
node_2050: feature_name=SFXN1	feature_id[284].value <= threshold=737.3256530761719
node_2051: feature_name=RPS23	feature_id[162].value > threshold=2479.81494140625
Class: 20
Rules_31	passed counts:134
node_0: feature_name=JCHAIN	feature_id[19].value <= threshold=8649.73583984375
node_1: feature_name=CD79A	feature_id[76].value <= threshold=350.53916931152344
node_2: feature_name=CD8A	feature_id[14].value <= threshold=241.45849609375
node_3: feature_name=TPSAB1	feature_id[81].value <= threshold=827.3277587890625
node_4: feature_name=IGHA1	feature_id[5].value > threshold=247.40229034423828
node_2312: feature_name=RPLP1	feature_id[16].value <= threshold=13194.75830078125
node_2313: feature_name=CCL5	feature_id[4].value <= threshold=308.1195373535156
node_2314: feature_name=CD3D	feature_id[18].value > threshold=118.49456405639648
node_2722: feature_name=ANXA1	feature_id[13].value > threshold=598.554443359375
node_3162: feature_name=CEBPD	feature_id[177].value <= threshold=178.8019256591797
node_3163: feature_name=ANKRD28	feature_id[64].value <= threshold=214.2474594116211
node_3164: feature_name=HSPA1B	feature_id[205].value <= threshold=3730.5059814453125
node_3165: feature_name=SELL	feature_id[109].value <= threshold=210.338134765625
node_3166: feature_name=ID2	feature_id[123].value <= threshold=534.260986328125
node_3167: feature_name=SFXN1	feature_id[284].value <= threshold=611.7715759277344
node_3168: feature_name=MT-CO1	feature_id[201].value <= threshold=5880.849365234375
node_3169: feature_name=HSPA1B	feature_id[205].value <= threshold=743.08642578125
node_3170: feature_name=GZMK	feature_id[41].value <= threshold=351.15318298339844
node_3171: feature_name=FOS	feature_id[248].value > threshold=813.5693054199219
node_3189: feature_name=CD7	feature_id[157].value <= threshold=565.2750549316406
node_3190: feature_name=RPS12	feature_id[148].value <= threshold=12108.6591796875
node_3191: feature_name=IRF7	feature_id[268].value <= threshold=575.3445281982422
node_3192: feature_name=MT-ATP8	feature_id[256].value <= threshold=114.25959777832031
node_3193: feature_name=RPS6	feature_id[209].value <= threshold=17451.1923828125
node_3194: feature_name=ANXA1	feature_id[13].value > threshold=609.5137634277344
node_3196: feature_name=HLA-DRB5	feature_id[143].value <= threshold=394.10076904296875
node_3197: feature_name=KLRB1	feature_id[7].value <= threshold=6136.46826171875
node_3198: feature_name=IGHG3	feature_id[45].value <= threshold=212.4566650390625
Class: 0
Rules_32	passed counts:132
node_0: feature_name=JCHAIN	feature_id[19].value <= threshold=8649.73583984375
node_1: feature_name=CD79A	feature_id[76].value <= threshold=350.53916931152344
node_2: feature_name=CD8A	feature_id[14].value <= threshold=241.45849609375
node_3: feature_name=TPSAB1	feature_id[81].value <= threshold=827.3277587890625
node_4: feature_name=IGHA1	feature_id[5].value > threshold=247.40229034423828
node_2312: feature_name=RPLP1	feature_id[16].value <= threshold=13194.75830078125
node_2313: feature_name=CCL5	feature_id[4].value > threshold=308.1195373535156
node_3689: feature_name=KLRD1	feature_id[54].value > threshold=48.66653823852539
node_4605: feature_name=CMC1	feature_id[187].value > threshold=613.8782348632812
node_4723: feature_name=KLRB1	feature_id[7].value > threshold=150.06002807617188
node_4729: feature_name=CDK1	feature_id[92].value <= threshold=92.98865509033203
node_4730: feature_name=TNFRSF18	feature_id[57].value <= threshold=1541.0529174804688
Class: 18
Rules_33	passed counts:131
node_0: feature_name=JCHAIN	feature_id[19].value <= threshold=8649.73583984375
node_1: feature_name=CD79A	feature_id[76].value <= threshold=350.53916931152344
node_2: feature_name=CD8A	feature_id[14].value <= threshold=241.45849609375
node_3: feature_name=TPSAB1	feature_id[81].value <= threshold=827.3277587890625
node_4: feature_name=IGHA1	feature_id[5].value <= threshold=247.40229034423828
node_5: feature_name=RPS12	feature_id[148].value <= threshold=10398.6630859375
node_6: feature_name=SOCS3	feature_id[51].value <= threshold=685.3422241210938
node_7: feature_name=ICA1	feature_id[75].value <= threshold=217.2267608642578
node_8: feature_name=HSPA1A	feature_id[147].value > threshold=5104.748291015625
node_1112: feature_name=RPS29	feature_id[113].value > threshold=5589.948486328125
node_1146: feature_name=HSPA1B	feature_id[205].value > threshold=2785.9671630859375
node_1194: feature_name=GZMB	feature_id[246].value <= threshold=346.28790283203125
node_1195: feature_name=RGS2	feature_id[254].value > threshold=326.51629638671875
node_1219: feature_name=GZMK	feature_id[41].value <= threshold=261.9089050292969
node_1220: feature_name=IPO13	feature_id[88].value <= threshold=141.04371643066406
node_1221: feature_name=NOC2L	feature_id[26].value <= threshold=432.6667175292969
node_1222: feature_name=CLEC2D	feature_id[260].value <= threshold=1080.4108581542969
node_1223: feature_name=DNAJB1	feature_id[124].value > threshold=5085.11376953125
node_1235: feature_name=RPL22	feature_id[71].value > threshold=297.2557678222656
node_1237: feature_name=TMSB10	feature_id[199].value <= threshold=8519.822265625
node_1238: feature_name=ANKRD28	feature_id[64].value <= threshold=572.8239135742188
node_1239: feature_name=RPL19	feature_id[287].value > threshold=1421.555908203125
Class: 22
Rules_34	passed counts:129
node_0: feature_name=JCHAIN	feature_id[19].value <= threshold=8649.73583984375
node_1: feature_name=CD79A	feature_id[76].value <= threshold=350.53916931152344
node_2: feature_name=CD8A	feature_id[14].value <= threshold=241.45849609375
node_3: feature_name=TPSAB1	feature_id[81].value <= threshold=827.3277587890625
node_4: feature_name=IGHA1	feature_id[5].value <= threshold=247.40229034423828
node_5: feature_name=RPS12	feature_id[148].value <= threshold=10398.6630859375
node_6: feature_name=SOCS3	feature_id[51].value <= threshold=685.3422241210938
node_7: feature_name=ICA1	feature_id[75].value <= threshold=217.2267608642578
node_8: feature_name=HSPA1A	feature_id[147].value <= threshold=5104.748291015625
node_9: feature_name=GZMK	feature_id[41].value <= threshold=611.901611328125
node_10: feature_name=TYROBP	feature_id[24].value > threshold=28.628684997558594
node_942: feature_name=IL7R	feature_id[42].value > threshold=579.065185546875
node_1006: feature_name=NKG7	feature_id[36].value <= threshold=325.54931640625
node_1007: feature_name=HLA-DPA1	feature_id[171].value <= threshold=950.152099609375
node_1008: feature_name=RPLP2	feature_id[210].value <= threshold=9611.5654296875
node_1009: feature_name=CD3D	feature_id[18].value <= threshold=919.7204895019531
Class: 12
Rules_35	passed counts:127
node_0: feature_name=JCHAIN	feature_id[19].value <= threshold=8649.73583984375
node_1: feature_name=CD79A	feature_id[76].value <= threshold=350.53916931152344
node_2: feature_name=CD8A	feature_id[14].value > threshold=241.45849609375
node_5782: feature_name=KIR2DL4	feature_id[174].value <= threshold=140.01880645751953
node_5783: feature_name=KLRB1	feature_id[7].value <= threshold=734.5036926269531
node_5784: feature_name=CD8B	feature_id[21].value <= threshold=159.98412322998047
node_5785: feature_name=GZMK	feature_id[41].value <= threshold=278.70855712890625
node_5786: feature_name=CD8A	feature_id[14].value > threshold=437.34983825683594
node_5842: feature_name=GZMA	feature_id[213].value <= threshold=4991.228759765625
node_5843: feature_name=RPS14	feature_id[231].value > threshold=1436.7935180664062
node_5853: feature_name=ANXA1	feature_id[13].value <= threshold=7610.455078125
node_5854: feature_name=FCER1G	feature_id[58].value <= threshold=322.4346618652344
node_5855: feature_name=IL7R	feature_id[42].value <= threshold=6728.822998046875
node_5856: feature_name=KLRB1	feature_id[7].value <= threshold=509.71043395996094
node_5857: feature_name=KLRC2	feature_id[90].value <= threshold=925.7738037109375
node_5858: feature_name=FCGRT	feature_id[25].value <= threshold=363.0034942626953
node_5859: feature_name=ABCA1	feature_id[70].value <= threshold=282.9074172973633
node_5860: feature_name=TXN	feature_id[215].value <= threshold=571.7698974609375
node_5861: feature_name=CPA3	feature_id[274].value <= threshold=151.37753295898438
node_5862: feature_name=RPL28	feature_id[264].value > threshold=1408.70068359375
node_5864: feature_name=IL4I1	feature_id[122].value <= threshold=170.76502990722656
node_5865: feature_name=SRGN	feature_id[179].value <= threshold=10398.1953125
node_5866: feature_name=MT-CO1	feature_id[201].value > threshold=1954.2698974609375
node_5872: feature_name=TNFRSF4	feature_id[77].value <= threshold=357.2435760498047
node_5873: feature_name=RPS29	feature_id[113].value <= threshold=14258.91748046875
node_5874: feature_name=RPS14	feature_id[231].value <= threshold=10335.8330078125
Class: 5
Rules_36	passed counts:126
node_0: feature_name=JCHAIN	feature_id[19].value <= threshold=8649.73583984375
node_1: feature_name=CD79A	feature_id[76].value <= threshold=350.53916931152344
node_2: feature_name=CD8A	feature_id[14].value <= threshold=241.45849609375
node_3: feature_name=TPSAB1	feature_id[81].value <= threshold=827.3277587890625
node_4: feature_name=IGHA1	feature_id[5].value > threshold=247.40229034423828
node_2312: feature_name=RPLP1	feature_id[16].value > threshold=13194.75830078125
node_4734: feature_name=MS4A1	feature_id[141].value > threshold=131.31172561645508
node_5762: feature_name=CD3D	feature_id[18].value <= threshold=98.63878631591797
node_5763: feature_name=TYROBP	feature_id[24].value <= threshold=355.4401168823242
node_5764: feature_name=EEF1A1	feature_id[156].value > threshold=7397.906494140625
Class: 4
Rules_37	passed counts:124
node_0: feature_name=JCHAIN	feature_id[19].value <= threshold=8649.73583984375
node_1: feature_name=CD79A	feature_id[76].value <= threshold=350.53916931152344
node_2: feature_name=CD8A	feature_id[14].value <= threshold=241.45849609375
node_3: feature_name=TPSAB1	feature_id[81].value <= threshold=827.3277587890625
node_4: feature_name=IGHA1	feature_id[5].value > threshold=247.40229034423828
node_2312: feature_name=RPLP1	feature_id[16].value <= threshold=13194.75830078125
node_2313: feature_name=CCL5	feature_id[4].value <= threshold=308.1195373535156
node_2314: feature_name=CD3D	feature_id[18].value > threshold=118.49456405639648
node_2722: feature_name=ANXA1	feature_id[13].value <= threshold=598.554443359375
node_2723: feature_name=TIGIT	feature_id[32].value <= threshold=22.92000961303711
node_2724: feature_name=SELL	feature_id[109].value > threshold=140.31041717529297
node_2976: feature_name=RPL32	feature_id[240].value > threshold=7577.603759765625
node_3010: feature_name=CD8B	feature_id[21].value <= threshold=338.46705627441406
node_3011: feature_name=RGS1	feature_id[121].value <= threshold=541.4324645996094
node_3012: feature_name=RPL18A	feature_id[183].value > threshold=2667.6226806640625
node_3014: feature_name=CD8B	feature_id[21].value <= threshold=92.31905364990234
node_3015: feature_name=SRGN	feature_id[179].value <= threshold=3236.01708984375
node_3016: feature_name=KLF6	feature_id[139].value <= threshold=2489.49267578125
node_3017: feature_name=DONSON	feature_id[226].value <= threshold=592.2730255126953
node_3018: feature_name=BTG1	feature_id[291].value > threshold=206.23141479492188
node_3020: feature_name=CST7	feature_id[151].value <= threshold=645.7947082519531
Class: 20
Rules_38	passed counts:123
node_0: feature_name=JCHAIN	feature_id[19].value <= threshold=8649.73583984375
node_1: feature_name=CD79A	feature_id[76].value <= threshold=350.53916931152344
node_2: feature_name=CD8A	feature_id[14].value <= threshold=241.45849609375
node_3: feature_name=TPSAB1	feature_id[81].value <= threshold=827.3277587890625
node_4: feature_name=IGHA1	feature_id[5].value <= threshold=247.40229034423828
node_5: feature_name=RPS12	feature_id[148].value <= threshold=10398.6630859375
node_6: feature_name=SOCS3	feature_id[51].value > threshold=685.3422241210938
node_1370: feature_name=SELL	feature_id[109].value > threshold=166.2305145263672
node_1666: feature_name=RGS1	feature_id[121].value <= threshold=429.8905487060547
node_1667: feature_name=KLRB1	feature_id[7].value <= threshold=268.1690979003906
node_1668: feature_name=TMSB10	feature_id[199].value > threshold=2754.6209716796875
node_1696: feature_name=RPL32	feature_id[240].value > threshold=5890.850830078125
node_1702: feature_name=HSP90AA1	feature_id[192].value <= threshold=1852.0794677734375
node_1703: feature_name=CD8B	feature_id[21].value <= threshold=246.5131378173828
node_1704: feature_name=UBC	feature_id[172].value <= threshold=1368.2230224609375
node_1705: feature_name=JUNB	feature_id[191].value <= threshold=11045.07080078125
node_1706: feature_name=HLA-B	feature_id[184].value > threshold=1022.7590637207031
Class: 20
Rules_39	passed counts:121
node_0: feature_name=JCHAIN	feature_id[19].value <= threshold=8649.73583984375
node_1: feature_name=CD79A	feature_id[76].value <= threshold=350.53916931152344
node_2: feature_name=CD8A	feature_id[14].value <= threshold=241.45849609375
node_3: feature_name=TPSAB1	feature_id[81].value <= threshold=827.3277587890625
node_4: feature_name=IGHA1	feature_id[5].value > threshold=247.40229034423828
node_2312: feature_name=RPLP1	feature_id[16].value <= threshold=13194.75830078125
node_2313: feature_name=CCL5	feature_id[4].value <= threshold=308.1195373535156
node_2314: feature_name=CD3D	feature_id[18].value <= threshold=118.49456405639648
node_2315: feature_name=IL7R	feature_id[42].value <= threshold=553.2575073242188
node_2316: feature_name=MS4A1	feature_id[141].value <= threshold=139.71627044677734
node_2317: feature_name=C1QC	feature_id[93].value > threshold=184.76085662841797
node_2491: feature_name=MKI67	feature_id[266].value <= threshold=103.35033416748047
node_2492: feature_name=S100A6	feature_id[263].value <= threshold=4559.177978515625
node_2493: feature_name=HLA-DPB1	feature_id[79].value <= threshold=10557.75
node_2494: feature_name=ZWINT	feature_id[96].value <= threshold=64.10214614868164
node_2495: feature_name=RPS23	feature_id[162].value <= threshold=4150.728759765625
node_2496: feature_name=AIF1	feature_id[1].value <= threshold=3860.557373046875
node_2497: feature_name=MALAT1	feature_id[80].value <= threshold=228215.203125
node_2498: feature_name=MT-ATP8	feature_id[256].value <= threshold=36284.0
node_2499: feature_name=ZC3H12C	feature_id[196].value <= threshold=114.05291748046875
node_2500: feature_name=SERPINA1	feature_id[118].value <= threshold=865.8679809570312
node_2501: feature_name=HLA-B	feature_id[184].value <= threshold=5879.5791015625
node_2502: feature_name=SERPINF2	feature_id[137].value <= threshold=34.38553237915039
Class: 15
Rules_40	passed counts:120
node_0: feature_name=JCHAIN	feature_id[19].value <= threshold=8649.73583984375
node_1: feature_name=CD79A	feature_id[76].value > threshold=350.53916931152344
node_6189: feature_name=TCL1A	feature_id[30].value > threshold=207.06077575683594
node_6573: feature_name=IGHD	feature_id[48].value <= threshold=233.94557189941406
node_6574: feature_name=CD27	feature_id[289].value <= threshold=167.12120819091797
node_6575: feature_name=IGHM	feature_id[160].value > threshold=330.07456970214844
node_6587: feature_name=HLA-C	feature_id[218].value <= threshold=2286.11181640625
node_6588: feature_name=CD74	feature_id[38].value > threshold=5936.5234375
node_6610: feature_name=RPS29	feature_id[113].value > threshold=4756.91552734375
node_6624: feature_name=DONSON	feature_id[226].value <= threshold=572.9996795654297
node_6625: feature_name=TNFRSF18	feature_id[57].value <= threshold=112.28385162353516
node_6626: feature_name=IGHG2	feature_id[66].value <= threshold=335.11102294921875
node_6627: feature_name=NOC2L	feature_id[26].value <= threshold=646.0846252441406
node_6628: feature_name=RGS1	feature_id[121].value <= threshold=3060.7513427734375
node_6629: feature_name=HLA-DRA	feature_id[34].value <= threshold=12872.11865234375
node_6630: feature_name=RGCC	feature_id[265].value <= threshold=679.030029296875
node_6631: feature_name=CD7	feature_id[157].value <= threshold=311.1233825683594
node_6632: feature_name=IGLC3	feature_id[244].value <= threshold=5505.952392578125
node_6633: feature_name=RAD51AP1	feature_id[164].value <= threshold=68.67188262939453
Class: 10
Rules_41	passed counts:116
node_0: feature_name=JCHAIN	feature_id[19].value <= threshold=8649.73583984375
node_1: feature_name=CD79A	feature_id[76].value <= threshold=350.53916931152344
node_2: feature_name=CD8A	feature_id[14].value <= threshold=241.45849609375
node_3: feature_name=TPSAB1	feature_id[81].value <= threshold=827.3277587890625
node_4: feature_name=IGHA1	feature_id[5].value > threshold=247.40229034423828
node_2312: feature_name=RPLP1	feature_id[16].value <= threshold=13194.75830078125
node_2313: feature_name=CCL5	feature_id[4].value <= threshold=308.1195373535156
node_2314: feature_name=CD3D	feature_id[18].value > threshold=118.49456405639648
node_2722: feature_name=ANXA1	feature_id[13].value > threshold=598.554443359375
node_3162: feature_name=CEBPD	feature_id[177].value > threshold=178.8019256591797
node_3634: feature_name=LMNA	feature_id[202].value <= threshold=273.1677551269531
node_3635: feature_name=RPLP1	feature_id[16].value > threshold=8587.06982421875
node_3649: feature_name=ICA1	feature_id[75].value <= threshold=111.2099609375
node_3650: feature_name=HSPB1	feature_id[198].value <= threshold=1916.3462524414062
node_3651: feature_name=CEBPD	feature_id[177].value > threshold=182.29002380371094
Class: 23
Rules_42	passed counts:110
node_0: feature_name=JCHAIN	feature_id[19].value <= threshold=8649.73583984375
node_1: feature_name=CD79A	feature_id[76].value <= threshold=350.53916931152344
node_2: feature_name=CD8A	feature_id[14].value <= threshold=241.45849609375
node_3: feature_name=TPSAB1	feature_id[81].value <= threshold=827.3277587890625
node_4: feature_name=IGHA1	feature_id[5].value > threshold=247.40229034423828
node_2312: feature_name=RPLP1	feature_id[16].value <= threshold=13194.75830078125
node_2313: feature_name=CCL5	feature_id[4].value > threshold=308.1195373535156
node_3689: feature_name=KLRD1	feature_id[54].value <= threshold=48.66653823852539
node_3690: feature_name=GZMK	feature_id[41].value <= threshold=720.3341979980469
node_3691: feature_name=CCL5	feature_id[4].value <= threshold=1060.727294921875
node_3692: feature_name=TYROBP	feature_id[24].value <= threshold=292.0980682373047
node_3693: feature_name=IL4I1	feature_id[122].value <= threshold=137.5694808959961
node_3694: feature_name=LMNA	feature_id[202].value > threshold=236.3343048095703
node_3924: feature_name=RPS6	feature_id[209].value <= threshold=5949.98046875
node_3925: feature_name=ANXA1	feature_id[13].value > threshold=674.4671020507812
node_3949: feature_name=ID2	feature_id[123].value > threshold=209.40234375
node_3963: feature_name=RPL32	feature_id[240].value <= threshold=10009.033203125
node_3964: feature_name=SDF4	feature_id[65].value <= threshold=636.2709350585938
node_3965: feature_name=FCER1G	feature_id[58].value <= threshold=33.532291412353516
node_3966: feature_name=HLA-A	feature_id[271].value > threshold=1026.1472778320312
node_3972: feature_name=RPL13A	feature_id[233].value <= threshold=11300.72314453125
node_3973: feature_name=ABCA1	feature_id[70].value <= threshold=243.07637786865234
node_3974: feature_name=RPLP1	feature_id[16].value > threshold=2966.661376953125
node_3976: feature_name=SLAMF8	feature_id[43].value <= threshold=32.33943557739258
node_3977: feature_name=PDK4	feature_id[89].value <= threshold=144.38348388671875
node_3978: feature_name=CLEC7A	feature_id[11].value <= threshold=138.504150390625
node_3979: feature_name=AURKA	feature_id[35].value <= threshold=115.39349365234375
node_3980: feature_name=IGLC3	feature_id[244].value <= threshold=3408.9324340820312
node_3981: feature_name=RPL18A	feature_id[183].value > threshold=1315.6072387695312
node_3985: feature_name=HSP90AA1	feature_id[192].value > threshold=219.6547622680664
Class: 22
Rules_43	passed counts:108
node_0: feature_name=JCHAIN	feature_id[19].value <= threshold=8649.73583984375
node_1: feature_name=CD79A	feature_id[76].value > threshold=350.53916931152344
node_6189: feature_name=TCL1A	feature_id[30].value <= threshold=207.06077575683594
node_6190: feature_name=IGHD	feature_id[48].value <= threshold=502.558349609375
node_6191: feature_name=HLA-DRA	feature_id[34].value > threshold=206.78260803222656
node_6285: feature_name=CD3D	feature_id[18].value <= threshold=346.2366180419922
node_6286: feature_name=IGHD	feature_id[48].value > threshold=262.5718688964844
node_6442: feature_name=B2M	feature_id[146].value > threshold=6995.337158203125
node_6456: feature_name=HLA-B	feature_id[184].value > threshold=2808.940673828125
node_6474: feature_name=CD69	feature_id[221].value <= threshold=6536.831298828125
node_6475: feature_name=HLA-C	feature_id[218].value > threshold=645.7201843261719
node_6481: feature_name=CCL5	feature_id[4].value <= threshold=333.5041809082031
node_6482: feature_name=CRTAM	feature_id[299].value <= threshold=93.7031478881836
Class: 4
Rules_44	passed counts:108
node_0: feature_name=JCHAIN	feature_id[19].value <= threshold=8649.73583984375
node_1: feature_name=CD79A	feature_id[76].value <= threshold=350.53916931152344
node_2: feature_name=CD8A	feature_id[14].value <= threshold=241.45849609375
node_3: feature_name=TPSAB1	feature_id[81].value <= threshold=827.3277587890625
node_4: feature_name=IGHA1	feature_id[5].value <= threshold=247.40229034423828
node_5: feature_name=RPS12	feature_id[148].value > threshold=10398.6630859375
node_1809: feature_name=TIGIT	feature_id[32].value <= threshold=208.29103088378906
node_1810: feature_name=DONSON	feature_id[226].value <= threshold=52.6482048034668
node_1811: feature_name=CD8B	feature_id[21].value <= threshold=73.73543548583984
node_1812: feature_name=KLRB1	feature_id[7].value <= threshold=241.75070190429688
node_1813: feature_name=IKZF2	feature_id[280].value <= threshold=209.49623107910156
node_1814: feature_name=FOXP3	feature_id[193].value <= threshold=274.78492736816406
node_1815: feature_name=HLA-DPB1	feature_id[79].value <= threshold=492.91705322265625
node_1816: feature_name=NOSIP	feature_id[87].value > threshold=192.77117156982422
node_1920: feature_name=CD8A	feature_id[14].value <= threshold=67.35820770263672
node_1921: feature_name=KLF2	feature_id[190].value <= threshold=6678.63671875
node_1922: feature_name=RGS1	feature_id[121].value <= threshold=4338.314453125
node_1923: feature_name=RPS8	feature_id[208].value > threshold=3751.5509033203125
node_1937: feature_name=HSPA1A	feature_id[147].value <= threshold=7463.85205078125
node_1938: feature_name=MT-CO1	feature_id[201].value <= threshold=19761.9560546875
node_1939: feature_name=MT-ATP8	feature_id[256].value <= threshold=9698.0830078125
node_1940: feature_name=HLA-B	feature_id[184].value > threshold=225.68717193603516
node_1942: feature_name=MS4A6A	feature_id[44].value <= threshold=601.2056121826172
node_1943: feature_name=RPL18A	feature_id[183].value > threshold=1678.4967651367188
node_1945: feature_name=SELL	feature_id[109].value <= threshold=3013.650146484375
node_1946: feature_name=RPL28	feature_id[264].value > threshold=2214.3902587890625
node_1948: feature_name=CTLA4	feature_id[298].value <= threshold=1155.6696166992188
node_1949: feature_name=RPS13	feature_id[276].value <= threshold=4550.843017578125
node_1950: feature_name=HLA-C	feature_id[218].value > threshold=414.7034149169922
node_1954: feature_name=CCR7	feature_id[282].value <= threshold=1173.5082397460938
node_1955: feature_name=RPLP1	feature_id[16].value <= threshold=16906.0126953125
node_1956: feature_name=CDK1	feature_id[92].value <= threshold=102.10332489013672
node_1957: feature_name=LYZ	feature_id[9].value <= threshold=108.0613784790039
Class: 20
Rules_45	passed counts:107
node_0: feature_name=JCHAIN	feature_id[19].value <= threshold=8649.73583984375
node_1: feature_name=CD79A	feature_id[76].value <= threshold=350.53916931152344
node_2: feature_name=CD8A	feature_id[14].value <= threshold=241.45849609375
node_3: feature_name=TPSAB1	feature_id[81].value <= threshold=827.3277587890625
node_4: feature_name=IGHA1	feature_id[5].value > threshold=247.40229034423828
node_2312: feature_name=RPLP1	feature_id[16].value > threshold=13194.75830078125
node_4734: feature_name=MS4A1	feature_id[141].value <= threshold=131.31172561645508
node_4735: feature_name=CCL5	feature_id[4].value <= threshold=917.571533203125
node_4736: feature_name=HSPA6	feature_id[245].value > threshold=512.314453125
node_5486: feature_name=IGKC	feature_id[12].value <= threshold=841.7044982910156
node_5487: feature_name=GZMB	feature_id[246].value <= threshold=298.63804626464844
node_5488: feature_name=HSPB1	feature_id[198].value > threshold=504.1708679199219
node_5510: feature_name=B2M	feature_id[146].value <= threshold=19518.29296875
node_5511: feature_name=ICA1	feature_id[75].value <= threshold=760.1246337890625
node_5512: feature_name=MT-CO1	feature_id[201].value <= threshold=7983.105224609375
node_5513: feature_name=STMN1	feature_id[72].value <= threshold=1966.9495544433594
node_5514: feature_name=RPL31	feature_id[293].value > threshold=973.4840698242188
node_5516: feature_name=KLRB1	feature_id[7].value <= threshold=8861.45556640625
node_5517: feature_name=TIGIT	feature_id[32].value <= threshold=659.4714050292969
node_5518: feature_name=ENO1	feature_id[195].value <= threshold=989.7671508789062
Class: 22
Rules_46	passed counts:107
node_0: feature_name=JCHAIN	feature_id[19].value <= threshold=8649.73583984375
node_1: feature_name=CD79A	feature_id[76].value <= threshold=350.53916931152344
node_2: feature_name=CD8A	feature_id[14].value <= threshold=241.45849609375
node_3: feature_name=TPSAB1	feature_id[81].value <= threshold=827.3277587890625
node_4: feature_name=IGHA1	feature_id[5].value <= threshold=247.40229034423828
node_5: feature_name=RPS12	feature_id[148].value > threshold=10398.6630859375
node_1809: feature_name=TIGIT	feature_id[32].value > threshold=208.29103088378906
node_2239: feature_name=CCL5	feature_id[4].value <= threshold=407.5434112548828
node_2240: feature_name=ANXA1	feature_id[13].value <= threshold=174.10237884521484
node_2241: feature_name=IL7R	feature_id[42].value <= threshold=2650.1590576171875
node_2242: feature_name=RPL13A	feature_id[233].value <= threshold=15709.67333984375
node_2243: feature_name=NOSIP	feature_id[87].value <= threshold=463.8254852294922
node_2244: feature_name=KLRB1	feature_id[7].value <= threshold=718.88720703125
node_2245: feature_name=FOS	feature_id[248].value <= threshold=7468.9423828125
node_2246: feature_name=RPS6	feature_id[209].value > threshold=2708.857421875
node_2250: feature_name=CXCR4	feature_id[138].value <= threshold=3770.8253173828125
node_2251: feature_name=RGCC	feature_id[265].value <= threshold=2761.624267578125
node_2252: feature_name=RAB31	feature_id[277].value <= threshold=266.6666564941406
node_2253: feature_name=FTH1	feature_id[150].value <= threshold=10049.258056640625
node_2254: feature_name=CD3E	feature_id[145].value <= threshold=3131.684814453125
node_2255: feature_name=TMSB4X	feature_id[194].value <= threshold=12384.22998046875
Class: 24
Rules_47	passed counts:105
node_0: feature_name=JCHAIN	feature_id[19].value > threshold=8649.73583984375
node_6770: feature_name=IGHG3	feature_id[45].value <= threshold=975.0494384765625
node_6771: feature_name=TPSAB1	feature_id[81].value > threshold=394.31187438964844
node_6871: feature_name=TPSB2	feature_id[108].value > threshold=1133.8815307617188
node_6877: feature_name=MALAT1	feature_id[80].value <= threshold=150772.5390625
Class: 16
Rules_48	passed counts:99
node_0: feature_name=JCHAIN	feature_id[19].value <= threshold=8649.73583984375
node_1: feature_name=CD79A	feature_id[76].value <= threshold=350.53916931152344
node_2: feature_name=CD8A	feature_id[14].value <= threshold=241.45849609375
node_3: feature_name=TPSAB1	feature_id[81].value <= threshold=827.3277587890625
node_4: feature_name=IGHA1	feature_id[5].value > threshold=247.40229034423828
node_2312: feature_name=RPLP1	feature_id[16].value > threshold=13194.75830078125
node_4734: feature_name=MS4A1	feature_id[141].value <= threshold=131.31172561645508
node_4735: feature_name=CCL5	feature_id[4].value > threshold=917.571533203125
node_5563: feature_name=KLRC2	feature_id[90].value <= threshold=137.6899185180664
node_5564: feature_name=KLRD1	feature_id[54].value <= threshold=220.68040466308594
node_5565: feature_name=CEBPD	feature_id[177].value <= threshold=338.1280822753906
node_5566: feature_name=CCL5	feature_id[4].value > threshold=2015.2587890625
node_5680: feature_name=RPS8	feature_id[208].value <= threshold=6225.72509765625
node_5681: feature_name=TMSB4X	feature_id[194].value > threshold=9617.07421875
node_5693: feature_name=FCER1G	feature_id[58].value <= threshold=88.2612533569336
node_5694: feature_name=FTH1	feature_id[150].value > threshold=618.9503784179688
node_5698: feature_name=RPL19	feature_id[287].value <= threshold=7105.856201171875
node_5699: feature_name=TIGIT	feature_id[32].value <= threshold=260.8257369995117
node_5700: feature_name=KIT	feature_id[296].value <= threshold=47.952430725097656
node_5701: feature_name=CD8A	feature_id[14].value <= threshold=188.35874938964844
Class: 22
Rules_49	passed counts:97
node_0: feature_name=JCHAIN	feature_id[19].value <= threshold=8649.73583984375
node_1: feature_name=CD79A	feature_id[76].value <= threshold=350.53916931152344
node_2: feature_name=CD8A	feature_id[14].value <= threshold=241.45849609375
node_3: feature_name=TPSAB1	feature_id[81].value <= threshold=827.3277587890625
node_4: feature_name=IGHA1	feature_id[5].value <= threshold=247.40229034423828
node_5: feature_name=RPS12	feature_id[148].value <= threshold=10398.6630859375
node_6: feature_name=SOCS3	feature_id[51].value <= threshold=685.3422241210938
node_7: feature_name=ICA1	feature_id[75].value <= threshold=217.2267608642578
node_8: feature_name=HSPA1A	feature_id[147].value <= threshold=5104.748291015625
node_9: feature_name=GZMK	feature_id[41].value <= threshold=611.901611328125
node_10: feature_name=TYROBP	feature_id[24].value <= threshold=28.628684997558594
node_11: feature_name=TIGIT	feature_id[32].value <= threshold=159.39893341064453
node_12: feature_name=DONSON	feature_id[226].value <= threshold=272.18760681152344
node_13: feature_name=KLRB1	feature_id[7].value > threshold=338.00921630859375
node_361: feature_name=MT-CO2	feature_id[279].value > threshold=4313.64306640625
node_557: feature_name=IGKC	feature_id[12].value <= threshold=324.0087890625
node_558: feature_name=CD3D	feature_id[18].value <= threshold=1418.81005859375
node_559: feature_name=RPS13	feature_id[276].value > threshold=2361.604248046875
node_571: feature_name=CCL20	feature_id[178].value <= threshold=1848.9415893554688
node_572: feature_name=MT-CO1	feature_id[201].value > threshold=2711.668701171875
node_578: feature_name=HLA-DRB5	feature_id[143].value <= threshold=340.0302734375
node_579: feature_name=LMNA	feature_id[202].value <= threshold=263.8728790283203
node_580: feature_name=TBC1D4	feature_id[262].value <= threshold=366.3572235107422
node_581: feature_name=PLD4	feature_id[17].value <= threshold=288.1844482421875
node_582: feature_name=HLA-DQA1	feature_id[83].value <= threshold=82.0075454711914
node_583: feature_name=ANKRD28	feature_id[64].value <= threshold=724.508056640625
node_584: feature_name=IFITM3	feature_id[74].value <= threshold=303.69696044921875
node_585: feature_name=ID2	feature_id[123].value <= threshold=3185.6148681640625
Class: 20
Rules_50	passed counts:93
node_0: feature_name=JCHAIN	feature_id[19].value <= threshold=8649.73583984375
node_1: feature_name=CD79A	feature_id[76].value <= threshold=350.53916931152344
node_2: feature_name=CD8A	feature_id[14].value <= threshold=241.45849609375
node_3: feature_name=TPSAB1	feature_id[81].value <= threshold=827.3277587890625
node_4: feature_name=IGHA1	feature_id[5].value > threshold=247.40229034423828
node_2312: feature_name=RPLP1	feature_id[16].value > threshold=13194.75830078125
node_4734: feature_name=MS4A1	feature_id[141].value <= threshold=131.31172561645508
node_4735: feature_name=CCL5	feature_id[4].value <= threshold=917.571533203125
node_4736: feature_name=HSPA6	feature_id[245].value <= threshold=512.314453125
node_4737: feature_name=CCR7	feature_id[282].value <= threshold=52.27414894104004
node_4738: feature_name=TYROBP	feature_id[24].value <= threshold=255.47737884521484
node_4739: feature_name=ANKRD28	feature_id[64].value > threshold=181.63780975341797
node_5019: feature_name=LMNA	feature_id[202].value <= threshold=558.50390625
node_5020: feature_name=DTHD1	feature_id[273].value <= threshold=29.666547775268555
node_5021: feature_name=S100A4	feature_id[182].value > threshold=679.8892211914062
node_5089: feature_name=DNAJB1	feature_id[124].value <= threshold=7376.975341796875
node_5090: feature_name=GZMB	feature_id[246].value <= threshold=316.46018981933594
node_5091: feature_name=CLEC2D	feature_id[260].value <= threshold=1453.4608154296875
node_5092: feature_name=IGLC3	feature_id[244].value <= threshold=2656.3741455078125
node_5093: feature_name=NFKBIA	feature_id[189].value > threshold=221.5333709716797
node_5107: feature_name=IGHA1	feature_id[5].value <= threshold=11768.76318359375
node_5108: feature_name=SMPD3	feature_id[52].value <= threshold=39.132816314697266
node_5109: feature_name=FOXP3	feature_id[193].value <= threshold=244.7483673095703
node_5110: feature_name=SRGN	feature_id[179].value > threshold=845.4931335449219
node_5140: feature_name=KLF2	feature_id[190].value > threshold=219.926513671875
node_5220: feature_name=RPL32	feature_id[240].value <= threshold=10863.49853515625
node_5221: feature_name=RPS6	feature_id[209].value <= threshold=9588.7421875
node_5222: feature_name=RPL34	feature_id[163].value > threshold=7552.446533203125
node_5232: feature_name=RPL30	feature_id[232].value <= threshold=7083.830322265625
node_5233: feature_name=RPL13A	feature_id[233].value <= threshold=15679.4404296875
node_5234: feature_name=IKZF2	feature_id[280].value <= threshold=79.18910217285156
node_5235: feature_name=HLA-DRA	feature_id[34].value <= threshold=291.7218933105469
node_5236: feature_name=RPLP2	feature_id[210].value > threshold=3976.6605224609375
node_5238: feature_name=NPC2	feature_id[95].value <= threshold=372.2243194580078
Class: 23
Rules_51	passed counts:89
node_0: feature_name=JCHAIN	feature_id[19].value <= threshold=8649.73583984375
node_1: feature_name=CD79A	feature_id[76].value <= threshold=350.53916931152344
node_2: feature_name=CD8A	feature_id[14].value <= threshold=241.45849609375
node_3: feature_name=TPSAB1	feature_id[81].value <= threshold=827.3277587890625
node_4: feature_name=IGHA1	feature_id[5].value <= threshold=247.40229034423828
node_5: feature_name=RPS12	feature_id[148].value <= threshold=10398.6630859375
node_6: feature_name=SOCS3	feature_id[51].value <= threshold=685.3422241210938
node_7: feature_name=ICA1	feature_id[75].value <= threshold=217.2267608642578
node_8: feature_name=HSPA1A	feature_id[147].value <= threshold=5104.748291015625
node_9: feature_name=GZMK	feature_id[41].value <= threshold=611.901611328125
node_10: feature_name=TYROBP	feature_id[24].value <= threshold=28.628684997558594
node_11: feature_name=TIGIT	feature_id[32].value <= threshold=159.39893341064453
node_12: feature_name=DONSON	feature_id[226].value > threshold=272.18760681152344
node_670: feature_name=IL4I1	feature_id[122].value <= threshold=98.36710357666016
node_671: feature_name=ANKRD28	feature_id[64].value <= threshold=291.7839050292969
node_672: feature_name=IL7R	feature_id[42].value > threshold=658.5471801757812
node_706: feature_name=DNAJB1	feature_id[124].value <= threshold=4704.865234375
node_707: feature_name=GPR183	feature_id[168].value > threshold=423.1153259277344
node_739: feature_name=CCL20	feature_id[178].value <= threshold=552.5370941162109
node_740: feature_name=CCL5	feature_id[4].value <= threshold=981.1232604980469
node_741: feature_name=RPL28	feature_id[264].value <= threshold=7116.1005859375
node_742: feature_name=CD52	feature_id[116].value <= threshold=1880.4575805664062
node_743: feature_name=SELL	feature_id[109].value <= threshold=397.58811950683594
node_744: feature_name=KLF2	feature_id[190].value <= threshold=2767.869140625
node_745: feature_name=RPL34	feature_id[163].value <= threshold=13036.900390625
node_746: feature_name=CEBPD	feature_id[177].value <= threshold=569.8664398193359
node_747: feature_name=RPS29	feature_id[113].value <= threshold=21754.8974609375
Class: 0
Rules_52	passed counts:86
node_0: feature_name=JCHAIN	feature_id[19].value <= threshold=8649.73583984375
node_1: feature_name=CD79A	feature_id[76].value <= threshold=350.53916931152344
node_2: feature_name=CD8A	feature_id[14].value <= threshold=241.45849609375
node_3: feature_name=TPSAB1	feature_id[81].value <= threshold=827.3277587890625
node_4: feature_name=IGHA1	feature_id[5].value > threshold=247.40229034423828
node_2312: feature_name=RPLP1	feature_id[16].value > threshold=13194.75830078125
node_4734: feature_name=MS4A1	feature_id[141].value <= threshold=131.31172561645508
node_4735: feature_name=CCL5	feature_id[4].value <= threshold=917.571533203125
node_4736: feature_name=HSPA6	feature_id[245].value <= threshold=512.314453125
node_4737: feature_name=CCR7	feature_id[282].value <= threshold=52.27414894104004
node_4738: feature_name=TYROBP	feature_id[24].value <= threshold=255.47737884521484
node_4739: feature_name=ANKRD28	feature_id[64].value > threshold=181.63780975341797
node_5019: feature_name=LMNA	feature_id[202].value <= threshold=558.50390625
node_5020: feature_name=DTHD1	feature_id[273].value <= threshold=29.666547775268555
node_5021: feature_name=S100A4	feature_id[182].value > threshold=679.8892211914062
node_5089: feature_name=DNAJB1	feature_id[124].value <= threshold=7376.975341796875
node_5090: feature_name=GZMB	feature_id[246].value <= threshold=316.46018981933594
node_5091: feature_name=CLEC2D	feature_id[260].value <= threshold=1453.4608154296875
node_5092: feature_name=IGLC3	feature_id[244].value <= threshold=2656.3741455078125
node_5093: feature_name=NFKBIA	feature_id[189].value > threshold=221.5333709716797
node_5107: feature_name=IGHA1	feature_id[5].value <= threshold=11768.76318359375
node_5108: feature_name=SMPD3	feature_id[52].value <= threshold=39.132816314697266
node_5109: feature_name=FOXP3	feature_id[193].value <= threshold=244.7483673095703
node_5110: feature_name=SRGN	feature_id[179].value <= threshold=845.4931335449219
node_5111: feature_name=RPL18A	feature_id[183].value > threshold=3150.4097900390625
node_5117: feature_name=CD3D	feature_id[18].value > threshold=603.4470825195312
node_5137: feature_name=IFITM3	feature_id[74].value <= threshold=402.43607330322266
Class: 23
Rules_53	passed counts:83
node_0: feature_name=JCHAIN	feature_id[19].value <= threshold=8649.73583984375
node_1: feature_name=CD79A	feature_id[76].value <= threshold=350.53916931152344
node_2: feature_name=CD8A	feature_id[14].value > threshold=241.45849609375
node_5782: feature_name=KIR2DL4	feature_id[174].value > threshold=140.01880645751953
node_6152: feature_name=B2M	feature_id[146].value <= threshold=14723.8291015625
node_6153: feature_name=CMC1	feature_id[187].value <= threshold=1058.2809600830078
node_6154: feature_name=S100A6	feature_id[263].value <= threshold=854.0329895019531
node_6155: feature_name=RPS21	feature_id[286].value > threshold=326.72027587890625
node_6157: feature_name=MALAT1	feature_id[80].value <= threshold=85725.47265625
node_6158: feature_name=MT-CO1	feature_id[201].value <= threshold=60518.501953125
node_6159: feature_name=SH3BGRL3	feature_id[224].value <= threshold=6559.95068359375
node_6160: feature_name=AIF1	feature_id[1].value <= threshold=137.19302368164062
Class: 11
Rules_54	passed counts:81
node_0: feature_name=JCHAIN	feature_id[19].value > threshold=8649.73583984375
node_6770: feature_name=IGHG3	feature_id[45].value <= threshold=975.0494384765625
node_6771: feature_name=TPSAB1	feature_id[81].value <= threshold=394.31187438964844
node_6772: feature_name=IGHG2	feature_id[66].value <= threshold=1992.2190551757812
node_6773: feature_name=HLA-DRA	feature_id[34].value <= threshold=857.4765625
node_6774: feature_name=CD8A	feature_id[14].value <= threshold=116.99314498901367
node_6775: feature_name=IGHG4	feature_id[49].value <= threshold=66482.265625
node_6776: feature_name=CDK1	feature_id[92].value <= threshold=67.3230209350586
node_6777: feature_name=GZMK	feature_id[41].value <= threshold=195.29180145263672
node_6778: feature_name=IGHG1	feature_id[105].value <= threshold=1816.5231323242188
node_6779: feature_name=KLRD1	feature_id[54].value <= threshold=709.5643310546875
node_6780: feature_name=CXCR4	feature_id[138].value <= threshold=778.8283081054688
node_6781: feature_name=DTHD1	feature_id[273].value <= threshold=365.0436248779297
node_6782: feature_name=TYROBP	feature_id[24].value <= threshold=1260.6913452148438
node_6783: feature_name=IGKC	feature_id[12].value <= threshold=620914.9375
node_6784: feature_name=IGHG3	feature_id[45].value <= threshold=794.7388610839844
node_6785: feature_name=CD8B	feature_id[21].value <= threshold=140.29363632202148
node_6786: feature_name=SOX4	feature_id[200].value <= threshold=2267.1051025390625
node_6787: feature_name=IGHG4	feature_id[49].value <= threshold=13523.44580078125
node_6788: feature_name=HLA-DRA	feature_id[34].value <= threshold=711.3540649414062
node_6789: feature_name=C1QA	feature_id[10].value > threshold=45.98973274230957
node_6791: feature_name=RPS27	feature_id[59].value > threshold=535.9468078613281
Class: 2
Rules_55	passed counts:81
node_0: feature_name=JCHAIN	feature_id[19].value <= threshold=8649.73583984375
node_1: feature_name=CD79A	feature_id[76].value <= threshold=350.53916931152344
node_2: feature_name=CD8A	feature_id[14].value <= threshold=241.45849609375
node_3: feature_name=TPSAB1	feature_id[81].value <= threshold=827.3277587890625
node_4: feature_name=IGHA1	feature_id[5].value <= threshold=247.40229034423828
node_5: feature_name=RPS12	feature_id[148].value <= threshold=10398.6630859375
node_6: feature_name=SOCS3	feature_id[51].value > threshold=685.3422241210938
node_1370: feature_name=SELL	feature_id[109].value <= threshold=166.2305145263672
node_1371: feature_name=MT-ATP8	feature_id[256].value <= threshold=349.9571228027344
node_1372: feature_name=RGS1	feature_id[121].value > threshold=623.4462890625
node_1528: feature_name=TIGIT	feature_id[32].value <= threshold=69.90074157714844
node_1529: feature_name=HSP90AA1	feature_id[192].value <= threshold=2298.3822021484375
node_1530: feature_name=NKG7	feature_id[36].value <= threshold=147.18869018554688
node_1531: feature_name=RPS12	feature_id[148].value > threshold=4879.214111328125
node_1553: feature_name=KLF2	feature_id[190].value <= threshold=310.4564666748047
node_1554: feature_name=RPS6	feature_id[209].value <= threshold=11038.19970703125
node_1555: feature_name=UBC	feature_id[172].value <= threshold=3298.87255859375
node_1556: feature_name=SDF4	feature_id[65].value <= threshold=542.4184265136719
node_1557: feature_name=RGS1	feature_id[121].value <= threshold=6286.731201171875
node_1558: feature_name=NOSIP	feature_id[87].value <= threshold=415.0048065185547
node_1559: feature_name=RPLP2	feature_id[210].value > threshold=4422.115478515625
node_1563: feature_name=HLA-C	feature_id[218].value > threshold=139.66481018066406
node_1565: feature_name=RPS27	feature_id[59].value > threshold=9545.50390625
Class: 21
Rules_56	passed counts:80
node_0: feature_name=JCHAIN	feature_id[19].value <= threshold=8649.73583984375
node_1: feature_name=CD79A	feature_id[76].value <= threshold=350.53916931152344
node_2: feature_name=CD8A	feature_id[14].value <= threshold=241.45849609375
node_3: feature_name=TPSAB1	feature_id[81].value <= threshold=827.3277587890625
node_4: feature_name=IGHA1	feature_id[5].value > threshold=247.40229034423828
node_2312: feature_name=RPLP1	feature_id[16].value <= threshold=13194.75830078125
node_2313: feature_name=CCL5	feature_id[4].value <= threshold=308.1195373535156
node_2314: feature_name=CD3D	feature_id[18].value > threshold=118.49456405639648
node_2722: feature_name=ANXA1	feature_id[13].value <= threshold=598.554443359375
node_2723: feature_name=TIGIT	feature_id[32].value <= threshold=22.92000961303711
node_2724: feature_name=SELL	feature_id[109].value <= threshold=140.31041717529297
node_2725: feature_name=SOCS3	feature_id[51].value > threshold=545.1827697753906
node_2919: feature_name=IGHA1	feature_id[5].value <= threshold=827.9154357910156
node_2920: feature_name=DNAJB1	feature_id[124].value <= threshold=1053.6782531738281
node_2921: feature_name=KLF2	feature_id[190].value <= threshold=108.20169067382812
node_2922: feature_name=DNAJB1	feature_id[124].value <= threshold=579.7283020019531
node_2923: feature_name=RPL30	feature_id[232].value <= threshold=7244.50244140625
node_2924: feature_name=CCL4	feature_id[114].value <= threshold=140.41000366210938
node_2925: feature_name=ICA1	feature_id[75].value <= threshold=507.1817932128906
node_2926: feature_name=CD52	feature_id[116].value <= threshold=2341.9674072265625
Class: 21
Rules_57	passed counts:73
node_0: feature_name=JCHAIN	feature_id[19].value <= threshold=8649.73583984375
node_1: feature_name=CD79A	feature_id[76].value <= threshold=350.53916931152344
node_2: feature_name=CD8A	feature_id[14].value <= threshold=241.45849609375
node_3: feature_name=TPSAB1	feature_id[81].value <= threshold=827.3277587890625
node_4: feature_name=IGHA1	feature_id[5].value > threshold=247.40229034423828
node_2312: feature_name=RPLP1	feature_id[16].value <= threshold=13194.75830078125
node_2313: feature_name=CCL5	feature_id[4].value > threshold=308.1195373535156
node_3689: feature_name=KLRD1	feature_id[54].value > threshold=48.66653823852539
node_4605: feature_name=CMC1	feature_id[187].value <= threshold=613.8782348632812
node_4606: feature_name=KLRC2	feature_id[90].value <= threshold=72.03572845458984
node_4607: feature_name=FCER1G	feature_id[58].value <= threshold=234.9682159423828
node_4608: feature_name=KIR2DL4	feature_id[174].value <= threshold=101.99918365478516
node_4609: feature_name=HLA-A	feature_id[271].value > threshold=1532.0256958007812
node_4625: feature_name=HSPA1A	feature_id[147].value <= threshold=3845.2529296875
node_4626: feature_name=CCL5	feature_id[4].value > threshold=855.9958190917969
node_4634: feature_name=RPS26	feature_id[230].value > threshold=311.5025177001953
node_4642: feature_name=IL4I1	feature_id[122].value <= threshold=177.17930603027344
node_4643: feature_name=RPS23	feature_id[162].value > threshold=1280.0352783203125
Class: 5
Rules_58	passed counts:71
node_0: feature_name=JCHAIN	feature_id[19].value <= threshold=8649.73583984375
node_1: feature_name=CD79A	feature_id[76].value <= threshold=350.53916931152344
node_2: feature_name=CD8A	feature_id[14].value <= threshold=241.45849609375
node_3: feature_name=TPSAB1	feature_id[81].value <= threshold=827.3277587890625
node_4: feature_name=IGHA1	feature_id[5].value > threshold=247.40229034423828
node_2312: feature_name=RPLP1	feature_id[16].value > threshold=13194.75830078125
node_4734: feature_name=MS4A1	feature_id[141].value <= threshold=131.31172561645508
node_4735: feature_name=CCL5	feature_id[4].value <= threshold=917.571533203125
node_4736: feature_name=HSPA6	feature_id[245].value <= threshold=512.314453125
node_4737: feature_name=CCR7	feature_id[282].value <= threshold=52.27414894104004
node_4738: feature_name=TYROBP	feature_id[24].value <= threshold=255.47737884521484
node_4739: feature_name=ANKRD28	feature_id[64].value > threshold=181.63780975341797
node_5019: feature_name=LMNA	feature_id[202].value <= threshold=558.50390625
node_5020: feature_name=DTHD1	feature_id[273].value <= threshold=29.666547775268555
node_5021: feature_name=S100A4	feature_id[182].value <= threshold=679.8892211914062
node_5022: feature_name=CCL20	feature_id[178].value > threshold=119.14038848876953
node_5076: feature_name=RNF130	feature_id[152].value <= threshold=213.7776336669922
node_5077: feature_name=CDC42	feature_id[227].value <= threshold=958.6659240722656
node_5078: feature_name=IGSF6	feature_id[269].value <= threshold=102.33319854736328
node_5079: feature_name=RPL21	feature_id[188].value <= threshold=14355.72216796875
node_5080: feature_name=AURKAIP1	feature_id[63].value <= threshold=596.7567443847656
Class: 23
Rules_59	passed counts:70
node_0: feature_name=JCHAIN	feature_id[19].value <= threshold=8649.73583984375
node_1: feature_name=CD79A	feature_id[76].value <= threshold=350.53916931152344
node_2: feature_name=CD8A	feature_id[14].value <= threshold=241.45849609375
node_3: feature_name=TPSAB1	feature_id[81].value <= threshold=827.3277587890625
node_4: feature_name=IGHA1	feature_id[5].value <= threshold=247.40229034423828
node_5: feature_name=RPS12	feature_id[148].value > threshold=10398.6630859375
node_1809: feature_name=TIGIT	feature_id[32].value <= threshold=208.29103088378906
node_1810: feature_name=DONSON	feature_id[226].value <= threshold=52.6482048034668
node_1811: feature_name=CD8B	feature_id[21].value <= threshold=73.73543548583984
node_1812: feature_name=KLRB1	feature_id[7].value > threshold=241.75070190429688
node_2042: feature_name=RPL13A	feature_id[233].value > threshold=4963.581298828125
node_2066: feature_name=SOCS3	feature_id[51].value > threshold=501.10716247558594
node_2122: feature_name=KLF2	feature_id[190].value <= threshold=540.4755859375
node_2123: feature_name=RPL34	feature_id[163].value <= threshold=13973.369140625
node_2124: feature_name=SELL	feature_id[109].value <= threshold=922.3348083496094
node_2125: feature_name=TNFRSF18	feature_id[57].value <= threshold=172.8080062866211
node_2126: feature_name=TMSB4X	feature_id[194].value <= threshold=20391.5498046875
Class: 21
Rules_60	passed counts:68
node_0: feature_name=JCHAIN	feature_id[19].value <= threshold=8649.73583984375
node_1: feature_name=CD79A	feature_id[76].value <= threshold=350.53916931152344
node_2: feature_name=CD8A	feature_id[14].value <= threshold=241.45849609375
node_3: feature_name=TPSAB1	feature_id[81].value <= threshold=827.3277587890625
node_4: feature_name=IGHA1	feature_id[5].value > threshold=247.40229034423828
node_2312: feature_name=RPLP1	feature_id[16].value > threshold=13194.75830078125
node_4734: feature_name=MS4A1	feature_id[141].value <= threshold=131.31172561645508
node_4735: feature_name=CCL5	feature_id[4].value <= threshold=917.571533203125
node_4736: feature_name=HSPA6	feature_id[245].value <= threshold=512.314453125
node_4737: feature_name=CCR7	feature_id[282].value <= threshold=52.27414894104004
node_4738: feature_name=TYROBP	feature_id[24].value <= threshold=255.47737884521484
node_4739: feature_name=ANKRD28	feature_id[64].value > threshold=181.63780975341797
node_5019: feature_name=LMNA	feature_id[202].value > threshold=558.50390625
node_5289: feature_name=CEBPD	feature_id[177].value > threshold=145.60340118408203
node_5343: feature_name=ANKRD28	feature_id[64].value <= threshold=1505.5066528320312
node_5344: feature_name=RPS26	feature_id[230].value > threshold=218.43445587158203
node_5348: feature_name=STX3	feature_id[275].value <= threshold=199.79566955566406
node_5349: feature_name=FOSL1	feature_id[185].value <= threshold=102.29132843017578
node_5350: feature_name=C1QC	feature_id[93].value <= threshold=60.938453674316406
node_5351: feature_name=CD52	feature_id[116].value <= threshold=3368.9586181640625
node_5352: feature_name=KLRB1	feature_id[7].value <= threshold=6473.90283203125
Class: 23
Rules_61	passed counts:68
node_0: feature_name=JCHAIN	feature_id[19].value <= threshold=8649.73583984375
node_1: feature_name=CD79A	feature_id[76].value <= threshold=350.53916931152344
node_2: feature_name=CD8A	feature_id[14].value <= threshold=241.45849609375
node_3: feature_name=TPSAB1	feature_id[81].value <= threshold=827.3277587890625
node_4: feature_name=IGHA1	feature_id[5].value > threshold=247.40229034423828
node_2312: feature_name=RPLP1	feature_id[16].value <= threshold=13194.75830078125
node_2313: feature_name=CCL5	feature_id[4].value <= threshold=308.1195373535156
node_2314: feature_name=CD3D	feature_id[18].value > threshold=118.49456405639648
node_2722: feature_name=ANXA1	feature_id[13].value > threshold=598.554443359375
node_3162: feature_name=CEBPD	feature_id[177].value <= threshold=178.8019256591797
node_3163: feature_name=ANKRD28	feature_id[64].value > threshold=214.2474594116211
node_3449: feature_name=ID2	feature_id[123].value > threshold=201.11467742919922
node_3495: feature_name=RPLP1	feature_id[16].value > threshold=9632.78173828125
node_3549: feature_name=RGCC	feature_id[265].value <= threshold=337.843994140625
node_3550: feature_name=SOCS3	feature_id[51].value <= threshold=231.75812530517578
node_3551: feature_name=FTL	feature_id[272].value > threshold=112.15792083740234
node_3555: feature_name=CD68	feature_id[107].value <= threshold=57.38551712036133
node_3556: feature_name=SFXN1	feature_id[284].value <= threshold=125.05259704589844
node_3557: feature_name=RPS27	feature_id[59].value <= threshold=17371.052734375
node_3558: feature_name=HLA-A	feature_id[271].value > threshold=619.7156677246094
Class: 23
Rules_62	passed counts:67
node_0: feature_name=JCHAIN	feature_id[19].value <= threshold=8649.73583984375
node_1: feature_name=CD79A	feature_id[76].value <= threshold=350.53916931152344
node_2: feature_name=CD8A	feature_id[14].value <= threshold=241.45849609375
node_3: feature_name=TPSAB1	feature_id[81].value <= threshold=827.3277587890625
node_4: feature_name=IGHA1	feature_id[5].value <= threshold=247.40229034423828
node_5: feature_name=RPS12	feature_id[148].value <= threshold=10398.6630859375
node_6: feature_name=SOCS3	feature_id[51].value <= threshold=685.3422241210938
node_7: feature_name=ICA1	feature_id[75].value <= threshold=217.2267608642578
node_8: feature_name=HSPA1A	feature_id[147].value <= threshold=5104.748291015625
node_9: feature_name=GZMK	feature_id[41].value <= threshold=611.901611328125
node_10: feature_name=TYROBP	feature_id[24].value > threshold=28.628684997558594
node_942: feature_name=IL7R	feature_id[42].value <= threshold=579.065185546875
node_943: feature_name=KLRD1	feature_id[54].value > threshold=286.86712646484375
node_997: feature_name=CD3D	feature_id[18].value <= threshold=199.8401336669922
node_998: feature_name=STMN1	feature_id[72].value <= threshold=1524.7989196777344
node_999: feature_name=CCL5	feature_id[4].value <= threshold=5795.837890625
Class: 18
Rules_63	passed counts:66
node_0: feature_name=JCHAIN	feature_id[19].value <= threshold=8649.73583984375
node_1: feature_name=CD79A	feature_id[76].value <= threshold=350.53916931152344
node_2: feature_name=CD8A	feature_id[14].value <= threshold=241.45849609375
node_3: feature_name=TPSAB1	feature_id[81].value <= threshold=827.3277587890625
node_4: feature_name=IGHA1	feature_id[5].value > threshold=247.40229034423828
node_2312: feature_name=RPLP1	feature_id[16].value <= threshold=13194.75830078125
node_2313: feature_name=CCL5	feature_id[4].value <= threshold=308.1195373535156
node_2314: feature_name=CD3D	feature_id[18].value <= threshold=118.49456405639648
node_2315: feature_name=IL7R	feature_id[42].value <= threshold=553.2575073242188
node_2316: feature_name=MS4A1	feature_id[141].value <= threshold=139.71627044677734
node_2317: feature_name=C1QC	feature_id[93].value <= threshold=184.76085662841797
node_2318: feature_name=S100A9	feature_id[33].value <= threshold=489.4338684082031
node_2319: feature_name=CFP	feature_id[53].value > threshold=72.32512664794922
node_2455: feature_name=EREG	feature_id[86].value <= threshold=349.7296600341797
node_2456: feature_name=CLEC9A	feature_id[169].value <= threshold=323.45873260498047
node_2457: feature_name=FCER1G	feature_id[58].value <= threshold=1900.083740234375
node_2458: feature_name=KIF15	feature_id[207].value <= threshold=27.117908477783203
node_2459: feature_name=RPL19	feature_id[287].value <= threshold=7473.489013671875
node_2460: feature_name=SOCS3	feature_id[51].value <= threshold=810.5850219726562
Class: 7
Rules_64	passed counts:59
node_0: feature_name=JCHAIN	feature_id[19].value <= threshold=8649.73583984375
node_1: feature_name=CD79A	feature_id[76].value <= threshold=350.53916931152344
node_2: feature_name=CD8A	feature_id[14].value <= threshold=241.45849609375
node_3: feature_name=TPSAB1	feature_id[81].value <= threshold=827.3277587890625
node_4: feature_name=IGHA1	feature_id[5].value > threshold=247.40229034423828
node_2312: feature_name=RPLP1	feature_id[16].value <= threshold=13194.75830078125
node_2313: feature_name=CCL5	feature_id[4].value <= threshold=308.1195373535156
node_2314: feature_name=CD3D	feature_id[18].value > threshold=118.49456405639648
node_2722: feature_name=ANXA1	feature_id[13].value <= threshold=598.554443359375
node_2723: feature_name=TIGIT	feature_id[32].value <= threshold=22.92000961303711
node_2724: feature_name=SELL	feature_id[109].value <= threshold=140.31041717529297
node_2725: feature_name=SOCS3	feature_id[51].value <= threshold=545.1827697753906
node_2726: feature_name=IL7R	feature_id[42].value <= threshold=663.7171020507812
node_2727: feature_name=RGS1	feature_id[121].value > threshold=821.5198974609375
node_2781: feature_name=HSPA1A	feature_id[147].value <= threshold=9170.3466796875
node_2782: feature_name=CCL20	feature_id[178].value <= threshold=959.7073669433594
node_2783: feature_name=FCER1G	feature_id[58].value <= threshold=385.3759765625
node_2784: feature_name=FOS	feature_id[248].value <= threshold=4890.666015625
node_2785: feature_name=RPL31	feature_id[293].value <= threshold=4612.470458984375
node_2786: feature_name=DONSON	feature_id[226].value <= threshold=1678.830322265625
Class: 24
Rules_65	passed counts:58
node_0: feature_name=JCHAIN	feature_id[19].value <= threshold=8649.73583984375
node_1: feature_name=CD79A	feature_id[76].value <= threshold=350.53916931152344
node_2: feature_name=CD8A	feature_id[14].value > threshold=241.45849609375
node_5782: feature_name=KIR2DL4	feature_id[174].value <= threshold=140.01880645751953
node_5783: feature_name=KLRB1	feature_id[7].value > threshold=734.5036926269531
node_5989: feature_name=CCL5	feature_id[4].value <= threshold=638.4751281738281
node_5990: feature_name=RPLP1	feature_id[16].value > threshold=12187.6689453125
node_6026: feature_name=DNAJB1	feature_id[124].value <= threshold=6485.10791015625
node_6027: feature_name=RGCC	feature_id[265].value <= threshold=717.6386413574219
node_6028: feature_name=KLRB1	feature_id[7].value <= threshold=5471.97998046875
node_6029: feature_name=EEF1A1	feature_id[156].value > threshold=7142.51806640625
node_6031: feature_name=CD8B	feature_id[21].value <= threshold=83.73806762695312
node_6032: feature_name=GPR183	feature_id[168].value <= threshold=2356.7808837890625
node_6033: feature_name=AREG	feature_id[135].value <= threshold=3563.6934814453125
node_6034: feature_name=GLDC	feature_id[155].value <= threshold=157.52993774414062
node_6035: feature_name=GZMA	feature_id[213].value <= threshold=497.63352966308594
node_6036: feature_name=RPL11	feature_id[120].value <= threshold=8257.09912109375
Class: 23
Rules_66	passed counts:58
node_0: feature_name=JCHAIN	feature_id[19].value <= threshold=8649.73583984375
node_1: feature_name=CD79A	feature_id[76].value <= threshold=350.53916931152344
node_2: feature_name=CD8A	feature_id[14].value <= threshold=241.45849609375
node_3: feature_name=TPSAB1	feature_id[81].value <= threshold=827.3277587890625
node_4: feature_name=IGHA1	feature_id[5].value > threshold=247.40229034423828
node_2312: feature_name=RPLP1	feature_id[16].value <= threshold=13194.75830078125
node_2313: feature_name=CCL5	feature_id[4].value > threshold=308.1195373535156
node_3689: feature_name=KLRD1	feature_id[54].value <= threshold=48.66653823852539
node_3690: feature_name=GZMK	feature_id[41].value <= threshold=720.3341979980469
node_3691: feature_name=CCL5	feature_id[4].value > threshold=1060.727294921875
node_4131: feature_name=IGHA1	feature_id[5].value <= threshold=4358.000732421875
node_4132: feature_name=CMC1	feature_id[187].value <= threshold=651.3610229492188
node_4133: feature_name=IL4I1	feature_id[122].value <= threshold=315.72959899902344
node_4134: feature_name=KIR2DL4	feature_id[174].value <= threshold=153.186279296875
node_4135: feature_name=CCR7	feature_id[282].value <= threshold=127.03607177734375
node_4136: feature_name=S100A13	feature_id[285].value <= threshold=409.28407287597656
node_4137: feature_name=EEF1A1	feature_id[156].value <= threshold=13802.94189453125
node_4138: feature_name=CD8B	feature_id[21].value <= threshold=641.9129943847656
node_4139: feature_name=DUSP2	feature_id[281].value <= threshold=588.4096374511719
node_4140: feature_name=GZMA	feature_id[213].value <= threshold=92.14891052246094
node_4141: feature_name=HSPA1B	feature_id[205].value > threshold=222.47127532958984
node_4205: feature_name=HLA-DQA1	feature_id[83].value <= threshold=240.79366302490234
node_4206: feature_name=ENO1	feature_id[195].value > threshold=254.2449493408203
node_4226: feature_name=S100A8	feature_id[119].value <= threshold=298.0077362060547
node_4227: feature_name=RPS6	feature_id[209].value <= threshold=10201.7392578125
node_4228: feature_name=LST1	feature_id[242].value <= threshold=82.94625091552734
Class: 22
Rules_67	passed counts:57
node_0: feature_name=JCHAIN	feature_id[19].value <= threshold=8649.73583984375
node_1: feature_name=CD79A	feature_id[76].value > threshold=350.53916931152344
node_6189: feature_name=TCL1A	feature_id[30].value <= threshold=207.06077575683594
node_6190: feature_name=IGHD	feature_id[48].value <= threshold=502.558349609375
node_6191: feature_name=HLA-DRA	feature_id[34].value > threshold=206.78260803222656
node_6285: feature_name=CD3D	feature_id[18].value <= threshold=346.2366180419922
node_6286: feature_name=IGHD	feature_id[48].value <= threshold=262.5718688964844
node_6287: feature_name=KLRB1	feature_id[7].value <= threshold=799.1019287109375
node_6288: feature_name=TPSB2	feature_id[108].value <= threshold=4273.308013916016
node_6289: feature_name=MZB1	feature_id[142].value <= threshold=1083.0619506835938
node_6290: feature_name=GZMA	feature_id[213].value <= threshold=519.0357666015625
node_6291: feature_name=CLEC2D	feature_id[260].value <= threshold=1097.215087890625
node_6292: feature_name=CST3	feature_id[0].value <= threshold=844.2263488769531
node_6293: feature_name=IL7R	feature_id[42].value <= threshold=869.1707153320312
node_6294: feature_name=TCL1A	feature_id[30].value <= threshold=189.27190399169922
node_6295: feature_name=LST1	feature_id[242].value <= threshold=842.0661315917969
node_6296: feature_name=ARG2	feature_id[229].value <= threshold=741.4517211914062
node_6297: feature_name=MERTK	feature_id[15].value <= threshold=330.7216033935547
node_6298: feature_name=DSG2	feature_id[238].value <= threshold=286.6162414550781
node_6299: feature_name=B2M	feature_id[146].value > threshold=892.9366455078125
node_6301: feature_name=TMSB10	feature_id[199].value <= threshold=6348.7431640625
node_6302: feature_name=BTG1	feature_id[291].value <= threshold=13447.5517578125
node_6303: feature_name=HSPA6	feature_id[245].value <= threshold=2505.443115234375
node_6304: feature_name=HLA-B	feature_id[184].value > threshold=1023.385498046875
node_6310: feature_name=RPL28	feature_id[264].value > threshold=1087.206787109375
node_6314: feature_name=RPL18A	feature_id[183].value <= threshold=13304.025390625
node_6315: feature_name=CMC1	feature_id[187].value <= threshold=527.7142944335938
node_6316: feature_name=TYMS	feature_id[173].value <= threshold=124.46080017089844
node_6317: feature_name=IGHD	feature_id[48].value <= threshold=165.22252655029297
node_6318: feature_name=TPSAB1	feature_id[81].value <= threshold=326.3189697265625
node_6319: feature_name=KLF6	feature_id[139].value <= threshold=7362.712646484375
node_6320: feature_name=RPL19	feature_id[287].value > threshold=1537.2791137695312
node_6324: feature_name=TMSB10	feature_id[199].value <= threshold=4685.981201171875
node_6325: feature_name=IGHA1	feature_id[5].value <= threshold=15833.4521484375
node_6326: feature_name=TPSB2	feature_id[108].value <= threshold=367.64710998535156
node_6327: feature_name=UBC	feature_id[172].value <= threshold=9379.25634765625
node_6328: feature_name=FOS	feature_id[248].value > threshold=5699.755615234375
node_6330: feature_name=LGALS1	feature_id[243].value <= threshold=1000.9042663574219
Class: 4
Rules_68	passed counts:57
node_0: feature_name=JCHAIN	feature_id[19].value <= threshold=8649.73583984375
node_1: feature_name=CD79A	feature_id[76].value <= threshold=350.53916931152344
node_2: feature_name=CD8A	feature_id[14].value <= threshold=241.45849609375
node_3: feature_name=TPSAB1	feature_id[81].value <= threshold=827.3277587890625
node_4: feature_name=IGHA1	feature_id[5].value <= threshold=247.40229034423828
node_5: feature_name=RPS12	feature_id[148].value > threshold=10398.6630859375
node_1809: feature_name=TIGIT	feature_id[32].value <= threshold=208.29103088378906
node_1810: feature_name=DONSON	feature_id[226].value <= threshold=52.6482048034668
node_1811: feature_name=CD8B	feature_id[21].value > threshold=73.73543548583984
node_2145: feature_name=MT-CO1	feature_id[201].value > threshold=2238.7421875
node_2149: feature_name=RPL30	feature_id[232].value <= threshold=10682.400390625
Class: 5
Rules_69	passed counts:55
node_0: feature_name=JCHAIN	feature_id[19].value <= threshold=8649.73583984375
node_1: feature_name=CD79A	feature_id[76].value <= threshold=350.53916931152344
node_2: feature_name=CD8A	feature_id[14].value <= threshold=241.45849609375
node_3: feature_name=TPSAB1	feature_id[81].value <= threshold=827.3277587890625
node_4: feature_name=IGHA1	feature_id[5].value > threshold=247.40229034423828
node_2312: feature_name=RPLP1	feature_id[16].value <= threshold=13194.75830078125
node_2313: feature_name=CCL5	feature_id[4].value <= threshold=308.1195373535156
node_2314: feature_name=CD3D	feature_id[18].value <= threshold=118.49456405639648
node_2315: feature_name=IL7R	feature_id[42].value <= threshold=553.2575073242188
node_2316: feature_name=MS4A1	feature_id[141].value <= threshold=139.71627044677734
node_2317: feature_name=C1QC	feature_id[93].value <= threshold=184.76085662841797
node_2318: feature_name=S100A9	feature_id[33].value > threshold=489.4338684082031
node_2472: feature_name=S100A9	feature_id[33].value > threshold=2896.7935791015625
node_2480: feature_name=UBC	feature_id[172].value <= threshold=1588.4392700195312
node_2481: feature_name=HLA-C	feature_id[218].value <= threshold=2832.4527587890625
Class: 17
Rules_70	passed counts:55
node_0: feature_name=JCHAIN	feature_id[19].value <= threshold=8649.73583984375
node_1: feature_name=CD79A	feature_id[76].value <= threshold=350.53916931152344
node_2: feature_name=CD8A	feature_id[14].value <= threshold=241.45849609375
node_3: feature_name=TPSAB1	feature_id[81].value <= threshold=827.3277587890625
node_4: feature_name=IGHA1	feature_id[5].value <= threshold=247.40229034423828
node_5: feature_name=RPS12	feature_id[148].value <= threshold=10398.6630859375
node_6: feature_name=SOCS3	feature_id[51].value <= threshold=685.3422241210938
node_7: feature_name=ICA1	feature_id[75].value <= threshold=217.2267608642578
node_8: feature_name=HSPA1A	feature_id[147].value <= threshold=5104.748291015625
node_9: feature_name=GZMK	feature_id[41].value <= threshold=611.901611328125
node_10: feature_name=TYROBP	feature_id[24].value <= threshold=28.628684997558594
node_11: feature_name=TIGIT	feature_id[32].value <= threshold=159.39893341064453
node_12: feature_name=DONSON	feature_id[226].value <= threshold=272.18760681152344
node_13: feature_name=KLRB1	feature_id[7].value <= threshold=338.00921630859375
node_14: feature_name=NOSIP	feature_id[87].value > threshold=152.2489013671875
node_204: feature_name=KLF6	feature_id[139].value <= threshold=817.8180847167969
node_205: feature_name=CD8B	feature_id[21].value <= threshold=86.83570861816406
node_206: feature_name=HLA-DRB1	feature_id[140].value <= threshold=432.9005889892578
node_207: feature_name=RPS27	feature_id[59].value > threshold=7544.623291015625
node_213: feature_name=IGLC3	feature_id[244].value <= threshold=312.2124481201172
node_214: feature_name=FOXP3	feature_id[193].value <= threshold=174.82518005371094
node_215: feature_name=RPL18A	feature_id[183].value <= threshold=4594.900634765625
node_216: feature_name=RGS1	feature_id[121].value <= threshold=382.78541564941406
node_217: feature_name=CXCR4	feature_id[138].value <= threshold=2082.9766235351562
node_218: feature_name=BTG1	feature_id[291].value <= threshold=4661.533203125
node_219: feature_name=CDC42	feature_id[227].value <= threshold=1070.3814086914062
node_220: feature_name=CD79A	feature_id[76].value <= threshold=257.6523742675781
Class: 20
Rules_71	passed counts:53
node_0: feature_name=JCHAIN	feature_id[19].value <= threshold=8649.73583984375
node_1: feature_name=CD79A	feature_id[76].value > threshold=350.53916931152344
node_6189: feature_name=TCL1A	feature_id[30].value > threshold=207.06077575683594
node_6573: feature_name=IGHD	feature_id[48].value <= threshold=233.94557189941406
node_6574: feature_name=CD27	feature_id[289].value > threshold=167.12120819091797
node_6658: feature_name=RPS27	feature_id[59].value <= threshold=18789.955078125
node_6659: feature_name=CD3D	feature_id[18].value <= threshold=177.93594360351562
node_6660: feature_name=RPS12	feature_id[148].value <= threshold=10928.03564453125
node_6661: feature_name=TMSB10	feature_id[199].value > threshold=91.54155731201172
Class: 4
Rules_72	passed counts:53
node_0: feature_name=JCHAIN	feature_id[19].value <= threshold=8649.73583984375
node_1: feature_name=CD79A	feature_id[76].value <= threshold=350.53916931152344
node_2: feature_name=CD8A	feature_id[14].value <= threshold=241.45849609375
node_3: feature_name=TPSAB1	feature_id[81].value <= threshold=827.3277587890625
node_4: feature_name=IGHA1	feature_id[5].value > threshold=247.40229034423828
node_2312: feature_name=RPLP1	feature_id[16].value > threshold=13194.75830078125
node_4734: feature_name=MS4A1	feature_id[141].value <= threshold=131.31172561645508
node_4735: feature_name=CCL5	feature_id[4].value <= threshold=917.571533203125
node_4736: feature_name=HSPA6	feature_id[245].value <= threshold=512.314453125
node_4737: feature_name=CCR7	feature_id[282].value <= threshold=52.27414894104004
node_4738: feature_name=TYROBP	feature_id[24].value <= threshold=255.47737884521484
node_4739: feature_name=ANKRD28	feature_id[64].value > threshold=181.63780975341797
node_5019: feature_name=LMNA	feature_id[202].value <= threshold=558.50390625
node_5020: feature_name=DTHD1	feature_id[273].value <= threshold=29.666547775268555
node_5021: feature_name=S100A4	feature_id[182].value <= threshold=679.8892211914062
node_5022: feature_name=CCL20	feature_id[178].value <= threshold=119.14038848876953
node_5023: feature_name=LGALS1	feature_id[243].value <= threshold=403.49615478515625
node_5024: feature_name=ID2	feature_id[123].value > threshold=270.8741455078125
node_5038: feature_name=CXCR4	feature_id[138].value <= threshold=4590.227783203125
node_5039: feature_name=IGHA1	feature_id[5].value <= threshold=4590.70654296875
node_5040: feature_name=KLF6	feature_id[139].value > threshold=1032.9559936523438
node_5046: feature_name=CTLA4	feature_id[298].value <= threshold=480.8990020751953
node_5047: feature_name=CCL20	feature_id[178].value <= threshold=54.87269592285156
node_5048: feature_name=DUSP2	feature_id[281].value <= threshold=1750.6471557617188
node_5049: feature_name=MT-ATP8	feature_id[256].value <= threshold=70.4126205444336
node_5050: feature_name=IGLC3	feature_id[244].value <= threshold=426.4393005371094
Class: 23
Rules_73	passed counts:52
node_0: feature_name=JCHAIN	feature_id[19].value <= threshold=8649.73583984375
node_1: feature_name=CD79A	feature_id[76].value <= threshold=350.53916931152344
node_2: feature_name=CD8A	feature_id[14].value <= threshold=241.45849609375
node_3: feature_name=TPSAB1	feature_id[81].value <= threshold=827.3277587890625
node_4: feature_name=IGHA1	feature_id[5].value > threshold=247.40229034423828
node_2312: feature_name=RPLP1	feature_id[16].value > threshold=13194.75830078125
node_4734: feature_name=MS4A1	feature_id[141].value <= threshold=131.31172561645508
node_4735: feature_name=CCL5	feature_id[4].value > threshold=917.571533203125
node_5563: feature_name=KLRC2	feature_id[90].value <= threshold=137.6899185180664
node_5564: feature_name=KLRD1	feature_id[54].value <= threshold=220.68040466308594
node_5565: feature_name=CEBPD	feature_id[177].value <= threshold=338.1280822753906
node_5566: feature_name=CCL5	feature_id[4].value <= threshold=2015.2587890625
node_5567: feature_name=RGCC	feature_id[265].value > threshold=217.45189666748047
node_5611: feature_name=IL4I1	feature_id[122].value <= threshold=210.02242279052734
node_5612: feature_name=MT-CO1	feature_id[201].value > threshold=6942.436279296875
node_5658: feature_name=IGHM	feature_id[160].value <= threshold=93.21401977539062
node_5659: feature_name=HSPB1	feature_id[198].value <= threshold=1766.8961181640625
node_5660: feature_name=TMSB4X	feature_id[194].value > threshold=5245.828125
node_5664: feature_name=RPS6	feature_id[209].value <= threshold=10671.318359375
node_5665: feature_name=MT-CO1	feature_id[201].value <= threshold=13916.09716796875
node_5666: feature_name=SOCS3	feature_id[51].value <= threshold=616.7635192871094
node_5667: feature_name=FTH1	feature_id[150].value > threshold=668.0475921630859
Class: 22
Rules_74	passed counts:51
node_0: feature_name=JCHAIN	feature_id[19].value <= threshold=8649.73583984375
node_1: feature_name=CD79A	feature_id[76].value <= threshold=350.53916931152344
node_2: feature_name=CD8A	feature_id[14].value <= threshold=241.45849609375
node_3: feature_name=TPSAB1	feature_id[81].value <= threshold=827.3277587890625
node_4: feature_name=IGHA1	feature_id[5].value > threshold=247.40229034423828
node_2312: feature_name=RPLP1	feature_id[16].value > threshold=13194.75830078125
node_4734: feature_name=MS4A1	feature_id[141].value <= threshold=131.31172561645508
node_4735: feature_name=CCL5	feature_id[4].value > threshold=917.571533203125
node_5563: feature_name=KLRC2	feature_id[90].value > threshold=137.6899185180664
node_5751: feature_name=SAP30	feature_id[129].value <= threshold=177.18641662597656
node_5752: feature_name=RPLP2	feature_id[210].value > threshold=4727.88134765625
Class: 11
Rules_75	passed counts:50
node_0: feature_name=JCHAIN	feature_id[19].value <= threshold=8649.73583984375
node_1: feature_name=CD79A	feature_id[76].value <= threshold=350.53916931152344
node_2: feature_name=CD8A	feature_id[14].value <= threshold=241.45849609375
node_3: feature_name=TPSAB1	feature_id[81].value <= threshold=827.3277587890625
node_4: feature_name=IGHA1	feature_id[5].value > threshold=247.40229034423828
node_2312: feature_name=RPLP1	feature_id[16].value <= threshold=13194.75830078125
node_2313: feature_name=CCL5	feature_id[4].value > threshold=308.1195373535156
node_3689: feature_name=KLRD1	feature_id[54].value <= threshold=48.66653823852539
node_3690: feature_name=GZMK	feature_id[41].value <= threshold=720.3341979980469
node_3691: feature_name=CCL5	feature_id[4].value <= threshold=1060.727294921875
node_3692: feature_name=TYROBP	feature_id[24].value <= threshold=292.0980682373047
node_3693: feature_name=IL4I1	feature_id[122].value > threshold=137.5694808959961
node_4075: feature_name=KLF2	feature_id[190].value <= threshold=205.09368896484375
node_4076: feature_name=HSPA1A	feature_id[147].value <= threshold=11653.08935546875
node_4077: feature_name=RPL31	feature_id[293].value > threshold=2153.7427978515625
node_4081: feature_name=CD27	feature_id[289].value <= threshold=222.31631469726562
node_4082: feature_name=TYROBP	feature_id[24].value <= threshold=112.73957061767578
node_4083: feature_name=MALAT1	feature_id[80].value <= threshold=109550.81640625
node_4084: feature_name=KLF6	feature_id[139].value <= threshold=5561.034912109375
node_4085: feature_name=STX7	feature_id[131].value <= threshold=189.24545288085938
Class: 23
Rules_76	passed counts:48
node_0: feature_name=JCHAIN	feature_id[19].value <= threshold=8649.73583984375
node_1: feature_name=CD79A	feature_id[76].value <= threshold=350.53916931152344
node_2: feature_name=CD8A	feature_id[14].value <= threshold=241.45849609375
node_3: feature_name=TPSAB1	feature_id[81].value <= threshold=827.3277587890625
node_4: feature_name=IGHA1	feature_id[5].value > threshold=247.40229034423828
node_2312: feature_name=RPLP1	feature_id[16].value <= threshold=13194.75830078125
node_2313: feature_name=CCL5	feature_id[4].value <= threshold=308.1195373535156
node_2314: feature_name=CD3D	feature_id[18].value > threshold=118.49456405639648
node_2722: feature_name=ANXA1	feature_id[13].value > threshold=598.554443359375
node_3162: feature_name=CEBPD	feature_id[177].value <= threshold=178.8019256591797
node_3163: feature_name=ANKRD28	feature_id[64].value <= threshold=214.2474594116211
node_3164: feature_name=HSPA1B	feature_id[205].value <= threshold=3730.5059814453125
node_3165: feature_name=SELL	feature_id[109].value <= threshold=210.338134765625
node_3166: feature_name=ID2	feature_id[123].value > threshold=534.260986328125
node_3310: feature_name=IL4I1	feature_id[122].value <= threshold=140.58590698242188
node_3311: feature_name=NFKBIA	feature_id[189].value <= threshold=1440.1914672851562
node_3312: feature_name=ANXA1	feature_id[13].value > threshold=1046.8722534179688
node_3328: feature_name=HSPA1A	feature_id[147].value <= threshold=1027.8878173828125
node_3329: feature_name=HLA-DRB1	feature_id[140].value <= threshold=105.99714660644531
node_3330: feature_name=CD3D	feature_id[18].value <= threshold=2004.1808471679688
node_3331: feature_name=SDF4	feature_id[65].value <= threshold=289.47955322265625
node_3332: feature_name=DTHD1	feature_id[273].value <= threshold=58.719905853271484
node_3333: feature_name=RPS26	feature_id[230].value <= threshold=4103.542724609375
node_3334: feature_name=CXCR4	feature_id[138].value <= threshold=6068.21484375
Class: 0
Rules_77	passed counts:47
node_0: feature_name=JCHAIN	feature_id[19].value > threshold=8649.73583984375
node_6770: feature_name=IGHG3	feature_id[45].value > threshold=975.0494384765625
node_6880: feature_name=IGHG4	feature_id[49].value > threshold=56.71324920654297
node_6888: feature_name=IGHG4	feature_id[49].value <= threshold=742.6144714355469
node_6889: feature_name=IGHG1	feature_id[105].value > threshold=779.5003967285156
node_6899: feature_name=CD74	feature_id[38].value <= threshold=2728.0499267578125
node_6900: feature_name=RPS26	feature_id[230].value <= threshold=1608.1657104492188
node_6901: feature_name=C1QB	feature_id[27].value <= threshold=27.623016834259033
node_6902: feature_name=RPL28	feature_id[264].value > threshold=559.9602661132812
Class: 3
Rules_78	passed counts:47
node_0: feature_name=JCHAIN	feature_id[19].value <= threshold=8649.73583984375
node_1: feature_name=CD79A	feature_id[76].value <= threshold=350.53916931152344
node_2: feature_name=CD8A	feature_id[14].value <= threshold=241.45849609375
node_3: feature_name=TPSAB1	feature_id[81].value <= threshold=827.3277587890625
node_4: feature_name=IGHA1	feature_id[5].value > threshold=247.40229034423828
node_2312: feature_name=RPLP1	feature_id[16].value <= threshold=13194.75830078125
node_2313: feature_name=CCL5	feature_id[4].value > threshold=308.1195373535156
node_3689: feature_name=KLRD1	feature_id[54].value <= threshold=48.66653823852539
node_3690: feature_name=GZMK	feature_id[41].value <= threshold=720.3341979980469
node_3691: feature_name=CCL5	feature_id[4].value > threshold=1060.727294921875
node_4131: feature_name=IGHA1	feature_id[5].value <= threshold=4358.000732421875
node_4132: feature_name=CMC1	feature_id[187].value <= threshold=651.3610229492188
node_4133: feature_name=IL4I1	feature_id[122].value <= threshold=315.72959899902344
node_4134: feature_name=KIR2DL4	feature_id[174].value <= threshold=153.186279296875
node_4135: feature_name=CCR7	feature_id[282].value <= threshold=127.03607177734375
node_4136: feature_name=S100A13	feature_id[285].value <= threshold=409.28407287597656
node_4137: feature_name=EEF1A1	feature_id[156].value > threshold=13802.94189453125
node_4381: feature_name=CD69	feature_id[221].value <= threshold=2327.8157958984375
node_4382: feature_name=UBC	feature_id[172].value > threshold=313.7533416748047
node_4384: feature_name=SOCS3	feature_id[51].value <= threshold=293.4829406738281
node_4385: feature_name=RPS12	feature_id[148].value <= threshold=11261.62939453125
node_4386: feature_name=RPL19	feature_id[287].value <= threshold=7357.376708984375
node_4387: feature_name=CD14	feature_id[104].value <= threshold=114.52130126953125
node_4388: feature_name=RPS23	feature_id[162].value > threshold=2130.11181640625
node_4390: feature_name=CCL4	feature_id[114].value <= threshold=746.3800659179688
Class: 22
Rules_79	passed counts:47
node_0: feature_name=JCHAIN	feature_id[19].value <= threshold=8649.73583984375
node_1: feature_name=CD79A	feature_id[76].value <= threshold=350.53916931152344
node_2: feature_name=CD8A	feature_id[14].value <= threshold=241.45849609375
node_3: feature_name=TPSAB1	feature_id[81].value <= threshold=827.3277587890625
node_4: feature_name=IGHA1	feature_id[5].value > threshold=247.40229034423828
node_2312: feature_name=RPLP1	feature_id[16].value <= threshold=13194.75830078125
node_2313: feature_name=CCL5	feature_id[4].value > threshold=308.1195373535156
node_3689: feature_name=KLRD1	feature_id[54].value <= threshold=48.66653823852539
node_3690: feature_name=GZMK	feature_id[41].value <= threshold=720.3341979980469
node_3691: feature_name=CCL5	feature_id[4].value > threshold=1060.727294921875
node_4131: feature_name=IGHA1	feature_id[5].value <= threshold=4358.000732421875
node_4132: feature_name=CMC1	feature_id[187].value <= threshold=651.3610229492188
node_4133: feature_name=IL4I1	feature_id[122].value <= threshold=315.72959899902344
node_4134: feature_name=KIR2DL4	feature_id[174].value <= threshold=153.186279296875
node_4135: feature_name=CCR7	feature_id[282].value <= threshold=127.03607177734375
node_4136: feature_name=S100A13	feature_id[285].value <= threshold=409.28407287597656
node_4137: feature_name=EEF1A1	feature_id[156].value <= threshold=13802.94189453125
node_4138: feature_name=CD8B	feature_id[21].value <= threshold=641.9129943847656
node_4139: feature_name=DUSP2	feature_id[281].value <= threshold=588.4096374511719
node_4140: feature_name=GZMA	feature_id[213].value <= threshold=92.14891052246094
node_4141: feature_name=HSPA1B	feature_id[205].value <= threshold=222.47127532958984
node_4142: feature_name=CCL5	feature_id[4].value > threshold=1796.6015014648438
node_4182: feature_name=HLA-C	feature_id[218].value <= threshold=3437.0755615234375
node_4183: feature_name=CD3D	feature_id[18].value > threshold=234.05200958251953
node_4187: feature_name=ANXA1	feature_id[13].value > threshold=154.2257843017578
node_4191: feature_name=MT-ATP8	feature_id[256].value <= threshold=87.44316101074219
node_4192: feature_name=ABCA1	feature_id[70].value <= threshold=118.5114974975586
node_4193: feature_name=S100A4	feature_id[182].value <= threshold=3456.64892578125
Class: 22
Rules_80	passed counts:46
node_0: feature_name=JCHAIN	feature_id[19].value <= threshold=8649.73583984375
node_1: feature_name=CD79A	feature_id[76].value <= threshold=350.53916931152344
node_2: feature_name=CD8A	feature_id[14].value <= threshold=241.45849609375
node_3: feature_name=TPSAB1	feature_id[81].value <= threshold=827.3277587890625
node_4: feature_name=IGHA1	feature_id[5].value > threshold=247.40229034423828
node_2312: feature_name=RPLP1	feature_id[16].value > threshold=13194.75830078125
node_4734: feature_name=MS4A1	feature_id[141].value <= threshold=131.31172561645508
node_4735: feature_name=CCL5	feature_id[4].value <= threshold=917.571533203125
node_4736: feature_name=HSPA6	feature_id[245].value <= threshold=512.314453125
node_4737: feature_name=CCR7	feature_id[282].value > threshold=52.27414894104004
node_5383: feature_name=SELL	feature_id[109].value <= threshold=130.65626525878906
node_5384: feature_name=ID2	feature_id[123].value <= threshold=349.3392028808594
node_5385: feature_name=CXCR4	feature_id[138].value > threshold=1209.7708129882812
node_5401: feature_name=ANKRD28	feature_id[64].value <= threshold=274.9369583129883
node_5402: feature_name=CCNL2	feature_id[228].value <= threshold=188.2074737548828
node_5403: feature_name=RPS27	feature_id[59].value <= threshold=20142.294921875
node_5404: feature_name=S100A6	feature_id[263].value <= threshold=1262.9384765625
Class: 0
Rules_81	passed counts:45
node_0: feature_name=JCHAIN	feature_id[19].value <= threshold=8649.73583984375
node_1: feature_name=CD79A	feature_id[76].value > threshold=350.53916931152344
node_6189: feature_name=TCL1A	feature_id[30].value <= threshold=207.06077575683594
node_6190: feature_name=IGHD	feature_id[48].value > threshold=502.558349609375
node_6504: feature_name=IGHD	feature_id[48].value <= threshold=998.834716796875
node_6505: feature_name=TMSB10	feature_id[199].value > threshold=2339.106201171875
node_6539: feature_name=DUSP2	feature_id[281].value <= threshold=96.78668212890625
node_6540: feature_name=RPS26	feature_id[230].value <= threshold=2630.1912841796875
node_6541: feature_name=STX7	feature_id[131].value <= threshold=669.3123779296875
node_6542: feature_name=RPS23	feature_id[162].value > threshold=3056.5516357421875
Class: 10
Rules_82	passed counts:45
node_0: feature_name=JCHAIN	feature_id[19].value <= threshold=8649.73583984375
node_1: feature_name=CD79A	feature_id[76].value <= threshold=350.53916931152344
node_2: feature_name=CD8A	feature_id[14].value <= threshold=241.45849609375
node_3: feature_name=TPSAB1	feature_id[81].value <= threshold=827.3277587890625
node_4: feature_name=IGHA1	feature_id[5].value <= threshold=247.40229034423828
node_5: feature_name=RPS12	feature_id[148].value <= threshold=10398.6630859375
node_6: feature_name=SOCS3	feature_id[51].value <= threshold=685.3422241210938
node_7: feature_name=ICA1	feature_id[75].value <= threshold=217.2267608642578
node_8: feature_name=HSPA1A	feature_id[147].value <= threshold=5104.748291015625
node_9: feature_name=GZMK	feature_id[41].value <= threshold=611.901611328125
node_10: feature_name=TYROBP	feature_id[24].value > threshold=28.628684997558594
node_942: feature_name=IL7R	feature_id[42].value <= threshold=579.065185546875
node_943: feature_name=KLRD1	feature_id[54].value <= threshold=286.86712646484375
node_944: feature_name=APOE	feature_id[261].value > threshold=602.9351501464844
node_990: feature_name=FOS	feature_id[248].value <= threshold=2313.2048950195312
node_991: feature_name=MKI67	feature_id[266].value <= threshold=106.91375732421875
node_992: feature_name=ENO1	feature_id[195].value <= threshold=2526.95166015625
Class: 15
Rules_83	passed counts:45
[truncated: 72,218 more rows]

## Sheet: MCFS feature list
Rules_0	passed counts:12194
node_0: feature_name=JCHAIN	feature_id[1].value > threshold=8649.73583984375
node_6162: feature_name=IGHG3	feature_id[149].value <= threshold=975.0494384765625
node_6163: feature_name=TPSAB1	feature_id[12].value <= threshold=394.31187438964844
node_6164: feature_name=IGHG2	feature_id[207].value <= threshold=1992.2190551757812
node_6165: feature_name=HLA-DRA	feature_id[0].value <= threshold=857.4765625
node_6166: feature_name=CD8A	feature_id[161].value <= threshold=116.99314498901367
node_6167: feature_name=IGHG4	feature_id[244].value <= threshold=66482.265625
node_6168: feature_name=SYTL3	feature_id[663].value <= threshold=854.9557189941406
node_6169: feature_name=CDK1	feature_id[142].value <= threshold=67.3230209350586
node_6170: feature_name=GZMK	feature_id[177].value <= threshold=195.29180145263672
node_6171: feature_name=IGHG1	feature_id[232].value <= threshold=1816.5231323242188
node_6172: feature_name=GZMM	feature_id[828].value <= threshold=119.61328125
node_6173: feature_name=ITGAM	feature_id[499].value <= threshold=77.99342346191406
node_6174: feature_name=VPREB3	feature_id[55].value <= threshold=1534.8739624023438
node_6175: feature_name=HLA-DRA	feature_id[0].value <= threshold=584.504638671875
node_6176: feature_name=IGHG3	feature_id[149].value <= threshold=794.7388610839844
node_6177: feature_name=SOX4	feature_id[358].value <= threshold=2267.1051025390625
node_6178: feature_name=IGHG4	feature_id[244].value <= threshold=13523.44580078125
node_6179: feature_name=TNFSF11	feature_id[1153].value <= threshold=45.21054649353027
Class: 2
Rules_1	passed counts:3492
node_0: feature_name=JCHAIN	feature_id[1].value <= threshold=8649.73583984375
node_1: feature_name=CD79A	feature_id[14].value > threshold=350.53916931152344
node_5635: feature_name=TCL1A	feature_id[42].value <= threshold=207.06077575683594
node_5636: feature_name=IGHD	feature_id[32].value <= threshold=502.558349609375
node_5637: feature_name=HLA-DRA	feature_id[0].value > threshold=206.78260803222656
node_5719: feature_name=CD3D	feature_id[29].value <= threshold=346.2366180419922
node_5720: feature_name=IGHD	feature_id[32].value <= threshold=262.5718688964844
node_5721: feature_name=KLRB1	feature_id[50].value <= threshold=799.1019287109375
node_5722: feature_name=TPSB2	feature_id[15].value <= threshold=4273.308013916016
node_5723: feature_name=MZB1	feature_id[18].value <= threshold=1083.0619506835938
node_5724: feature_name=GZMA	feature_id[164].value <= threshold=519.0357666015625
node_5725: feature_name=IL4R	feature_id[1160].value <= threshold=379.5786895751953
node_5726: feature_name=CST3	feature_id[4].value <= threshold=844.2263488769531
node_5727: feature_name=IL7R	feature_id[37].value <= threshold=869.1707153320312
node_5728: feature_name=PHF19	feature_id[1413].value <= threshold=346.9960174560547
node_5729: feature_name=TCL1A	feature_id[42].value <= threshold=189.27190399169922
node_5730: feature_name=TNFAIP3	feature_id[339].value <= threshold=1482.4620971679688
node_5731: feature_name=RAB34	feature_id[1126].value <= threshold=512.6668548583984
node_5732: feature_name=DSG2	feature_id[1143].value <= threshold=286.6162414550781
node_5733: feature_name=FOSB	feature_id[1209].value <= threshold=5055.9755859375
node_5734: feature_name=CD9	feature_id[169].value <= threshold=773.8549194335938
node_5735: feature_name=MERTK	feature_id[362].value <= threshold=330.7216033935547
node_5736: feature_name=TSPO	feature_id[801].value <= threshold=1055.4848022460938
node_5737: feature_name=HJURP	feature_id[242].value <= threshold=108.71928405761719
node_5738: feature_name=LYST	feature_id[1365].value <= threshold=1350.3303833007812
node_5739: feature_name=CLEC2D	feature_id[829].value <= threshold=1097.215087890625
node_5740: feature_name=TMSB10	feature_id[294].value <= threshold=6851.131103515625
node_5741: feature_name=RPL18A	feature_id[357].value <= threshold=13304.025390625
node_5742: feature_name=MELK	feature_id[327].value <= threshold=151.3282585144043
node_5743: feature_name=GAPT	feature_id[492].value <= threshold=887.7174377441406
node_5744: feature_name=LINC00861	feature_id[1496].value <= threshold=50.94243621826172
node_5745: feature_name=SLC22A23	feature_id[417].value <= threshold=246.6799774169922
node_5746: feature_name=APLP2	feature_id[837].value <= threshold=672.2312927246094
node_5747: feature_name=SFT2D2	feature_id[1364].value <= threshold=611.0213317871094
node_5748: feature_name=SLC31A2	feature_id[848].value <= threshold=323.2193145751953
node_5749: feature_name=TUBA1A	feature_id[1183].value <= threshold=4114.56103515625
node_5750: feature_name=SLC18A2	feature_id[136].value <= threshold=124.59506225585938
node_5751: feature_name=MXD3	feature_id[827].value <= threshold=364.6575927734375
node_5752: feature_name=HSPB1	feature_id[1275].value <= threshold=13847.20751953125
node_5753: feature_name=TYMS	feature_id[49].value <= threshold=124.46080017089844
node_5754: feature_name=TMEM173	feature_id[1373].value <= threshold=156.0273666381836
node_5755: feature_name=ITM2B	feature_id[927].value <= threshold=1494.604248046875
node_5756: feature_name=NUDT1	feature_id[1418].value <= threshold=336.44630432128906
node_5757: feature_name=CTSW	feature_id[336].value <= threshold=247.15770721435547
Class: 4
Rules_2	passed counts:1955
node_0: feature_name=JCHAIN	feature_id[1].value <= threshold=8649.73583984375
node_1: feature_name=CD79A	feature_id[14].value > threshold=350.53916931152344
node_5635: feature_name=TCL1A	feature_id[42].value > threshold=207.06077575683594
node_5977: feature_name=IGHD	feature_id[32].value > threshold=233.94557189941406
node_6059: feature_name=SPC25	feature_id[217].value <= threshold=135.3912811279297
node_6060: feature_name=CLECL1	feature_id[1438].value <= threshold=504.42591857910156
node_6061: feature_name=CCL5	feature_id[38].value <= threshold=1207.4212646484375
node_6062: feature_name=GAPDH	feature_id[639].value <= threshold=2707.8656005859375
node_6063: feature_name=IGKV3-11	feature_id[1443].value <= threshold=20259.7841796875
node_6064: feature_name=ALOX5AP	feature_id[377].value <= threshold=1423.0245361328125
node_6065: feature_name=IFITM1	feature_id[411].value <= threshold=619.4159545898438
node_6066: feature_name=B2M	feature_id[284].value <= threshold=14870.78466796875
node_6067: feature_name=ARHGAP24	feature_id[271].value <= threshold=1417.4269409179688
node_6068: feature_name=RPL17	feature_id[531].value <= threshold=3579.1728515625
node_6069: feature_name=LYAR	feature_id[949].value <= threshold=613.5748291015625
node_6070: feature_name=TUBA1C	feature_id[1590].value <= threshold=524.4732666015625
node_6071: feature_name=DUSP2	feature_id[1030].value <= threshold=4332.88427734375
node_6072: feature_name=SIGLEC7	feature_id[1093].value <= threshold=100.62387084960938
node_6073: feature_name=QPRT	feature_id[954].value <= threshold=452.0128479003906
node_6074: feature_name=EZH2	feature_id[1098].value <= threshold=642.6546936035156
node_6075: feature_name=CXCL16	feature_id[216].value <= threshold=426.13494873046875
node_6076: feature_name=RPS21	feature_id[206].value <= threshold=9450.84619140625
node_6077: feature_name=FSCN1	feature_id[384].value <= threshold=454.9087677001953
node_6078: feature_name=LSP1	feature_id[682].value <= threshold=1710.9962768554688
node_6079: feature_name=HSPB1	feature_id[1275].value <= threshold=21024.666015625
node_6080: feature_name=DOK2	feature_id[1400].value <= threshold=779.727294921875
node_6081: feature_name=MAPK1	feature_id[846].value <= threshold=469.1129150390625
node_6082: feature_name=MIR181A1HG	feature_id[620].value <= threshold=511.81178283691406
node_6083: feature_name=TMEM176A	feature_id[220].value <= threshold=116.5772933959961
node_6084: feature_name=ST3GAL4	feature_id[1108].value <= threshold=100.48231506347656
node_6085: feature_name=WDFY4	feature_id[465].value <= threshold=641.0378723144531
node_6086: feature_name=RGS10	feature_id[936].value <= threshold=537.7607727050781
node_6087: feature_name=ARID3A	feature_id[982].value <= threshold=468.78504943847656
node_6088: feature_name=IFITM2	feature_id[838].value <= threshold=1417.623779296875
node_6089: feature_name=RPL34	feature_id[144].value <= threshold=16907.115234375
node_6090: feature_name=LTC4S	feature_id[155].value <= threshold=156.98589324951172
node_6091: feature_name=CLEC11A	feature_id[717].value <= threshold=329.2185516357422
Class: 10
Rules_3	passed counts:1573
node_0: feature_name=JCHAIN	feature_id[1].value <= threshold=8649.73583984375
node_1: feature_name=CD79A	feature_id[14].value <= threshold=350.53916931152344
node_2: feature_name=CD8A	feature_id[161].value > threshold=241.45849609375
node_5264: feature_name=KIR2DL4	feature_id[103].value <= threshold=140.01880645751953
node_5265: feature_name=CD40LG	feature_id[774].value <= threshold=120.02542495727539
node_5266: feature_name=KLRB1	feature_id[50].value <= threshold=1163.46826171875
node_5267: feature_name=TRDC	feature_id[139].value <= threshold=283.95977783203125
node_5268: feature_name=LAYN	feature_id[436].value <= threshold=285.9804382324219
node_5269: feature_name=CD4	feature_id[804].value <= threshold=192.5335922241211
node_5270: feature_name=GZMA	feature_id[164].value <= threshold=10064.07275390625
node_5271: feature_name=MS4A6A	feature_id[23].value <= threshold=1071.8509216308594
node_5272: feature_name=SOCS3	feature_id[572].value <= threshold=2093.064697265625
node_5273: feature_name=RUNX2	feature_id[1555].value <= threshold=736.6639099121094
node_5274: feature_name=CLU	feature_id[131].value <= threshold=683.7607421875
node_5275: feature_name=KLRC2	feature_id[87].value <= threshold=1385.0444946289062
node_5276: feature_name=DONSON	feature_id[1338].value <= threshold=533.9035339355469
node_5277: feature_name=GNA12	feature_id[866].value <= threshold=485.7525939941406
node_5278: feature_name=TSHZ2	feature_id[1063].value <= threshold=345.0131072998047
node_5279: feature_name=IL1R2	feature_id[494].value <= threshold=281.54727935791016
node_5280: feature_name=EMP1	feature_id[991].value <= threshold=373.23956298828125
node_5281: feature_name=CLEC2D	feature_id[829].value <= threshold=2267.00732421875
node_5282: feature_name=NLRP3	feature_id[596].value <= threshold=435.8677673339844
node_5283: feature_name=GRINA	feature_id[1064].value <= threshold=713.5465393066406
node_5284: feature_name=MAF	feature_id[997].value <= threshold=1484.1299438476562
node_5285: feature_name=LPAR6	feature_id[807].value <= threshold=1502.1128540039062
node_5286: feature_name=FNIP2	feature_id[563].value <= threshold=668.7835693359375
node_5287: feature_name=RORA	feature_id[536].value <= threshold=2744.405517578125
node_5288: feature_name=IL1B	feature_id[109].value <= threshold=334.8451690673828
node_5289: feature_name=GALC	feature_id[1139].value <= threshold=612.9169311523438
node_5290: feature_name=SH2D1B	feature_id[398].value <= threshold=82.53549194335938
node_5291: feature_name=RPL7	feature_id[566].value <= threshold=9382.27587890625
node_5292: feature_name=LINC00299	feature_id[775].value <= threshold=239.2816925048828
node_5293: feature_name=RETN	feature_id[752].value <= threshold=99.38381958007812
node_5294: feature_name=RPL24	feature_id[995].value <= threshold=5279.242919921875
node_5295: feature_name=FTL	feature_id[110].value <= threshold=16859.58251953125
node_5296: feature_name=IL22	feature_id[1185].value <= threshold=470.890625
node_5297: feature_name=HSPA6	feature_id[1246].value <= threshold=27398.8505859375
node_5298: feature_name=EVA1B	feature_id[1192].value <= threshold=348.6765594482422
node_5299: feature_name=CD8A	feature_id[161].value > threshold=287.6054229736328
node_5315: feature_name=TBXAS1	feature_id[903].value <= threshold=210.39276885986328
node_5316: feature_name=JUNB	feature_id[925].value <= threshold=13387.47900390625
node_5317: feature_name=VIM	feature_id[609].value <= threshold=8251.2392578125
node_5318: feature_name=IGHG2	feature_id[207].value <= threshold=559.7109680175781
node_5319: feature_name=CCR10	feature_id[188].value <= threshold=382.1466369628906
node_5320: feature_name=DDX5	feature_id[678].value <= threshold=5056.825439453125
node_5321: feature_name=ABCA1	feature_id[1048].value <= threshold=327.68357849121094
node_5322: feature_name=TNFAIP8L2	feature_id[1200].value <= threshold=380.1644592285156
node_5323: feature_name=BATF	feature_id[1117].value <= threshold=1352.4678344726562
node_5324: feature_name=BCL11A	feature_id[260].value <= threshold=237.73055267333984
Class: 5
Rules_4	passed counts:1015
node_0: feature_name=JCHAIN	feature_id[1].value <= threshold=8649.73583984375
node_1: feature_name=CD79A	feature_id[14].value <= threshold=350.53916931152344
node_2: feature_name=CD8A	feature_id[161].value <= threshold=241.45849609375
node_3: feature_name=TPSAB1	feature_id[12].value > threshold=827.3277587890625
Class: 16
Rules_5	passed counts:941
node_0: feature_name=JCHAIN	feature_id[1].value <= threshold=8649.73583984375
node_1: feature_name=CD79A	feature_id[14].value <= threshold=350.53916931152344
node_2: feature_name=CD8A	feature_id[161].value <= threshold=241.45849609375
node_3: feature_name=TPSAB1	feature_id[12].value <= threshold=827.3277587890625
node_4: feature_name=IGHA1	feature_id[11].value <= threshold=247.40229034423828
node_5: feature_name=RPS12	feature_id[119].value > threshold=10398.6630859375
node_1661: feature_name=TIGIT	feature_id[372].value <= threshold=208.29103088378906
node_1662: feature_name=DONSON	feature_id[1338].value <= threshold=52.6482048034668
node_1663: feature_name=CD8B	feature_id[157].value <= threshold=73.73543548583984
node_1664: feature_name=KLRB1	feature_id[50].value <= threshold=241.75070190429688
node_1665: feature_name=IKZF2	feature_id[700].value <= threshold=209.49623107910156
node_1666: feature_name=FOXP3	feature_id[1042].value <= threshold=274.78492736816406
node_1667: feature_name=HLA-DPB1	feature_id[3].value <= threshold=492.91705322265625
node_1668: feature_name=NOSIP	feature_id[1262].value > threshold=192.77117156982422
node_1750: feature_name=CD8A	feature_id[161].value <= threshold=67.35820770263672
node_1751: feature_name=FRMD4B	feature_id[1026].value <= threshold=350.91729736328125
node_1752: feature_name=NDC80	feature_id[780].value <= threshold=429.92681884765625
node_1753: feature_name=RPL23A	feature_id[325].value <= threshold=10253.17822265625
node_1754: feature_name=CXCR4	feature_id[90].value <= threshold=5013.671142578125
node_1755: feature_name=BATF	feature_id[1117].value <= threshold=981.3755798339844
node_1756: feature_name=HLA-DQA2	feature_id[500].value <= threshold=363.2401123046875
node_1757: feature_name=MCM2	feature_id[1046].value <= threshold=378.4737091064453
node_1758: feature_name=RPL7A	feature_id[1323].value > threshold=450.995361328125
node_1762: feature_name=CTLA4	feature_id[767].value <= threshold=1155.6696166992188
node_1763: feature_name=KCNK6	feature_id[1122].value <= threshold=358.86181640625
node_1764: feature_name=YBX3	feature_id[632].value <= threshold=827.93798828125
node_1765: feature_name=PDE4D	feature_id[1342].value <= threshold=1346.2454223632812
node_1766: feature_name=LY86	feature_id[189].value <= threshold=378.9292907714844
node_1767: feature_name=UGCG	feature_id[1456].value <= threshold=752.9858093261719
node_1768: feature_name=HLA-B	feature_id[343].value > threshold=225.68717193603516
node_1770: feature_name=STAG3	feature_id[887].value <= threshold=555.8801879882812
node_1771: feature_name=SFT2D2	feature_id[1364].value <= threshold=545.6720581054688
node_1772: feature_name=RAB13	feature_id[582].value <= threshold=267.8505325317383
node_1773: feature_name=TRGV9	feature_id[1319].value <= threshold=298.8736801147461
node_1774: feature_name=RNF19B	feature_id[1444].value <= threshold=323.8283233642578
node_1775: feature_name=OSCAR	feature_id[1057].value <= threshold=124.0079345703125
node_1776: feature_name=LGALS1	feature_id[503].value <= threshold=591.9656677246094
node_1777: feature_name=SOD2	feature_id[708].value <= threshold=1173.3219604492188
node_1778: feature_name=CPNE5	feature_id[1078].value <= threshold=86.77542877197266
node_1779: feature_name=OGFRL1	feature_id[798].value <= threshold=203.3333740234375
node_1780: feature_name=RPLP1	feature_id[504].value <= threshold=18627.287109375
Class: 20
Rules_6	passed counts:839
node_0: feature_name=JCHAIN	feature_id[1].value <= threshold=8649.73583984375
node_1: feature_name=CD79A	feature_id[14].value <= threshold=350.53916931152344
node_2: feature_name=CD8A	feature_id[161].value <= threshold=241.45849609375
node_3: feature_name=TPSAB1	feature_id[12].value <= threshold=827.3277587890625
node_4: feature_name=IGHA1	feature_id[11].value > threshold=247.40229034423828
node_2116: feature_name=RPLP1	feature_id[504].value > threshold=13194.75830078125
node_4340: feature_name=MS4A1	feature_id[36].value <= threshold=131.31172561645508
node_4341: feature_name=CCL5	feature_id[38].value <= threshold=917.571533203125
node_4342: feature_name=HSPA6	feature_id[1246].value <= threshold=512.314453125
node_4343: feature_name=CCR7	feature_id[495].value <= threshold=52.27414894104004
node_4344: feature_name=TYROBP	feature_id[6].value <= threshold=255.47737884521484
node_4345: feature_name=ANKRD28	feature_id[505].value > threshold=181.63780975341797
node_4585: feature_name=CXCR3	feature_id[889].value <= threshold=112.19259262084961
node_4586: feature_name=LMNA	feature_id[727].value <= threshold=558.50390625
node_4587: feature_name=PIK3R1	feature_id[886].value <= threshold=1048.7031860351562
node_4588: feature_name=GZMB	feature_id[174].value <= threshold=398.70562744140625
node_4589: feature_name=LAPTM4A	feature_id[488].value <= threshold=782.218017578125
node_4590: feature_name=CLEC2D	feature_id[829].value <= threshold=1522.6580810546875
node_4591: feature_name=TSHZ2	feature_id[1063].value <= threshold=160.92923736572266
node_4592: feature_name=TTYH2	feature_id[1019].value <= threshold=244.9519500732422
node_4593: feature_name=LEF1	feature_id[568].value <= threshold=127.19881057739258
node_4594: feature_name=IGHA1	feature_id[11].value <= threshold=3918.7908935546875
node_4595: feature_name=ID2	feature_id[269].value <= threshold=7423.857666015625
node_4596: feature_name=ITGB2	feature_id[783].value <= threshold=398.4503631591797
node_4597: feature_name=ITM2A	feature_id[1171].value <= threshold=56.40451622009277
node_4598: feature_name=TRAM2	feature_id[1194].value <= threshold=254.63208770751953
node_4599: feature_name=TBC1D4	feature_id[740].value <= threshold=426.7820587158203
node_4600: feature_name=KLRD1	feature_id[25].value <= threshold=262.5054168701172
node_4601: feature_name=SCML1	feature_id[1568].value <= threshold=197.4402313232422
node_4602: feature_name=SNN	feature_id[1359].value <= threshold=220.49417877197266
node_4603: feature_name=RPL21	feature_id[261].value <= threshold=18551.6640625
node_4604: feature_name=RPL13A	feature_id[341].value <= threshold=16185.47998046875
node_4605: feature_name=RPL4	feature_id[890].value <= threshold=4423.583984375
node_4606: feature_name=PAPSS2	feature_id[1324].value <= threshold=48.06768035888672
node_4607: feature_name=SMPD3	feature_id[64].value <= threshold=56.61872863769531
node_4608: feature_name=HVCN1	feature_id[328].value <= threshold=108.86131286621094
node_4609: feature_name=DNAJB1	feature_id[1432].value <= threshold=9484.24267578125
node_4610: feature_name=CD7	feature_id[80].value <= threshold=2831.1614990234375
node_4611: feature_name=PSAP	feature_id[159].value <= threshold=772.0218811035156
node_4612: feature_name=DTHD1	feature_id[1583].value <= threshold=506.3294372558594
node_4613: feature_name=CD14	feature_id[43].value <= threshold=84.99065399169922
node_4614: feature_name=PARVB	feature_id[1557].value <= threshold=660.1666564941406
node_4615: feature_name=LTC4S	feature_id[155].value <= threshold=421.4039001464844
node_4616: feature_name=WNT10A	feature_id[776].value <= threshold=285.1073684692383
node_4617: feature_name=LYN	feature_id[424].value <= threshold=285.83753967285156
node_4618: feature_name=PON2	feature_id[1396].value <= threshold=371.00331115722656
node_4619: feature_name=KLHL23	feature_id[1550].value <= threshold=164.21654510498047
node_4620: feature_name=RTKN2	feature_id[1213].value <= threshold=255.68187713623047
node_4621: feature_name=RPS6KA4	feature_id[1072].value <= threshold=314.1814270019531
node_4622: feature_name=RPL7A	feature_id[1323].value <= threshold=4330.451416015625
node_4623: feature_name=DUSP2	feature_id[1030].value <= threshold=2728.0020751953125
Class: 23
Rules_7	passed counts:506
node_0: feature_name=JCHAIN	feature_id[1].value <= threshold=8649.73583984375
node_1: feature_name=CD79A	feature_id[14].value <= threshold=350.53916931152344
node_2: feature_name=CD8A	feature_id[161].value <= threshold=241.45849609375
node_3: feature_name=TPSAB1	feature_id[12].value <= threshold=827.3277587890625
node_4: feature_name=IGHA1	feature_id[11].value <= threshold=247.40229034423828
node_5: feature_name=RPS12	feature_id[119].value <= threshold=10398.6630859375
node_6: feature_name=SOCS3	feature_id[572].value > threshold=685.3422241210938
node_1262: feature_name=SELL	feature_id[370].value <= threshold=166.2305145263672
node_1263: feature_name=MT-ATP8	feature_id[583].value <= threshold=349.9571228027344
node_1264: feature_name=RGS1	feature_id[1074].value <= threshold=623.4462890625
node_1265: feature_name=CCL5	feature_id[38].value <= threshold=411.971923828125
node_1266: feature_name=RPL18A	feature_id[357].value <= threshold=6252.9814453125
node_1267: feature_name=CD200	feature_id[1289].value <= threshold=368.648193359375
node_1268: feature_name=DONSON	feature_id[1338].value <= threshold=336.41876220703125
node_1269: feature_name=TIGIT	feature_id[372].value <= threshold=822.4922180175781
node_1270: feature_name=TYROBP	feature_id[6].value <= threshold=250.5637664794922
node_1271: feature_name=AHR	feature_id[1111].value <= threshold=385.96656799316406
node_1272: feature_name=ANXA1	feature_id[76].value <= threshold=2234.53759765625
node_1273: feature_name=TRBC1	feature_id[489].value <= threshold=3526.0274658203125
node_1274: feature_name=RPS10	feature_id[400].value <= threshold=4853.979248046875
node_1275: feature_name=RPL5	feature_id[645].value <= threshold=4879.60888671875
node_1276: feature_name=PLAUR	feature_id[401].value <= threshold=166.4844512939453
node_1277: feature_name=ATP6V0A1	feature_id[1464].value <= threshold=440.41355895996094
node_1278: feature_name=GEM	feature_id[625].value <= threshold=315.6097869873047
node_1279: feature_name=CDCA7	feature_id[1578].value <= threshold=312.7037658691406
node_1280: feature_name=FUCA1	feature_id[797].value <= threshold=472.1340026855469
node_1281: feature_name=DUSP2	feature_id[1030].value <= threshold=3060.68896484375
node_1282: feature_name=LEPROTL1	feature_id[707].value <= threshold=1970.9154663085938
node_1283: feature_name=MCOLN1	feature_id[1393].value <= threshold=381.2903289794922
node_1284: feature_name=ENPP2	feature_id[1085].value <= threshold=124.8751220703125
node_1285: feature_name=NR4A1	feature_id[1608].value <= threshold=985.11669921875
node_1286: feature_name=CD160	feature_id[285].value <= threshold=133.61839294433594
node_1287: feature_name=LYZ	feature_id[7].value <= threshold=180.89724731445312
node_1288: feature_name=PSTPIP2	feature_id[732].value <= threshold=408.02069091796875
node_1289: feature_name=CFL1	feature_id[613].value <= threshold=2416.848388671875
node_1290: feature_name=MCM7	feature_id[918].value <= threshold=398.5680847167969
node_1291: feature_name=RMI2	feature_id[1560].value <= threshold=396.76622009277344
node_1292: feature_name=KLRF1	feature_id[111].value <= threshold=127.61612701416016
node_1293: feature_name=SRC	feature_id[1616].value <= threshold=134.2281951904297
node_1294: feature_name=IRF8	feature_id[102].value <= threshold=310.64012145996094
node_1295: feature_name=FOXM1	feature_id[1013].value <= threshold=63.775508880615234
node_1296: feature_name=GK	feature_id[865].value <= threshold=412.2286682128906
node_1297: feature_name=KLF7	feature_id[1416].value <= threshold=57.843589782714844
node_1298: feature_name=ASAH1	feature_id[667].value <= threshold=477.55003356933594
Class: 21
Rules_8	passed counts:351
node_0: feature_name=JCHAIN	feature_id[1].value <= threshold=8649.73583984375
node_1: feature_name=CD79A	feature_id[14].value <= threshold=350.53916931152344
node_2: feature_name=CD8A	feature_id[161].value <= threshold=241.45849609375
node_3: feature_name=TPSAB1	feature_id[12].value <= threshold=827.3277587890625
node_4: feature_name=IGHA1	feature_id[11].value <= threshold=247.40229034423828
node_5: feature_name=RPS12	feature_id[119].value <= threshold=10398.6630859375
node_6: feature_name=SOCS3	feature_id[572].value <= threshold=685.3422241210938
node_7: feature_name=ICA1	feature_id[581].value <= threshold=217.2267608642578
node_8: feature_name=HSPA1A	feature_id[1376].value <= threshold=5104.748291015625
node_9: feature_name=GZMK	feature_id[177].value <= threshold=611.901611328125
node_10: feature_name=TYROBP	feature_id[6].value <= threshold=28.628684997558594
node_11: feature_name=TIGIT	feature_id[372].value <= threshold=159.39893341064453
node_12: feature_name=DONSON	feature_id[1338].value <= threshold=272.18760681152344
node_13: feature_name=KLRB1	feature_id[50].value <= threshold=338.00921630859375
node_14: feature_name=NOSIP	feature_id[1262].value > threshold=152.2489013671875
node_202: feature_name=KLF6	feature_id[923].value <= threshold=817.8180847167969
node_203: feature_name=CD8B	feature_id[157].value <= threshold=86.83570861816406
node_204: feature_name=HLA-DRB1	feature_id[5].value <= threshold=432.9005889892578
node_205: feature_name=RPS27	feature_id[16].value > threshold=7544.623291015625
node_211: feature_name=IGLC3	feature_id[601].value <= threshold=312.2124481201172
node_212: feature_name=UGCG	feature_id[1456].value <= threshold=365.9781951904297
node_213: feature_name=SLA	feature_id[1517].value <= threshold=747.67138671875
node_214: feature_name=RPL18	feature_id[790].value > threshold=840.3274841308594
node_218: feature_name=REL	feature_id[1193].value <= threshold=720.9422607421875
node_219: feature_name=CXCL16	feature_id[216].value <= threshold=282.9230194091797
node_220: feature_name=RPS24	feature_id[301].value > threshold=702.2220153808594
node_224: feature_name=UAP1	feature_id[1580].value <= threshold=315.6077117919922
node_225: feature_name=FOSB	feature_id[1209].value <= threshold=2195.478271484375
node_226: feature_name=FEN1	feature_id[1290].value <= threshold=319.8126220703125
node_227: feature_name=YPEL1	feature_id[1113].value <= threshold=125.2818832397461
node_228: feature_name=RTKN2	feature_id[1213].value <= threshold=726.4727478027344
node_229: feature_name=SMC2	feature_id[883].value <= threshold=452.5746612548828
node_230: feature_name=RGS2	feature_id[1035].value <= threshold=1494.8304443359375
node_231: feature_name=RPL37	feature_id[183].value > threshold=1890.4910888671875
node_233: feature_name=SRGAP2	feature_id[1235].value <= threshold=247.08234405517578
node_234: feature_name=RENBP	feature_id[633].value <= threshold=364.85504150390625
node_235: feature_name=HRH2	feature_id[871].value <= threshold=512.0925903320312
Class: 20
Rules_9	passed counts:347
node_0: feature_name=JCHAIN	feature_id[1].value <= threshold=8649.73583984375
node_1: feature_name=CD79A	feature_id[14].value <= threshold=350.53916931152344
node_2: feature_name=CD8A	feature_id[161].value <= threshold=241.45849609375
node_3: feature_name=TPSAB1	feature_id[12].value <= threshold=827.3277587890625
node_4: feature_name=IGHA1	feature_id[11].value <= threshold=247.40229034423828
node_5: feature_name=RPS12	feature_id[119].value <= threshold=10398.6630859375
node_6: feature_name=SOCS3	feature_id[572].value <= threshold=685.3422241210938
node_7: feature_name=ICA1	feature_id[581].value > threshold=217.2267608642578
node_1169: feature_name=ANXA1	feature_id[76].value <= threshold=449.5240173339844
node_1170: feature_name=AREG	feature_id[466].value <= threshold=864.3388977050781
node_1171: feature_name=MALAT1	feature_id[382].value <= threshold=181392.8515625
node_1172: feature_name=NOSIP	feature_id[1262].value <= threshold=739.4815979003906
node_1173: feature_name=GPR171	feature_id[724].value <= threshold=572.5924682617188
node_1174: feature_name=DEK	feature_id[1370].value <= threshold=967.419921875
node_1175: feature_name=RAB20	feature_id[729].value <= threshold=262.51060485839844
node_1176: feature_name=ALCAM	feature_id[1427].value <= threshold=307.9071807861328
node_1177: feature_name=WDR41	feature_id[1473].value <= threshold=295.13731384277344
node_1178: feature_name=TRGC2	feature_id[580].value <= threshold=456.9516906738281
node_1179: feature_name=PAK1	feature_id[473].value <= threshold=124.22360229492188
node_1180: feature_name=GPR157	feature_id[852].value <= threshold=189.18769073486328
node_1181: feature_name=RPL29	feature_id[679].value > threshold=454.83978271484375
node_1183: feature_name=NAIP	feature_id[899].value <= threshold=411.3740692138672
node_1184: feature_name=MT-CO2	feature_id[773].value > threshold=125.18778228759766
node_1186: feature_name=PLEK	feature_id[498].value <= threshold=530.0558166503906
node_1187: feature_name=DSE	feature_id[1091].value <= threshold=319.70556640625
node_1188: feature_name=ABCB1	feature_id[1516].value <= threshold=460.30128479003906
node_1189: feature_name=SHTN1	feature_id[151].value <= threshold=250.63948822021484
node_1190: feature_name=CD4	feature_id[804].value <= threshold=838.2037048339844
Class: 24
Rules_10	passed counts:330
node_0: feature_name=JCHAIN	feature_id[1].value <= threshold=8649.73583984375
node_1: feature_name=CD79A	feature_id[14].value <= threshold=350.53916931152344
node_2: feature_name=CD8A	feature_id[161].value <= threshold=241.45849609375
node_3: feature_name=TPSAB1	feature_id[12].value <= threshold=827.3277587890625
node_4: feature_name=IGHA1	feature_id[11].value > threshold=247.40229034423828
node_2116: feature_name=RPLP1	feature_id[504].value <= threshold=13194.75830078125
node_2117: feature_name=CCL5	feature_id[38].value > threshold=308.1195373535156
node_3395: feature_name=KLRD1	feature_id[25].value <= threshold=48.66653823852539
node_3396: feature_name=GZMK	feature_id[177].value <= threshold=720.3341979980469
node_3397: feature_name=CCL5	feature_id[38].value > threshold=1060.727294921875
node_3795: feature_name=IGHA1	feature_id[11].value <= threshold=4358.000732421875
node_3796: feature_name=CMC1	feature_id[132].value <= threshold=651.3610229492188
node_3797: feature_name=IL4I1	feature_id[406].value <= threshold=315.72959899902344
node_3798: feature_name=KIR2DL4	feature_id[103].value <= threshold=153.186279296875
node_3799: feature_name=XCL1	feature_id[267].value <= threshold=2663.7764892578125
node_3800: feature_name=GZMA	feature_id[164].value > threshold=221.47048950195312
node_3996: feature_name=TMIGD2	feature_id[408].value <= threshold=342.60487365722656
node_3997: feature_name=NRROS	feature_id[1181].value <= threshold=238.88882446289062
node_3998: feature_name=IL23R	feature_id[723].value <= threshold=53.521728515625
node_3999: feature_name=RPL38	feature_id[297].value <= threshold=4770.2998046875
node_4000: feature_name=MT-CYB	feature_id[1187].value <= threshold=8176.140380859375
node_4001: feature_name=CD63	feature_id[245].value <= threshold=953.3528442382812
node_4002: feature_name=SIGLEC10	feature_id[636].value <= threshold=181.75209045410156
node_4003: feature_name=MYEF2	feature_id[1593].value <= threshold=252.63424682617188
node_4004: feature_name=SELL	feature_id[370].value <= threshold=132.04666900634766
node_4005: feature_name=RPL37A	feature_id[591].value <= threshold=6088.5078125
node_4006: feature_name=ITGB2	feature_id[783].value <= threshold=873.6223449707031
node_4007: feature_name=LGMN	feature_id[352].value <= threshold=115.02800750732422
node_4008: feature_name=SLC20A1	feature_id[1536].value <= threshold=540.8354187011719
node_4009: feature_name=TRBC1	feature_id[489].value <= threshold=2808.6580810546875
node_4010: feature_name=ALDH2	feature_id[431].value <= threshold=251.00415802001953
node_4011: feature_name=IL2	feature_id[1591].value <= threshold=3868.5421752929688
node_4012: feature_name=RPLP2	feature_id[191].value <= threshold=11813.37939453125
node_4013: feature_name=LTB	feature_id[403].value <= threshold=4986.0213623046875
node_4014: feature_name=CCL4L2	feature_id[475].value <= threshold=751.6090087890625
node_4015: feature_name=WNT10A	feature_id[776].value <= threshold=283.0644836425781
node_4016: feature_name=SCML1	feature_id[1568].value <= threshold=130.78733825683594
node_4017: feature_name=CTSC	feature_id[1142].value <= threshold=890.2093505859375
node_4018: feature_name=CXorf21	feature_id[1053].value <= threshold=102.62725830078125
node_4019: feature_name=LCK	feature_id[659].value <= threshold=1685.794189453125
node_4020: feature_name=SESTD1	feature_id[1447].value <= threshold=112.76499938964844
node_4021: feature_name=IGKC	feature_id[79].value <= threshold=4150.44775390625
Class: 22
Rules_11	passed counts:319
node_0: feature_name=JCHAIN	feature_id[1].value <= threshold=8649.73583984375
node_1: feature_name=CD79A	feature_id[14].value <= threshold=350.53916931152344
node_2: feature_name=CD8A	feature_id[161].value <= threshold=241.45849609375
node_3: feature_name=TPSAB1	feature_id[12].value <= threshold=827.3277587890625
node_4: feature_name=IGHA1	feature_id[11].value > threshold=247.40229034423828
node_2116: feature_name=RPLP1	feature_id[504].value > threshold=13194.75830078125
node_4340: feature_name=MS4A1	feature_id[36].value <= threshold=131.31172561645508
node_4341: feature_name=CCL5	feature_id[38].value <= threshold=917.571533203125
node_4342: feature_name=HSPA6	feature_id[1246].value <= threshold=512.314453125
node_4343: feature_name=CCR7	feature_id[495].value <= threshold=52.27414894104004
node_4344: feature_name=TYROBP	feature_id[6].value <= threshold=255.47737884521484
node_4345: feature_name=ANKRD28	feature_id[505].value > threshold=181.63780975341797
node_4585: feature_name=CXCR3	feature_id[889].value <= threshold=112.19259262084961
node_4586: feature_name=LMNA	feature_id[727].value <= threshold=558.50390625
node_4587: feature_name=PIK3R1	feature_id[886].value <= threshold=1048.7031860351562
node_4588: feature_name=GZMB	feature_id[174].value <= threshold=398.70562744140625
node_4589: feature_name=LAPTM4A	feature_id[488].value <= threshold=782.218017578125
node_4590: feature_name=CLEC2D	feature_id[829].value <= threshold=1522.6580810546875
node_4591: feature_name=TSHZ2	feature_id[1063].value <= threshold=160.92923736572266
node_4592: feature_name=TTYH2	feature_id[1019].value <= threshold=244.9519500732422
node_4593: feature_name=LEF1	feature_id[568].value <= threshold=127.19881057739258
node_4594: feature_name=IGHA1	feature_id[11].value <= threshold=3918.7908935546875
node_4595: feature_name=ID2	feature_id[269].value <= threshold=7423.857666015625
node_4596: feature_name=ITGB2	feature_id[783].value <= threshold=398.4503631591797
node_4597: feature_name=ITM2A	feature_id[1171].value > threshold=56.40451622009277
node_4669: feature_name=FASLG	feature_id[751].value <= threshold=199.90150451660156
node_4670: feature_name=DNAJA4	feature_id[1518].value <= threshold=428.9684753417969
node_4671: feature_name=SAMD3	feature_id[714].value <= threshold=38.09233474731445
node_4672: feature_name=GIMAP6	feature_id[1607].value <= threshold=386.9267272949219
node_4673: feature_name=AURKA	feature_id[611].value <= threshold=193.9806671142578
node_4674: feature_name=TIGIT	feature_id[372].value <= threshold=373.4667205810547
node_4675: feature_name=LITAF	feature_id[998].value <= threshold=396.8289794921875
node_4676: feature_name=SRGN	feature_id[222].value <= threshold=5683.488037109375
node_4677: feature_name=MT-ATP8	feature_id[583].value <= threshold=213.56133270263672
node_4678: feature_name=RPL30	feature_id[66].value <= threshold=7243.49755859375
node_4679: feature_name=ABCB9	feature_id[1317].value <= threshold=28.0993595123291
node_4680: feature_name=CD28	feature_id[1486].value <= threshold=363.7767791748047
node_4681: feature_name=IGLV3-1	feature_id[884].value <= threshold=220.3619155883789
node_4682: feature_name=FTH1	feature_id[100].value <= threshold=14273.90625
node_4683: feature_name=RPS2	feature_id[511].value <= threshold=12285.8134765625
node_4684: feature_name=SLC2A3	feature_id[1362].value <= threshold=1343.5349731445312
node_4685: feature_name=GZMH	feature_id[799].value <= threshold=369.3108825683594
node_4686: feature_name=LINC00996	feature_id[715].value <= threshold=201.27742385864258
node_4687: feature_name=EEF1B2	feature_id[1339].value <= threshold=3369.923828125
node_4688: feature_name=CTSH	feature_id[338].value <= threshold=469.26141357421875
Class: 23
Rules_12	passed counts:308
node_0: feature_name=JCHAIN	feature_id[1].value <= threshold=8649.73583984375
node_1: feature_name=CD79A	feature_id[14].value <= threshold=350.53916931152344
node_2: feature_name=CD8A	feature_id[161].value <= threshold=241.45849609375
node_3: feature_name=TPSAB1	feature_id[12].value <= threshold=827.3277587890625
node_4: feature_name=IGHA1	feature_id[11].value > threshold=247.40229034423828
node_2116: feature_name=RPLP1	feature_id[504].value <= threshold=13194.75830078125
node_2117: feature_name=CCL5	feature_id[38].value <= threshold=308.1195373535156
node_2118: feature_name=CD3D	feature_id[29].value <= threshold=118.49456405639648
node_2119: feature_name=IL7R	feature_id[37].value > threshold=553.2575073242188
node_2363: feature_name=AREG	feature_id[466].value > threshold=629.5256958007812
node_2481: feature_name=KLRD1	feature_id[25].value <= threshold=389.2933349609375
node_2482: feature_name=BCL11B	feature_id[1303].value <= threshold=262.1576690673828
node_2483: feature_name=RPS25	feature_id[181].value <= threshold=5914.96875
node_2484: feature_name=HLA-DRA	feature_id[0].value <= threshold=5577.654235839844
node_2485: feature_name=LGALS1	feature_id[503].value <= threshold=2106.5941772460938
node_2486: feature_name=ADGRE2	feature_id[610].value <= threshold=377.61629486083984
Class: 12
Rules_13	passed counts:294
node_0: feature_name=JCHAIN	feature_id[1].value <= threshold=8649.73583984375
node_1: feature_name=CD79A	feature_id[14].value <= threshold=350.53916931152344
node_2: feature_name=CD8A	feature_id[161].value <= threshold=241.45849609375
node_3: feature_name=TPSAB1	feature_id[12].value <= threshold=827.3277587890625
node_4: feature_name=IGHA1	feature_id[11].value > threshold=247.40229034423828
node_2116: feature_name=RPLP1	feature_id[504].value <= threshold=13194.75830078125
node_2117: feature_name=CCL5	feature_id[38].value <= threshold=308.1195373535156
node_2118: feature_name=CD3D	feature_id[29].value > threshold=118.49456405639648
node_2508: feature_name=ANXA1	feature_id[76].value <= threshold=598.554443359375
node_2509: feature_name=TIGIT	feature_id[372].value > threshold=22.92000961303711
node_2815: feature_name=SOCS3	feature_id[572].value <= threshold=855.2263488769531
node_2816: feature_name=IL7R	feature_id[37].value <= threshold=2058.2097778320312
node_2817: feature_name=SLC2A3	feature_id[1362].value <= threshold=1533.8426513671875
node_2818: feature_name=PLAC8	feature_id[988].value <= threshold=274.63336181640625
node_2819: feature_name=GZMK	feature_id[177].value <= threshold=307.6246337890625
node_2820: feature_name=TNFRSF13C	feature_id[254].value <= threshold=358.96961975097656
node_2821: feature_name=PABPC1	feature_id[383].value <= threshold=3453.3758544921875
node_2822: feature_name=SOD2	feature_id[708].value <= threshold=877.613037109375
node_2823: feature_name=ANKRD28	feature_id[505].value <= threshold=1021.2987976074219
node_2824: feature_name=MT-CYB	feature_id[1187].value > threshold=81.0504150390625
node_2828: feature_name=RPL10	feature_id[545].value <= threshold=14352.65380859375
node_2829: feature_name=POLD1	feature_id[1333].value <= threshold=240.39768981933594
node_2830: feature_name=MEF2C	feature_id[172].value <= threshold=250.35364532470703
node_2831: feature_name=MSRB1	feature_id[1245].value <= threshold=283.8354949951172
node_2832: feature_name=C11orf24	feature_id[1433].value <= threshold=335.3056182861328
node_2833: feature_name=CAMK4	feature_id[1231].value <= threshold=710.1318054199219
Class: 24
Rules_14	passed counts:257
node_0: feature_name=JCHAIN	feature_id[1].value <= threshold=8649.73583984375
node_1: feature_name=CD79A	feature_id[14].value <= threshold=350.53916931152344
node_2: feature_name=CD8A	feature_id[161].value <= threshold=241.45849609375
node_3: feature_name=TPSAB1	feature_id[12].value <= threshold=827.3277587890625
node_4: feature_name=IGHA1	feature_id[11].value > threshold=247.40229034423828
node_2116: feature_name=RPLP1	feature_id[504].value <= threshold=13194.75830078125
node_2117: feature_name=CCL5	feature_id[38].value > threshold=308.1195373535156
node_3395: feature_name=KLRD1	feature_id[25].value <= threshold=48.66653823852539
node_3396: feature_name=GZMK	feature_id[177].value <= threshold=720.3341979980469
node_3397: feature_name=CCL5	feature_id[38].value > threshold=1060.727294921875
node_3795: feature_name=IGHA1	feature_id[11].value <= threshold=4358.000732421875
node_3796: feature_name=CMC1	feature_id[132].value <= threshold=651.3610229492188
node_3797: feature_name=IL4I1	feature_id[406].value <= threshold=315.72959899902344
node_3798: feature_name=KIR2DL4	feature_id[103].value <= threshold=153.186279296875
node_3799: feature_name=XCL1	feature_id[267].value <= threshold=2663.7764892578125
node_3800: feature_name=GZMA	feature_id[164].value <= threshold=221.47048950195312
node_3801: feature_name=ANXA1	feature_id[76].value > threshold=213.27330780029297
node_3823: feature_name=EEF1A1	feature_id[128].value <= threshold=12018.3720703125
node_3824: feature_name=AAK1	feature_id[867].value <= threshold=930.0710144042969
node_3825: feature_name=FAU	feature_id[761].value > threshold=1501.6364135742188
node_3855: feature_name=RPL22	feature_id[361].value <= threshold=3294.41943359375
node_3856: feature_name=PTPRC	feature_id[510].value <= threshold=2657.0618896484375
node_3857: feature_name=MT-CO3	feature_id[548].value > threshold=1989.0194702148438
node_3879: feature_name=EGR1	feature_id[967].value <= threshold=2342.3665771484375
node_3880: feature_name=EPB41L2	feature_id[1240].value <= threshold=337.89007568359375
node_3881: feature_name=RPS13	feature_id[201].value <= threshold=5884.366943359375
node_3882: feature_name=GNA15	feature_id[669].value <= threshold=502.472412109375
node_3883: feature_name=CORO1A	feature_id[1047].value <= threshold=1435.379638671875
node_3884: feature_name=IGSF6	feature_id[91].value <= threshold=68.85155487060547
node_3885: feature_name=PYHIN1	feature_id[1259].value <= threshold=887.5984802246094
node_3886: feature_name=PLTP	feature_id[733].value <= threshold=85.61643981933594
node_3887: feature_name=ATP6V1B2	feature_id[1302].value <= threshold=346.1668395996094
node_3888: feature_name=CHST2	feature_id[1328].value <= threshold=110.9631576538086
node_3889: feature_name=CCR10	feature_id[188].value <= threshold=200.36276245117188
node_3890: feature_name=CD83	feature_id[319].value <= threshold=1108.508544921875
node_3891: feature_name=SSFA2	feature_id[1208].value <= threshold=367.5030059814453
Class: 22
Rules_15	passed counts:220
node_0: feature_name=JCHAIN	feature_id[1].value <= threshold=8649.73583984375
node_1: feature_name=CD79A	feature_id[14].value <= threshold=350.53916931152344
node_2: feature_name=CD8A	feature_id[161].value <= threshold=241.45849609375
node_3: feature_name=TPSAB1	feature_id[12].value <= threshold=827.3277587890625
node_4: feature_name=IGHA1	feature_id[11].value <= threshold=247.40229034423828
node_5: feature_name=RPS12	feature_id[119].value > threshold=10398.6630859375
node_1661: feature_name=TIGIT	feature_id[372].value <= threshold=208.29103088378906
node_1662: feature_name=DONSON	feature_id[1338].value <= threshold=52.6482048034668
node_1663: feature_name=CD8B	feature_id[157].value <= threshold=73.73543548583984
node_1664: feature_name=KLRB1	feature_id[50].value <= threshold=241.75070190429688
node_1665: feature_name=IKZF2	feature_id[700].value <= threshold=209.49623107910156
node_1666: feature_name=FOXP3	feature_id[1042].value <= threshold=274.78492736816406
node_1667: feature_name=HLA-DPB1	feature_id[3].value <= threshold=492.91705322265625
node_1668: feature_name=NOSIP	feature_id[1262].value <= threshold=192.77117156982422
node_1669: feature_name=RPL32	feature_id[88].value > threshold=6619.422607421875
node_1679: feature_name=CTLA4	feature_id[767].value <= threshold=275.23944091796875
node_1680: feature_name=MT2A	feature_id[1465].value <= threshold=2472.2982177734375
node_1681: feature_name=PPP2R5C	feature_id[1417].value <= threshold=596.6291198730469
node_1682: feature_name=RPS16	feature_id[597].value > threshold=916.3861083984375
node_1686: feature_name=SESN3	feature_id[1535].value <= threshold=562.5997314453125
node_1687: feature_name=LMNA	feature_id[727].value <= threshold=217.66394805908203
node_1688: feature_name=TIMP1	feature_id[445].value <= threshold=438.19805908203125
node_1689: feature_name=METTL7A	feature_id[1009].value <= threshold=174.3375244140625
node_1690: feature_name=KLRD1	feature_id[25].value <= threshold=152.8844871520996
node_1691: feature_name=RGS1	feature_id[1074].value <= threshold=2730.4393310546875
node_1692: feature_name=BATF	feature_id[1117].value <= threshold=1110.223388671875
node_1693: feature_name=GIMAP4	feature_id[725].value <= threshold=1630.46044921875
node_1694: feature_name=MICAL3	feature_id[1325].value <= threshold=611.5716400146484
node_1695: feature_name=ITM2A	feature_id[1171].value <= threshold=1061.7339477539062
node_1696: feature_name=RRM1	feature_id[1519].value <= threshold=700.6246948242188
node_1697: feature_name=SLAMF7	feature_id[438].value <= threshold=83.96305847167969
Class: 20
Rules_16	passed counts:211
node_0: feature_name=JCHAIN	feature_id[1].value > threshold=8649.73583984375
node_6162: feature_name=IGHG3	feature_id[149].value > threshold=975.0494384765625
node_6262: feature_name=IGHG4	feature_id[244].value > threshold=56.71324920654297
node_6270: feature_name=IGHG4	feature_id[244].value > threshold=742.6144714355469
Class: 3
Rules_17	passed counts:200
node_0: feature_name=JCHAIN	feature_id[1].value <= threshold=8649.73583984375
node_1: feature_name=CD79A	feature_id[14].value <= threshold=350.53916931152344
node_2: feature_name=CD8A	feature_id[161].value <= threshold=241.45849609375
node_3: feature_name=TPSAB1	feature_id[12].value <= threshold=827.3277587890625
node_4: feature_name=IGHA1	feature_id[11].value > threshold=247.40229034423828
node_2116: feature_name=RPLP1	feature_id[504].value <= threshold=13194.75830078125
node_2117: feature_name=CCL5	feature_id[38].value > threshold=308.1195373535156
node_3395: feature_name=KLRD1	feature_id[25].value <= threshold=48.66653823852539
node_3396: feature_name=GZMK	feature_id[177].value > threshold=720.3341979980469
node_4140: feature_name=KLRB1	feature_id[50].value <= threshold=623.6744689941406
node_4141: feature_name=TPT1	feature_id[463].value <= threshold=4683.125732421875
node_4142: feature_name=SERF2	feature_id[1571].value <= threshold=2414.6551513671875
node_4143: feature_name=APP	feature_id[974].value <= threshold=345.73634338378906
node_4144: feature_name=GPR171	feature_id[724].value <= threshold=1125.4329223632812
node_4145: feature_name=SRGN	feature_id[222].value <= threshold=7779.410888671875
node_4146: feature_name=TUBA1A	feature_id[1183].value <= threshold=3168.9459228515625
node_4147: feature_name=IKZF1	feature_id[1615].value <= threshold=1219.2079467773438
node_4148: feature_name=SARAF	feature_id[440].value <= threshold=5069.6728515625
node_4149: feature_name=RPL7	feature_id[566].value > threshold=598.7160034179688
node_4151: feature_name=GNA15	feature_id[669].value <= threshold=169.26202392578125
Class: 5
Rules_18	passed counts:193
node_0: feature_name=JCHAIN	feature_id[1].value <= threshold=8649.73583984375
node_1: feature_name=CD79A	feature_id[14].value <= threshold=350.53916931152344
node_2: feature_name=CD8A	feature_id[161].value <= threshold=241.45849609375
node_3: feature_name=TPSAB1	feature_id[12].value <= threshold=827.3277587890625
node_4: feature_name=IGHA1	feature_id[11].value <= threshold=247.40229034423828
node_5: feature_name=RPS12	feature_id[119].value <= threshold=10398.6630859375
node_6: feature_name=SOCS3	feature_id[572].value <= threshold=685.3422241210938
node_7: feature_name=ICA1	feature_id[581].value <= threshold=217.2267608642578
node_8: feature_name=HSPA1A	feature_id[1376].value <= threshold=5104.748291015625
node_9: feature_name=GZMK	feature_id[177].value <= threshold=611.901611328125
node_10: feature_name=TYROBP	feature_id[6].value <= threshold=28.628684997558594
node_11: feature_name=TIGIT	feature_id[372].value > threshold=159.39893341064453
node_739: feature_name=ANXA1	feature_id[76].value <= threshold=178.3010711669922
node_740: feature_name=CCL5	feature_id[38].value <= threshold=991.8306579589844
node_741: feature_name=MALAT1	feature_id[382].value <= threshold=144097.3046875
node_742: feature_name=KLRB1	feature_id[50].value <= threshold=3902.3653564453125
node_743: feature_name=AREG	feature_id[466].value <= threshold=1068.5694274902344
node_744: feature_name=SYTL3	feature_id[663].value <= threshold=1205.7457275390625
node_745: feature_name=ZBTB16	feature_id[1254].value <= threshold=457.3154754638672
node_746: feature_name=HLA-E	feature_id[941].value <= threshold=4200.939697265625
node_747: feature_name=MYBL1	feature_id[1375].value <= threshold=351.9684143066406
node_748: feature_name=NOSIP	feature_id[1262].value <= threshold=1106.571533203125
node_749: feature_name=ACTB	feature_id[134].value > threshold=1673.3876342773438
node_761: feature_name=ALCAM	feature_id[1427].value <= threshold=276.6573791503906
node_762: feature_name=RPS23	feature_id[165].value <= threshold=8713.837890625
node_763: feature_name=ARHGAP10	feature_id[513].value <= threshold=418.05291748046875
node_764: feature_name=ADAM8	feature_id[1526].value <= threshold=583.4507598876953
node_765: feature_name=GSAP	feature_id[1201].value <= threshold=123.06177520751953
node_766: feature_name=BLVRA	feature_id[1154].value <= threshold=388.07611083984375
node_767: feature_name=CDK2	feature_id[1401].value <= threshold=376.99627685546875
node_768: feature_name=ATP6V0A1	feature_id[1464].value <= threshold=353.0222930908203
node_769: feature_name=STOM	feature_id[1422].value <= threshold=606.2128295898438
node_770: feature_name=PITPNC1	feature_id[1383].value <= threshold=520.2461547851562
node_771: feature_name=SCIMP	feature_id[428].value <= threshold=138.69625854492188
Class: 24
Rules_19	passed counts:182
node_0: feature_name=JCHAIN	feature_id[1].value <= threshold=8649.73583984375
node_1: feature_name=CD79A	feature_id[14].value <= threshold=350.53916931152344
node_2: feature_name=CD8A	feature_id[161].value <= threshold=241.45849609375
node_3: feature_name=TPSAB1	feature_id[12].value <= threshold=827.3277587890625
node_4: feature_name=IGHA1	feature_id[11].value <= threshold=247.40229034423828
node_5: feature_name=RPS12	feature_id[119].value <= threshold=10398.6630859375
node_6: feature_name=SOCS3	feature_id[572].value <= threshold=685.3422241210938
node_7: feature_name=ICA1	feature_id[581].value <= threshold=217.2267608642578
node_8: feature_name=HSPA1A	feature_id[1376].value <= threshold=5104.748291015625
node_9: feature_name=GZMK	feature_id[177].value > threshold=611.901611328125
node_961: feature_name=KLRD1	feature_id[25].value <= threshold=564.6313323974609
node_962: feature_name=CST7	feature_id[308].value > threshold=310.8969421386719
node_996: feature_name=DONSON	feature_id[1338].value <= threshold=908.3397521972656
node_997: feature_name=EVA1B	feature_id[1192].value <= threshold=154.7508544921875
node_998: feature_name=NACA	feature_id[1097].value <= threshold=3758.3558349609375
node_999: feature_name=RPL38	feature_id[297].value <= threshold=5109.56494140625
node_1000: feature_name=PFDN5	feature_id[912].value <= threshold=2642.883544921875
node_1001: feature_name=NFKBID	feature_id[1141].value <= threshold=556.2798919677734
node_1002: feature_name=DNAJB1	feature_id[1432].value <= threshold=9965.80126953125
node_1003: feature_name=TOMM7	feature_id[896].value <= threshold=2442.8778076171875
node_1004: feature_name=FOXP3	feature_id[1042].value <= threshold=508.7238464355469
node_1005: feature_name=NUF2	feature_id[311].value <= threshold=124.96875762939453
Class: 5
Rules_20	passed counts:177
node_0: feature_name=JCHAIN	feature_id[1].value <= threshold=8649.73583984375
node_1: feature_name=CD79A	feature_id[14].value <= threshold=350.53916931152344
node_2: feature_name=CD8A	feature_id[161].value <= threshold=241.45849609375
node_3: feature_name=TPSAB1	feature_id[12].value <= threshold=827.3277587890625
node_4: feature_name=IGHA1	feature_id[11].value > threshold=247.40229034423828
node_2116: feature_name=RPLP1	feature_id[504].value <= threshold=13194.75830078125
node_2117: feature_name=CCL5	feature_id[38].value > threshold=308.1195373535156
node_3395: feature_name=KLRD1	feature_id[25].value > threshold=48.66653823852539
node_4211: feature_name=CMC1	feature_id[132].value <= threshold=613.8782348632812
node_4212: feature_name=KLRC2	feature_id[87].value > threshold=72.03572845458984
node_4294: feature_name=CCL4	feature_id[173].value <= threshold=952.7972106933594
node_4295: feature_name=GZMK	feature_id[177].value <= threshold=815.5422973632812
node_4296: feature_name=FOSB	feature_id[1209].value <= threshold=2413.9541015625
node_4297: feature_name=RPS25	feature_id[181].value > threshold=506.23809814453125
node_4301: feature_name=B4GALT5	feature_id[1207].value <= threshold=299.5347442626953
node_4302: feature_name=THBS1	feature_id[266].value <= threshold=334.1709899902344
node_4303: feature_name=SHCBP1	feature_id[233].value <= threshold=56.81172561645508
node_4304: feature_name=PIK3AP1	feature_id[654].value <= threshold=340.9732360839844
Class: 11
Rules_21	passed counts:167
node_0: feature_name=JCHAIN	feature_id[1].value <= threshold=8649.73583984375
node_1: feature_name=CD79A	feature_id[14].value <= threshold=350.53916931152344
node_2: feature_name=CD8A	feature_id[161].value > threshold=241.45849609375
node_5264: feature_name=KIR2DL4	feature_id[103].value <= threshold=140.01880645751953
node_5265: feature_name=CD40LG	feature_id[774].value <= threshold=120.02542495727539
node_5266: feature_name=KLRB1	feature_id[50].value > threshold=1163.46826171875
node_5454: feature_name=CCL5	feature_id[38].value > threshold=859.6747741699219
node_5500: feature_name=FCER1G	feature_id[13].value <= threshold=351.44651794433594
node_5501: feature_name=ICOS	feature_id[758].value <= threshold=662.8405456542969
node_5502: feature_name=MANEA	feature_id[1500].value <= threshold=103.69141387939453
node_5503: feature_name=STXBP2	feature_id[1463].value <= threshold=530.7388610839844
node_5504: feature_name=PYCARD	feature_id[697].value <= threshold=311.5805206298828
node_5505: feature_name=ODF2L	feature_id[1348].value <= threshold=1202.8126831054688
node_5506: feature_name=RUNX2	feature_id[1555].value <= threshold=242.76121520996094
node_5507: feature_name=FAM110A	feature_id[978].value <= threshold=391.4517364501953
node_5508: feature_name=CD4	feature_id[804].value <= threshold=67.78742218017578
node_5509: feature_name=NINJ1	feature_id[1151].value <= threshold=329.7814636230469
node_5510: feature_name=EZH2	feature_id[1098].value <= threshold=424.4558563232422
node_5511: feature_name=SMC4	feature_id[824].value <= threshold=843.41943359375
node_5512: feature_name=IL1B	feature_id[109].value <= threshold=124.90631866455078
node_5513: feature_name=IL4I1	feature_id[406].value <= threshold=385.63812255859375
node_5514: feature_name=PLXNB2	feature_id[1101].value <= threshold=207.78773498535156
Class: 5
Rules_22	passed counts:167
node_0: feature_name=JCHAIN	feature_id[1].value <= threshold=8649.73583984375
node_1: feature_name=CD79A	feature_id[14].value <= threshold=350.53916931152344
node_2: feature_name=CD8A	feature_id[161].value <= threshold=241.45849609375
node_3: feature_name=TPSAB1	feature_id[12].value <= threshold=827.3277587890625
node_4: feature_name=IGHA1	feature_id[11].value > threshold=247.40229034423828
node_2116: feature_name=RPLP1	feature_id[504].value > threshold=13194.75830078125
node_4340: feature_name=MS4A1	feature_id[36].value <= threshold=131.31172561645508
node_4341: feature_name=CCL5	feature_id[38].value <= threshold=917.571533203125
node_4342: feature_name=HSPA6	feature_id[1246].value <= threshold=512.314453125
node_4343: feature_name=CCR7	feature_id[495].value <= threshold=52.27414894104004
node_4344: feature_name=TYROBP	feature_id[6].value <= threshold=255.47737884521484
node_4345: feature_name=ANKRD28	feature_id[505].value <= threshold=181.63780975341797
node_4346: feature_name=NFKBIA	feature_id[713].value > threshold=317.15940856933594
node_4388: feature_name=CEBPD	feature_id[215].value > threshold=140.54591369628906
node_4554: feature_name=TUBA1A	feature_id[1183].value <= threshold=1268.59326171875
node_4555: feature_name=PABPC1	feature_id[383].value <= threshold=2565.91943359375
node_4556: feature_name=ICA1	feature_id[581].value <= threshold=72.20216369628906
node_4557: feature_name=DUSP10	feature_id[1116].value <= threshold=731.8682250976562
node_4558: feature_name=PRF1	feature_id[296].value <= threshold=452.0602111816406
node_4559: feature_name=SOD2	feature_id[708].value <= threshold=503.1625518798828
node_4560: feature_name=TRIO	feature_id[955].value <= threshold=89.50949096679688
node_4561: feature_name=RPS8	feature_id[259].value <= threshold=10265.82373046875
Class: 23
Rules_23	passed counts:164
node_0: feature_name=JCHAIN	feature_id[1].value <= threshold=8649.73583984375
node_1: feature_name=CD79A	feature_id[14].value <= threshold=350.53916931152344
node_2: feature_name=CD8A	feature_id[161].value <= threshold=241.45849609375
node_3: feature_name=TPSAB1	feature_id[12].value <= threshold=827.3277587890625
node_4: feature_name=IGHA1	feature_id[11].value <= threshold=247.40229034423828
node_5: feature_name=RPS12	feature_id[119].value <= threshold=10398.6630859375
node_6: feature_name=SOCS3	feature_id[572].value <= threshold=685.3422241210938
node_7: feature_name=ICA1	feature_id[581].value <= threshold=217.2267608642578
node_8: feature_name=HSPA1A	feature_id[1376].value > threshold=5104.748291015625
node_1028: feature_name=RPS29	feature_id[47].value > threshold=5589.948486328125
node_1062: feature_name=RGS2	feature_id[1035].value > threshold=545.3734130859375
node_1110: feature_name=VIM	feature_id[609].value <= threshold=3605.9552001953125
node_1111: feature_name=GAPDH	feature_id[639].value <= threshold=2268.5557861328125
node_1112: feature_name=PGD	feature_id[939].value <= threshold=220.77335357666016
node_1113: feature_name=GSTP1	feature_id[360].value <= threshold=525.8542175292969
node_1114: feature_name=SPATS2L	feature_id[935].value <= threshold=300.8531494140625
node_1115: feature_name=RPS7	feature_id[509].value <= threshold=3724.895263671875
node_1116: feature_name=CEBPB	feature_id[1520].value <= threshold=1645.4589233398438
node_1117: feature_name=GIMAP1	feature_id[1239].value <= threshold=898.4866638183594
node_1118: feature_name=S100A11	feature_id[324].value <= threshold=1188.3517456054688
node_1119: feature_name=HLA-DRB1	feature_id[5].value <= threshold=316.05857849121094
node_1120: feature_name=HELLS	feature_id[671].value <= threshold=141.80374145507812
node_1121: feature_name=TSHZ2	feature_id[1063].value <= threshold=386.9733581542969
node_1122: feature_name=RPS13	feature_id[201].value > threshold=1076.8682250976562
node_1124: feature_name=ENG	feature_id[681].value <= threshold=246.18751525878906
node_1125: feature_name=UBA52	feature_id[605].value > threshold=598.7049255371094
Class: 22
Rules_24	passed counts:163
node_0: feature_name=JCHAIN	feature_id[1].value <= threshold=8649.73583984375
node_1: feature_name=CD79A	feature_id[14].value <= threshold=350.53916931152344
node_2: feature_name=CD8A	feature_id[161].value <= threshold=241.45849609375
node_3: feature_name=TPSAB1	feature_id[12].value <= threshold=827.3277587890625
node_4: feature_name=IGHA1	feature_id[11].value <= threshold=247.40229034423828
node_5: feature_name=RPS12	feature_id[119].value <= threshold=10398.6630859375
node_6: feature_name=SOCS3	feature_id[572].value <= threshold=685.3422241210938
node_7: feature_name=ICA1	feature_id[581].value <= threshold=217.2267608642578
node_8: feature_name=HSPA1A	feature_id[1376].value <= threshold=5104.748291015625
node_9: feature_name=GZMK	feature_id[177].value <= threshold=611.901611328125
node_10: feature_name=TYROBP	feature_id[6].value <= threshold=28.628684997558594
node_11: feature_name=TIGIT	feature_id[372].value <= threshold=159.39893341064453
node_12: feature_name=DONSON	feature_id[1338].value <= threshold=272.18760681152344
node_13: feature_name=KLRB1	feature_id[50].value > threshold=338.00921630859375
node_341: feature_name=MT-CO2	feature_id[773].value <= threshold=4313.64306640625
node_342: feature_name=ANXA1	feature_id[76].value <= threshold=1362.0789184570312
node_343: feature_name=S100A4	feature_id[263].value <= threshold=397.4168243408203
node_344: feature_name=DOK2	feature_id[1400].value <= threshold=190.5793685913086
node_345: feature_name=ANKRD28	feature_id[505].value <= threshold=431.0364685058594
node_346: feature_name=RPS24	feature_id[301].value <= threshold=5029.693603515625
node_347: feature_name=HLA-DRB5	feature_id[30].value <= threshold=229.96988677978516
node_348: feature_name=EIF1	feature_id[744].value <= threshold=7546.939697265625
node_349: feature_name=TPT1	feature_id[463].value <= threshold=8791.99560546875
node_350: feature_name=PTTG1	feature_id[1215].value <= threshold=416.63037109375
node_351: feature_name=ENTPD1	feature_id[653].value <= threshold=131.4060516357422
node_352: feature_name=TUBA1A	feature_id[1183].value <= threshold=1408.2048950195312
node_353: feature_name=ADRB2	feature_id[1090].value <= threshold=207.74683380126953
node_354: feature_name=MAFF	feature_id[922].value <= threshold=432.712890625
node_355: feature_name=PLEK	feature_id[498].value <= threshold=181.61498260498047
node_356: feature_name=LGALS3	feature_id[600].value <= threshold=60.525360107421875
node_357: feature_name=KIFC1	feature_id[218].value <= threshold=93.82623291015625
node_358: feature_name=RPS17	feature_id[760].value <= threshold=4830.1220703125
Class: 21
Rules_25	passed counts:159
node_0: feature_name=JCHAIN	feature_id[1].value <= threshold=8649.73583984375
node_1: feature_name=CD79A	feature_id[14].value > threshold=350.53916931152344
node_5635: feature_name=TCL1A	feature_id[42].value > threshold=207.06077575683594
node_5977: feature_name=IGHD	feature_id[32].value <= threshold=233.94557189941406
node_5978: feature_name=CD27	feature_id[868].value <= threshold=167.12120819091797
node_5979: feature_name=AIM2	feature_id[864].value <= threshold=44.575199127197266
node_5980: feature_name=HLA-C	feature_id[1138].value <= threshold=2286.11181640625
node_5981: feature_name=GAPDH	feature_id[639].value <= threshold=1897.7215576171875
node_5982: feature_name=CD74	feature_id[2].value > threshold=4545.578857421875
node_5998: feature_name=IGHV4-39	feature_id[1499].value <= threshold=40.90648651123047
node_5999: feature_name=RPL7	feature_id[566].value > threshold=309.5823211669922
node_6003: feature_name=TNFSF10	feature_id[1251].value <= threshold=324.88172912597656
node_6004: feature_name=DONSON	feature_id[1338].value <= threshold=556.3756866455078
node_6005: feature_name=PYHIN1	feature_id[1259].value <= threshold=52.60942840576172
node_6006: feature_name=TMSB10	feature_id[294].value > threshold=640.1382141113281
node_6010: feature_name=ATP6V1B2	feature_id[1302].value <= threshold=421.09706115722656
node_6011: feature_name=IGLV3-1	feature_id[884].value <= threshold=6995.74072265625
node_6012: feature_name=RGS2	feature_id[1035].value <= threshold=4312.63232421875
node_6013: feature_name=NPL	feature_id[1167].value <= threshold=148.8095245361328
node_6014: feature_name=CD2	feature_id[150].value <= threshold=68.67188262939453
Class: 10
Rules_26	passed counts:154
node_0: feature_name=JCHAIN	feature_id[1].value <= threshold=8649.73583984375
node_1: feature_name=CD79A	feature_id[14].value <= threshold=350.53916931152344
node_2: feature_name=CD8A	feature_id[161].value <= threshold=241.45849609375
node_3: feature_name=TPSAB1	feature_id[12].value <= threshold=827.3277587890625
node_4: feature_name=IGHA1	feature_id[11].value > threshold=247.40229034423828
node_2116: feature_name=RPLP1	feature_id[504].value <= threshold=13194.75830078125
node_2117: feature_name=CCL5	feature_id[38].value <= threshold=308.1195373535156
node_2118: feature_name=CD3D	feature_id[29].value <= threshold=118.49456405639648
node_2119: feature_name=IL7R	feature_id[37].value <= threshold=553.2575073242188
node_2120: feature_name=MS4A1	feature_id[36].value > threshold=139.71627044677734
node_2334: feature_name=TCL1A	feature_id[42].value <= threshold=233.8968505859375
node_2335: feature_name=RPS12	feature_id[119].value > threshold=2654.4461669921875
node_2345: feature_name=PCDH9	feature_id[479].value <= threshold=148.32394409179688
node_2346: feature_name=LSP1	feature_id[682].value <= threshold=1168.2906494140625
node_2347: feature_name=RPL6	feature_id[1012].value <= threshold=4634.029541015625
Class: 4
Rules_27	passed counts:143
node_0: feature_name=JCHAIN	feature_id[1].value <= threshold=8649.73583984375
node_1: feature_name=CD79A	feature_id[14].value > threshold=350.53916931152344
node_5635: feature_name=TCL1A	feature_id[42].value <= threshold=207.06077575683594
node_5636: feature_name=IGHD	feature_id[32].value > threshold=502.558349609375
node_5924: feature_name=IGHD	feature_id[32].value > threshold=998.834716796875
node_5960: feature_name=LSP1	feature_id[682].value <= threshold=830.1431884765625
node_5961: feature_name=ANXA1	feature_id[76].value <= threshold=85.13536834716797
node_5962: feature_name=HLA-DQB1	feature_id[44].value <= threshold=3784.046875
node_5963: feature_name=SLC31A2	feature_id[848].value <= threshold=277.2847595214844
node_5964: feature_name=RXRA	feature_id[1204].value <= threshold=119.04762268066406
Class: 10
Rules_28	passed counts:142
node_0: feature_name=JCHAIN	feature_id[1].value <= threshold=8649.73583984375
node_1: feature_name=CD79A	feature_id[14].value <= threshold=350.53916931152344
node_2: feature_name=CD8A	feature_id[161].value <= threshold=241.45849609375
node_3: feature_name=TPSAB1	feature_id[12].value <= threshold=827.3277587890625
node_4: feature_name=IGHA1	feature_id[11].value <= threshold=247.40229034423828
node_5: feature_name=RPS12	feature_id[119].value <= threshold=10398.6630859375
node_6: feature_name=SOCS3	feature_id[572].value > threshold=685.3422241210938
node_1262: feature_name=SELL	feature_id[370].value > threshold=166.2305145263672
node_1538: feature_name=RGS1	feature_id[1074].value <= threshold=429.8905487060547
node_1539: feature_name=KLRB1	feature_id[50].value <= threshold=268.1690979003906
node_1540: feature_name=TMSB10	feature_id[294].value > threshold=2754.6209716796875
node_1562: feature_name=MAF	feature_id[997].value <= threshold=365.15916442871094
node_1563: feature_name=RPL32	feature_id[88].value > threshold=5890.850830078125
node_1569: feature_name=LCP2	feature_id[1315].value <= threshold=493.3888397216797
node_1570: feature_name=CD8B	feature_id[157].value <= threshold=246.5131378173828
node_1571: feature_name=HOPX	feature_id[367].value <= threshold=213.8072509765625
node_1572: feature_name=MCM2	feature_id[1046].value <= threshold=131.4060516357422
node_1573: feature_name=CTNND1	feature_id[628].value <= threshold=124.53300476074219
Class: 20
Rules_29	passed counts:141
node_0: feature_name=JCHAIN	feature_id[1].value <= threshold=8649.73583984375
node_1: feature_name=CD79A	feature_id[14].value <= threshold=350.53916931152344
node_2: feature_name=CD8A	feature_id[161].value <= threshold=241.45849609375
node_3: feature_name=TPSAB1	feature_id[12].value <= threshold=827.3277587890625
node_4: feature_name=IGHA1	feature_id[11].value > threshold=247.40229034423828
node_2116: feature_name=RPLP1	feature_id[504].value > threshold=13194.75830078125
node_4340: feature_name=MS4A1	feature_id[36].value <= threshold=131.31172561645508
node_4341: feature_name=CCL5	feature_id[38].value <= threshold=917.571533203125
node_4342: feature_name=HSPA6	feature_id[1246].value <= threshold=512.314453125
node_4343: feature_name=CCR7	feature_id[495].value <= threshold=52.27414894104004
node_4344: feature_name=TYROBP	feature_id[6].value <= threshold=255.47737884521484
node_4345: feature_name=ANKRD28	feature_id[505].value <= threshold=181.63780975341797
node_4346: feature_name=NFKBIA	feature_id[713].value > threshold=317.15940856933594
node_4388: feature_name=CEBPD	feature_id[215].value <= threshold=140.54591369628906
node_4389: feature_name=ID2	feature_id[269].value > threshold=209.84159088134766
node_4433: feature_name=CCL5	feature_id[38].value <= threshold=486.3842010498047
node_4434: feature_name=TMSB4X	feature_id[67].value > threshold=7948.384765625
node_4454: feature_name=PABPC1	feature_id[383].value <= threshold=1716.0203247070312
node_4455: feature_name=LAT	feature_id[1134].value <= threshold=322.3992462158203
node_4456: feature_name=CD69	feature_id[366].value > threshold=326.7444305419922
node_4466: feature_name=HLA-DQA1	feature_id[8].value <= threshold=25.365259170532227
node_4467: feature_name=ARRB2	feature_id[1058].value <= threshold=368.32286071777344
node_4468: feature_name=PPM1J	feature_id[778].value <= threshold=88.15232849121094
node_4469: feature_name=SPON2	feature_id[1124].value <= threshold=300.4546813964844
node_4470: feature_name=IRF8	feature_id[102].value <= threshold=196.6569366455078
node_4471: feature_name=RPS10	feature_id[400].value > threshold=861.9221496582031
node_4473: feature_name=RPS11	feature_id[1270].value > threshold=130.89004516601562
node_4475: feature_name=HLA-DQB1	feature_id[44].value <= threshold=473.7103271484375
node_4476: feature_name=LGALS1	feature_id[503].value <= threshold=1852.4796142578125
Class: 23
Rules_30	passed counts:135
node_0: feature_name=JCHAIN	feature_id[1].value <= threshold=8649.73583984375
node_1: feature_name=CD79A	feature_id[14].value <= threshold=350.53916931152344
node_2: feature_name=CD8A	feature_id[161].value <= threshold=241.45849609375
node_3: feature_name=TPSAB1	feature_id[12].value <= threshold=827.3277587890625
node_4: feature_name=IGHA1	feature_id[11].value <= threshold=247.40229034423828
node_5: feature_name=RPS12	feature_id[119].value > threshold=10398.6630859375
node_1661: feature_name=TIGIT	feature_id[372].value <= threshold=208.29103088378906
node_1662: feature_name=DONSON	feature_id[1338].value <= threshold=52.6482048034668
node_1663: feature_name=CD8B	feature_id[157].value <= threshold=73.73543548583984
node_1664: feature_name=KLRB1	feature_id[50].value > threshold=241.75070190429688
node_1860: feature_name=RPL13A	feature_id[341].value <= threshold=4963.581298828125
node_1861: feature_name=ODF3B	feature_id[1352].value <= threshold=270.6543884277344
node_1862: feature_name=PRF1	feature_id[296].value <= threshold=294.2626953125
node_1863: feature_name=FOXP3	feature_id[1042].value <= threshold=148.8981475830078
node_1864: feature_name=DBI	feature_id[1198].value <= threshold=518.8958740234375
node_1865: feature_name=NKG7	feature_id[35].value <= threshold=451.1495895385742
node_1866: feature_name=SFT2D2	feature_id[1364].value <= threshold=429.0819396972656
node_1867: feature_name=PLTP	feature_id[733].value <= threshold=192.23374938964844
node_1868: feature_name=HSPA1A	feature_id[1376].value <= threshold=2832.341552734375
Class: 20
Rules_31	passed counts:132
node_0: feature_name=JCHAIN	feature_id[1].value <= threshold=8649.73583984375
node_1: feature_name=CD79A	feature_id[14].value <= threshold=350.53916931152344
node_2: feature_name=CD8A	feature_id[161].value <= threshold=241.45849609375
node_3: feature_name=TPSAB1	feature_id[12].value <= threshold=827.3277587890625
node_4: feature_name=IGHA1	feature_id[11].value > threshold=247.40229034423828
node_2116: feature_name=RPLP1	feature_id[504].value <= threshold=13194.75830078125
node_2117: feature_name=CCL5	feature_id[38].value > threshold=308.1195373535156
node_3395: feature_name=KLRD1	feature_id[25].value > threshold=48.66653823852539
node_4211: feature_name=CMC1	feature_id[132].value > threshold=613.8782348632812
node_4329: feature_name=KLRB1	feature_id[50].value > threshold=150.06002807617188
node_4335: feature_name=CDK1	feature_id[142].value <= threshold=92.98865509033203
node_4336: feature_name=GPR34	feature_id[622].value <= threshold=518.5473175048828
Class: 18
Rules_32	passed counts:129
node_0: feature_name=JCHAIN	feature_id[1].value <= threshold=8649.73583984375
node_1: feature_name=CD79A	feature_id[14].value <= threshold=350.53916931152344
node_2: feature_name=CD8A	feature_id[161].value <= threshold=241.45849609375
node_3: feature_name=TPSAB1	feature_id[12].value <= threshold=827.3277587890625
node_4: feature_name=IGHA1	feature_id[11].value <= threshold=247.40229034423828
node_5: feature_name=RPS12	feature_id[119].value <= threshold=10398.6630859375
node_6: feature_name=SOCS3	feature_id[572].value <= threshold=685.3422241210938
node_7: feature_name=ICA1	feature_id[581].value <= threshold=217.2267608642578
node_8: feature_name=HSPA1A	feature_id[1376].value <= threshold=5104.748291015625
node_9: feature_name=GZMK	feature_id[177].value <= threshold=611.901611328125
node_10: feature_name=TYROBP	feature_id[6].value > threshold=28.628684997558594
node_870: feature_name=IL7R	feature_id[37].value > threshold=579.065185546875
node_930: feature_name=NKG7	feature_id[35].value <= threshold=325.54931640625
node_931: feature_name=HLA-DPA1	feature_id[9].value <= threshold=950.152099609375
node_932: feature_name=RPLP2	feature_id[191].value <= threshold=9611.5654296875
node_933: feature_name=CD3D	feature_id[29].value <= threshold=919.7204895019531
Class: 12
Rules_33	passed counts:127
node_0: feature_name=JCHAIN	feature_id[1].value <= threshold=8649.73583984375
node_1: feature_name=CD79A	feature_id[14].value <= threshold=350.53916931152344
node_2: feature_name=CD8A	feature_id[161].value <= threshold=241.45849609375
node_3: feature_name=TPSAB1	feature_id[12].value <= threshold=827.3277587890625
node_4: feature_name=IGHA1	feature_id[11].value > threshold=247.40229034423828
node_2116: feature_name=RPLP1	feature_id[504].value > threshold=13194.75830078125
node_4340: feature_name=MS4A1	feature_id[36].value > threshold=131.31172561645508
node_5246: feature_name=IL7R	feature_id[37].value <= threshold=292.48548126220703
node_5247: feature_name=FAU	feature_id[761].value > threshold=1543.3779907226562
node_5249: feature_name=LINC00996	feature_id[715].value <= threshold=656.8541259765625
node_5250: feature_name=IGHM	feature_id[113].value <= threshold=6960.583251953125
Class: 4
Rules_34	passed counts:124
node_0: feature_name=JCHAIN	feature_id[1].value <= threshold=8649.73583984375
node_1: feature_name=CD79A	feature_id[14].value <= threshold=350.53916931152344
node_2: feature_name=CD8A	feature_id[161].value <= threshold=241.45849609375
node_3: feature_name=TPSAB1	feature_id[12].value <= threshold=827.3277587890625
node_4: feature_name=IGHA1	feature_id[11].value > threshold=247.40229034423828
node_2116: feature_name=RPLP1	feature_id[504].value <= threshold=13194.75830078125
node_2117: feature_name=CCL5	feature_id[38].value <= threshold=308.1195373535156
node_2118: feature_name=CD3D	feature_id[29].value > threshold=118.49456405639648
node_2508: feature_name=ANXA1	feature_id[76].value <= threshold=598.554443359375
node_2509: feature_name=TIGIT	feature_id[372].value <= threshold=22.92000961303711
node_2510: feature_name=SELL	feature_id[370].value > threshold=140.31041717529297
node_2746: feature_name=RPL32	feature_id[88].value > threshold=7577.603759765625
node_2776: feature_name=CD8B	feature_id[157].value <= threshold=338.46705627441406
node_2777: feature_name=RGS1	feature_id[1074].value <= threshold=541.4324645996094
node_2778: feature_name=RPL18A	feature_id[357].value > threshold=2667.6226806640625
node_2780: feature_name=SDF2L1	feature_id[1218].value <= threshold=382.04498291015625
node_2781: feature_name=ZAP70	feature_id[1527].value <= threshold=471.3126983642578
node_2782: feature_name=CD8A	feature_id[161].value <= threshold=83.13934326171875
node_2783: feature_name=TNFRSF18	feature_id[815].value <= threshold=228.88343811035156
node_2784: feature_name=CXCR5	feature_id[960].value <= threshold=392.2791290283203
node_2785: feature_name=CTNND1	feature_id[628].value <= threshold=125.37612915039062
Class: 20
Rules_35	passed counts:122
node_0: feature_name=JCHAIN	feature_id[1].value <= threshold=8649.73583984375
node_1: feature_name=CD79A	feature_id[14].value <= threshold=350.53916931152344
node_2: feature_name=CD8A	feature_id[161].value <= threshold=241.45849609375
node_3: feature_name=TPSAB1	feature_id[12].value <= threshold=827.3277587890625
node_4: feature_name=IGHA1	feature_id[11].value > threshold=247.40229034423828
node_2116: feature_name=RPLP1	feature_id[504].value <= threshold=13194.75830078125
node_2117: feature_name=CCL5	feature_id[38].value <= threshold=308.1195373535156
node_2118: feature_name=CD3D	feature_id[29].value > threshold=118.49456405639648
node_2508: feature_name=ANXA1	feature_id[76].value > threshold=598.554443359375
node_2918: feature_name=CEBPD	feature_id[215].value <= threshold=178.8019256591797
node_2919: feature_name=ANKRD28	feature_id[505].value <= threshold=214.2474594116211
node_2920: feature_name=HSPA1A	feature_id[1376].value <= threshold=6972.2578125
node_2921: feature_name=SELL	feature_id[370].value <= threshold=210.338134765625
node_2922: feature_name=ID2	feature_id[269].value <= threshold=513.71044921875
node_2923: feature_name=SFXN1	feature_id[1175].value <= threshold=611.7715759277344
node_2924: feature_name=CXCR6	feature_id[1038].value <= threshold=116.95919418334961
node_2925: feature_name=TSHZ2	feature_id[1063].value <= threshold=386.7870635986328
node_2926: feature_name=SESN3	feature_id[1535].value <= threshold=317.33338928222656
node_2927: feature_name=TRIB1	feature_id[415].value <= threshold=54.836585998535156
node_2928: feature_name=MT-CO3	feature_id[548].value <= threshold=2344.0504150390625
node_2929: feature_name=CCL20	feature_id[616].value <= threshold=388.85719299316406
node_2930: feature_name=IGHA1	feature_id[11].value > threshold=279.2384338378906
node_2932: feature_name=CST7	feature_id[308].value <= threshold=618.9046630859375
node_2933: feature_name=JAML	feature_id[402].value <= threshold=556.7528991699219
node_2934: feature_name=TET2	feature_id[1274].value <= threshold=210.5384521484375
node_2935: feature_name=LYST	feature_id[1365].value <= threshold=462.29962158203125
node_2936: feature_name=RPL34	feature_id[144].value <= threshold=16317.68017578125
Class: 0
Rules_36	passed counts:121
node_0: feature_name=JCHAIN	feature_id[1].value <= threshold=8649.73583984375
node_1: feature_name=CD79A	feature_id[14].value <= threshold=350.53916931152344
node_2: feature_name=CD8A	feature_id[161].value <= threshold=241.45849609375
node_3: feature_name=TPSAB1	feature_id[12].value <= threshold=827.3277587890625
node_4: feature_name=IGHA1	feature_id[11].value > threshold=247.40229034423828
node_2116: feature_name=RPLP1	feature_id[504].value <= threshold=13194.75830078125
node_2117: feature_name=CCL5	feature_id[38].value <= threshold=308.1195373535156
node_2118: feature_name=CD3D	feature_id[29].value <= threshold=118.49456405639648
node_2119: feature_name=IL7R	feature_id[37].value <= threshold=553.2575073242188
node_2120: feature_name=MS4A1	feature_id[36].value <= threshold=139.71627044677734
node_2121: feature_name=C1QC	feature_id[33].value > threshold=184.76085662841797
node_2291: feature_name=H2AFZ	feature_id[738].value <= threshold=620.382080078125
node_2292: feature_name=LYVE1	feature_id[75].value <= threshold=512.5622711181641
node_2293: feature_name=HLA-DPB1	feature_id[3].value <= threshold=10557.75
node_2294: feature_name=MKI67	feature_id[19].value <= threshold=115.6585807800293
node_2295: feature_name=AP1S3	feature_id[1414].value <= threshold=56.92888832092285
node_2296: feature_name=REL	feature_id[1193].value <= threshold=1309.001708984375
node_2297: feature_name=SERPINA1	feature_id[83].value <= threshold=812.6084289550781
node_2298: feature_name=ACTB	feature_id[134].value <= threshold=16412.392578125
node_2299: feature_name=CD2	feature_id[150].value <= threshold=404.78443145751953
Class: 15
Rules_37	passed counts:119
node_0: feature_name=JCHAIN	feature_id[1].value <= threshold=8649.73583984375
node_1: feature_name=CD79A	feature_id[14].value <= threshold=350.53916931152344
node_2: feature_name=CD8A	feature_id[161].value <= threshold=241.45849609375
node_3: feature_name=TPSAB1	feature_id[12].value <= threshold=827.3277587890625
node_4: feature_name=IGHA1	feature_id[11].value <= threshold=247.40229034423828
node_5: feature_name=RPS12	feature_id[119].value > threshold=10398.6630859375
node_1661: feature_name=TIGIT	feature_id[372].value > threshold=208.29103088378906
node_2053: feature_name=CCL5	feature_id[38].value <= threshold=407.5434112548828
node_2054: feature_name=ANXA1	feature_id[76].value <= threshold=174.10237884521484
node_2055: feature_name=COTL1	feature_id[576].value <= threshold=851.7981567382812
node_2056: feature_name=PTPRE	feature_id[588].value <= threshold=386.4239044189453
node_2057: feature_name=RPL13A	feature_id[341].value <= threshold=15709.67333984375
node_2058: feature_name=RPS27A	feature_id[77].value <= threshold=12308.703125
node_2059: feature_name=NOSIP	feature_id[1262].value <= threshold=463.8254852294922
node_2060: feature_name=NAIP	feature_id[899].value <= threshold=146.4128875732422
node_2061: feature_name=NCOA7	feature_id[1265].value <= threshold=608.0928039550781
node_2062: feature_name=GCA	feature_id[962].value <= threshold=376.86183166503906
node_2063: feature_name=PLAC8	feature_id[988].value <= threshold=941.7669982910156
node_2064: feature_name=SPDL1	feature_id[1297].value <= threshold=273.56028747558594
node_2065: feature_name=PLIN2	feature_id[1102].value <= threshold=849.7163696289062
node_2066: feature_name=SPRED1	feature_id[1104].value <= threshold=190.83969116210938
node_2067: feature_name=FCER1G	feature_id[13].value <= threshold=468.0946350097656
Class: 24
Rules_38	passed counts:117
node_0: feature_name=JCHAIN	feature_id[1].value <= threshold=8649.73583984375
node_1: feature_name=CD79A	feature_id[14].value <= threshold=350.53916931152344
node_2: feature_name=CD8A	feature_id[161].value <= threshold=241.45849609375
node_3: feature_name=TPSAB1	feature_id[12].value <= threshold=827.3277587890625
node_4: feature_name=IGHA1	feature_id[11].value > threshold=247.40229034423828
node_2116: feature_name=RPLP1	feature_id[504].value <= threshold=13194.75830078125
node_2117: feature_name=CCL5	feature_id[38].value <= threshold=308.1195373535156
node_2118: feature_name=CD3D	feature_id[29].value > threshold=118.49456405639648
node_2508: feature_name=ANXA1	feature_id[76].value > threshold=598.554443359375
node_2918: feature_name=CEBPD	feature_id[215].value > threshold=178.8019256591797
node_3350: feature_name=LMNA	feature_id[727].value <= threshold=273.1677551269531
node_3351: feature_name=RPLP1	feature_id[504].value > threshold=8587.06982421875
node_3363: feature_name=ICA1	feature_id[581].value <= threshold=111.2099609375
node_3364: feature_name=HSPB1	feature_id[1275].value <= threshold=1916.3462524414062
node_3365: feature_name=CR1	feature_id[762].value <= threshold=90.54690551757812
Class: 23
Rules_39	passed counts:110
node_0: feature_name=JCHAIN	feature_id[1].value <= threshold=8649.73583984375
node_1: feature_name=CD79A	feature_id[14].value > threshold=350.53916931152344
node_5635: feature_name=TCL1A	feature_id[42].value <= threshold=207.06077575683594
node_5636: feature_name=IGHD	feature_id[32].value <= threshold=502.558349609375
node_5637: feature_name=HLA-DRA	feature_id[0].value > threshold=206.78260803222656
node_5719: feature_name=CD3D	feature_id[29].value <= threshold=346.2366180419922
node_5720: feature_name=IGHD	feature_id[32].value > threshold=262.5718688964844
node_5866: feature_name=B2M	feature_id[284].value > threshold=6995.337158203125
node_5880: feature_name=HLA-B	feature_id[343].value > threshold=2808.940673828125
node_5896: feature_name=P2RY14	feature_id[469].value <= threshold=180.05344009399414
node_5897: feature_name=CD69	feature_id[366].value <= threshold=6536.831298828125
node_5898: feature_name=IGHG4	feature_id[244].value <= threshold=467.0293884277344
node_5899: feature_name=TBC1D4	feature_id[740].value <= threshold=98.54158782958984
node_5900: feature_name=GLIPR2	feature_id[1351].value <= threshold=92.76386260986328
Class: 4
Rules_40	passed counts:108
node_0: feature_name=JCHAIN	feature_id[1].value <= threshold=8649.73583984375
node_1: feature_name=CD79A	feature_id[14].value <= threshold=350.53916931152344
node_2: feature_name=CD8A	feature_id[161].value <= threshold=241.45849609375
node_3: feature_name=TPSAB1	feature_id[12].value <= threshold=827.3277587890625
node_4: feature_name=IGHA1	feature_id[11].value > threshold=247.40229034423828
node_2116: feature_name=RPLP1	feature_id[504].value > threshold=13194.75830078125
node_4340: feature_name=MS4A1	feature_id[36].value <= threshold=131.31172561645508
node_4341: feature_name=CCL5	feature_id[38].value <= threshold=917.571533203125
node_4342: feature_name=HSPA6	feature_id[1246].value > threshold=512.314453125
node_4992: feature_name=IGKC	feature_id[79].value <= threshold=841.7044982910156
node_4993: feature_name=GZMB	feature_id[174].value <= threshold=298.63804626464844
node_4994: feature_name=HSPB1	feature_id[1275].value > threshold=504.1708679199219
node_5014: feature_name=MAF	feature_id[997].value <= threshold=582.7886657714844
node_5015: feature_name=B2M	feature_id[284].value <= threshold=19797.1328125
node_5016: feature_name=HELLS	feature_id[671].value <= threshold=92.37875366210938
node_5017: feature_name=MT-CO1	feature_id[458].value <= threshold=7983.105224609375
node_5018: feature_name=MAP3K8	feature_id[1099].value <= threshold=973.8547668457031
node_5019: feature_name=SRGAP1	feature_id[619].value <= threshold=244.0457992553711
Class: 22
Rules_41	passed counts:105
node_0: feature_name=JCHAIN	feature_id[1].value > threshold=8649.73583984375
node_6162: feature_name=IGHG3	feature_id[149].value <= threshold=975.0494384765625
node_6163: feature_name=TPSAB1	feature_id[12].value > threshold=394.31187438964844
node_6253: feature_name=TPSB2	feature_id[15].value > threshold=1133.8815307617188
node_6259: feature_name=MT-ND3	feature_id[1483].value <= threshold=13626.115234375
Class: 16
Rules_42	passed counts:105
node_0: feature_name=JCHAIN	feature_id[1].value <= threshold=8649.73583984375
node_1: feature_name=CD79A	feature_id[14].value <= threshold=350.53916931152344
node_2: feature_name=CD8A	feature_id[161].value <= threshold=241.45849609375
node_3: feature_name=TPSAB1	feature_id[12].value <= threshold=827.3277587890625
node_4: feature_name=IGHA1	feature_id[11].value > threshold=247.40229034423828
node_2116: feature_name=RPLP1	feature_id[504].value > threshold=13194.75830078125
node_4340: feature_name=MS4A1	feature_id[36].value <= threshold=131.31172561645508
node_4341: feature_name=CCL5	feature_id[38].value > threshold=917.571533203125
node_5059: feature_name=KLRC2	feature_id[87].value <= threshold=137.6899185180664
node_5060: feature_name=KLRD1	feature_id[25].value <= threshold=220.68040466308594
node_5061: feature_name=CEBPD	feature_id[215].value <= threshold=338.1280822753906
node_5062: feature_name=CCL5	feature_id[38].value > threshold=2015.2587890625
node_5172: feature_name=RPS8	feature_id[259].value <= threshold=6225.72509765625
node_5173: feature_name=APP	feature_id[974].value <= threshold=252.87992095947266
node_5174: feature_name=TYROBP	feature_id[6].value <= threshold=157.03517150878906
node_5175: feature_name=FTH1	feature_id[100].value > threshold=618.9503784179688
node_5179: feature_name=ST6GALNAC4	feature_id[1121].value <= threshold=214.89820861816406
node_5180: feature_name=CXCL16	feature_id[216].value <= threshold=47.952430725097656
node_5181: feature_name=WIPI1	feature_id[1203].value <= threshold=88.2612533569336
node_5182: feature_name=RPL5	feature_id[645].value <= threshold=3378.4765625
node_5183: feature_name=YBX3	feature_id[632].value <= threshold=195.7070083618164
[truncated: 67,810 more rows]

## Sheet: mRMR feature list
Rules_0	passed counts:4753
[truncated: 80,483 more rows]

## Sheet: RF feature list
Rules_0	passed counts:11912
[truncated: 77,197 more rows]
